# Supplementary material for: Heritability and recursive influence of host genetics on the rumen microbiota drive body weight variance in male Hu sheep lambs
Source: Microbiome. 2023 Aug 29;11:197. doi: 10.1186/s40168-023-01642-7 (PMC10463499; doi:10.1186/s40168-023-01642-7)
Supplement: Supplementary file 2 — Additional file 1: Table S1. Diet and Animal cohort information. Table S2. Prevalence (detection rates) and mean relative abundance of rumen microbiota genera in a single large-scale homogeneous population-based cohort of 1,150 sheep. Table S3. Keystone taxa (rumen microbiota genera) in a single large-scale homogeneous population-based cohort of 1150 sheep. Table S4. The microbial alpha diversity indices and beta diversity. Table S5. Heritability of rumen microbiota. Table S6. Single nucleotide polymorphisms (SNPs) information. Table S7. Genome-wide association of sheep genetic and rumen microbial variations. Table S8. Heritability and Microbiability of Body Weight Traits in Sheep. Table S9. microbiome-wide association study (MWAS). Table S10. GWAS for sheep body weight at 180 days old. Table S11. Microbiota mediated indirect scenarios. Table S12. 'recursive' scenarios. [file 40168_2023_1642_MOESM1_ESM.zip › Table S10 GWAS for sheep body weight at 180 days old .xlsx]

## Sheet: Sheet1
Table S10 GWAS for sheep body weight at 180 days old
NO.	SNP	CHROM	POS	REF	ALT	Effect	SE	P	Variant ID	Consequence	SYMBOL	BIOTYPE	EXON	INTRONE
1	1-34554948	1	34554948	G	A	2.07529	0.4208	9.36197e-07	rs398235787	intergenic_variant	-	-	-	-
2	1-288053100	1	288053100	C	T	1.25849	0.24129	2.17523e-07	rs427285354	intron_variant	-	protein_coding	-	44990
3	2-101943821	2	101943821	T	C	-2.56777	0.507619	4.92493e-07	rs415323083	intergenic_variant	-	-	-	-
4	2-225766578	2	225766578	C	T	2.42743	0.482106	5.55156e-07	rs399594440	intron_variant	UNC80	protein_coding	-	7/62
5	4-55235908	4	55235908	C	T	-2.89912	0.580856	6.94151e-07	-	intergenic_variant	-	-	-	-
6	6-31502062	6	31502062	G	A	3.10925	0.573663	7.27476e-08	-	intergenic_variant	-	-	-	-
7	6-32032195	6	32032195	G	C	3.24656	0.621686	2.10169e-07	rs402154787	intergenic_variant	-	-	-	-
8	6-33975343	6	33975343	A	G	2.63141	0.53493	9.97174e-07	rs411606864	intron_variant	UNC5C	protein_coding	-	14/15
9	6-34089989	6	34089989	C	T	-2.61625	0.501911	2.2108e-07	rs398687368	intron_variant	BMPR1B	protein_coding	-	44968
10	6-34105706	6	34105706	C	T	-2.14985	0.424383	4.74234e-07	rs415327469	intron_variant	BMPR1B	protein_coding	-	44968
11	6-34110445	6	34110445	C	T	-2.12695	0.400683	1.33006e-07	rs413256176	intron_variant	BMPR1B	protein_coding	-	44968
12	6-34110469	6	34110469	T	C	-1.98126	0.39743	7.15398e-07	rs426501111	intron_variant	BMPR1B	protein_coding	-	44968
13	6-34227529	6	34227529	T	C	2.70443	0.5199	2.33965e-07	rs416607024	intergenic_variant	-	-	-	-
14	6-34257048	6	34257048	T	C	2.90361	0.53446	6.78399e-08	rs429419181	intergenic_variant	-	-	-	-
15	6-34579333	6	34579333	C	A	-1.80043	0.349074	2.94742e-07	rs423751996	intron_variant	PDLIM5	protein_coding	-	45151
16	6-34886872	6	34886872	T	G	2.19885	0.423691	2.49271e-07	rs1085437398	intergenic_variant	-	-	-	-
17	6-35259719	6	35259719	C	T	2.47534	0.472174	1.88864e-07	rs411556144	intergenic_variant	-	-	-	-
18	6-35266878	6	35266878	G	A	2.37874	0.481492	8.96713e-07	rs422738722	intergenic_variant	-	-	-	-
19	6-37533372	6	37533372	A	G	2.2467	0.453764	8.48946e-07	-	intergenic_variant	-	-	-	-
20	6-39985903	6	39985903	G	A	1.41691	0.283357	6.62156e-07	rs428472420	intergenic_variant	-	-	-	-
21	6-42214170	6	42214170	C	T	3.53006	0.626414	2.20222e-08	rs421162706	intron_variant	LCORL	protein_coding	-	45022
22	6-42286835	6	42286835	A	C	2.78826	0.552578	5.2518e-07	rs1093769105	intron_variant	LCORL	protein_coding	-	44932
23	9-23821531	9	23821531	G	A	-3.03582	0.542455	2.74106e-08	rs415374300	intron_variant	KCNQ3	protein_coding	-	45153
24	9-29634269	9	29634269	C	T	3.55688	0.714074	7.30269e-07	rs603204153	intergenic_variant	-	-	-	-
25	9-37428344	9	37428344	T	G	1.38836	0.275051	5.20569e-07	-	intergenic_variant	-	-	-	-
26	9-37582841	9	37582841	G	A	2.59683	0.490617	1.44352e-07	-	intergenic_variant	-	-	-	-
27	9-37634703	9	37634703	A	G	2.9617	0.526787	2.37156e-08	rs407684232	intron_variant	ATP6V1H	protein_coding	-	45029
28	9-37721499	9	37721499	T	G	-2.80948	0.520656	8.28687e-08	rs399360497	upstream_gene_variant	-	protein_coding	-	-
29	9-37723895	9	37723895	A	C	-3.03447	0.557289	6.34357e-08	rs406050511	upstream_gene_variant	-	protein_coding	-	-
30	9-37726351	9	37726351	T	C	-3.41839	0.577833	4.36404e-09	rs417082029	downstream_gene_variant	LYPLA1	protein_coding	-	-
31	9-37974054	9	37974054	T	C	3.07148	0.602756	4.0659e-07	rs401122270	intergenic_variant	-	-	-	-
32	9-38007144	9	38007144	T	G	4.44381	0.586012	6.98934e-14	rs413796993	intergenic_variant	-	-	-	-
33	9-38015749	9	38015749	G	A	2.82567	0.570784	8.52156e-07	-	intergenic_variant	-	-	-	-
34	9-38016588	9	38016588	A	G	2.75898	0.54531	4.89931e-07	rs424905858	intergenic_variant	-	-	-	-
35	9-38016619	9	38016619	C	T	2.93846	0.562312	2.06352e-07	rs405548648	intergenic_variant	-	-	-	-
36	9-38017051	9	38017051	G	A	2.8221	0.553213	3.95074e-07	rs407031500	intergenic_variant	-	-	-	-
37	9-38017062	9	38017062	G	A	3.02384	0.564994	1.05179e-07	rs420181959	intergenic_variant	-	-	-	-
38	9-38038328	9	38038328	A	C	2.90455	0.589033	9.39567e-07	rs419132203	intron_variant	RP1	protein_coding	-	44930
39	9-38038779	9	38038779	G	A	3.07165	0.584878	1.79735e-07	rs422726552	intron_variant	RP1	protein_coding	-	44930
40	9-38040449	9	38040449	C	T	3.31381	0.641768	2.85899e-07	rs429713187	intron_variant	RP1	protein_coding	-	44930
41	9-38045008	9	38045008	G	A	2.82824	0.555414	4.14196e-07	rs424488863	intron_variant	RP1	protein_coding	-	44930
42	9-38060028	9	38060028	G	A	3.01576	0.581844	2.58108e-07	rs427453337	intron_variant	RP1	protein_coding	-	44930
43	9-38060298	9	38060298	A	G	2.98139	0.601746	8.34914e-07	rs418833584	intron_variant	RP1	protein_coding	-	44930
44	9-38083749	9	38083749	A	G	2.84131	0.540453	1.74565e-07	-	intergenic_variant	-	-	-	-
45	9-38088692	9	38088692	A	G	2.94425	0.571533	3.04478e-07	rs412011701	intergenic_variant	-	-	-	-
46	9-38107806	9	38107806	T	C	2.93103	0.569154	3.07176e-07	rs419318474	intergenic_variant	-	-	-	-
47	9-38113343	9	38113343	A	G	3.14276	0.579486	7.14229e-08	rs419754478	intergenic_variant	-	-	-	-
48	9-38151389	9	38151389	G	A	4.06236	0.751468	7.8549e-08	-	intergenic_variant	-	-	-	-
49	9-38615224	9	38615224	T	C	3.53334	0.702868	5.78362e-07	rs1088769474	intron_variant	XKR4	protein_coding	-	44959
50	9-38654374	9	38654374	G	A	2.40953	0.482023	6.67733e-07	-	intron_variant	XKR4	protein_coding	-	44959
51	9-38659484	9	38659484	T	C	2.81035	0.493065	1.52797e-08	rs419035305	intron_variant	XKR4	protein_coding	-	44959
52	9-38659553	9	38659553	T	C	3.52882	0.637017	3.76512e-08	rs399474160	intron_variant	XKR4	protein_coding	-	44959
53	9-38659680	9	38659680	A	C	3.00602	0.579123	2.48115e-07	rs401165375	intron_variant	XKR4	protein_coding	-	44959
54	9-38659730	9	38659730	T	C	3.31256	0.577899	1.27031e-08	rs424713890	intron_variant	XKR4	protein_coding	-	44959
55	9-38659744	9	38659744	T	C	3.20947	0.571796	2.49818e-08	rs414342673	intron_variant	XKR4	protein_coding	-	44959
56	9-38659914	9	38659914	T	C	3.60391	0.572034	4.24404e-10	rs404016140	intron_variant	XKR4	protein_coding	-	44959
57	9-38659928	9	38659928	C	G	3.93986	0.619784	2.97679e-10	rs417240663	intron_variant	XKR4	protein_coding	-	44959
58	9-38659945	9	38659945	T	C	3.42491	0.608977	2.34723e-08	rs430352951	intron_variant	XKR4	protein_coding	-	44959
59	9-38659950	9	38659950	T	C	3.61142	0.619254	7.13743e-09	rs402740972	intron_variant	XKR4	protein_coding	-	44959
60	9-38659965	9	38659965	G	T	3.47541	0.603273	1.07627e-08	rs414954766	intron_variant	XKR4	protein_coding	-	44959
61	9-38660953	9	38660953	G	C	3.56594	0.649547	4.95861e-08	rs404741219	intron_variant	XKR4	protein_coding	-	44959
62	9-38668967	9	38668967	A	G	3.60451	0.712164	4.85243e-07	rs399383555	intron_variant	XKR4	protein_coding	-	44959
63	9-38668979	9	38668979	C	A	3.03133	0.610767	7.99524e-07	rs412617658	intron_variant	XKR4	protein_coding	-	44959
64	9-38669691	9	38669691	T	C	3.85342	0.706974	6.1546e-08	-	intron_variant	XKR4	protein_coding	-	44959
65	9-38670924	9	38670924	T	C	2.87712	0.515892	3.05686e-08	rs408543189	intron_variant	XKR4	protein_coding	-	44959
66	9-38680053	9	38680053	A	G	2.9161	0.516766	2.10916e-08	rs411796717	intron_variant	XKR4	protein_coding	-	44959
67	9-38683957	9	38683957	G	A	2.47047	0.494632	6.8216e-07	rs419701921	intron_variant	XKR4	protein_coding	-	44959
68	9-39748829	9	39748829	A	G	2.64955	0.525053	5.24284e-07	rs417194237	intergenic_variant	-	-	-	-
69	9-40119972	9	40119972	C	T	3.62554	0.709245	3.74112e-07	-	intergenic_variant	-	-	-	-
70	9-40223248	9	40223248	A	G	3.59054	0.695176	2.83853e-07	rs408341882	intergenic_variant	-	-	-	-
71	9-40240960	9	40240960	C	T	3.63899	0.647543	2.40533e-08	rs415481442	intergenic_variant	-	-	-	-
72	9-40241556	9	40241556	C	T	3.69798	0.729924	4.73213e-07	rs400597557	intergenic_variant	-	-	-	-
73	9-40242927	9	40242927	T	G	2.77907	0.559763	7.93243e-07	rs422733193	intergenic_variant	-	-	-	-
74	9-40288295	9	40288295	C	T	3.36981	0.652079	2.79647e-07	rs408585960	intergenic_variant	-	-	-	-
75	9-40311142	9	40311142	C	A	3.56604	0.712988	6.58451e-07	rs412056169	intergenic_variant	-	-	-	-
76	9-40370312	9	40370312	G	T	2.79733	0.565718	8.77148e-07	rs590379025	intergenic_variant	-	-	-	-
77	9-40472254	9	40472254	G	A	1.82957	0.357469	3.62113e-07	rs430815649	intron_variant	SDCBP	protein_coding	-	44934
78	9-40474788	9	40474788	G	C	1.88052	0.354613	1.36813e-07	-	intron_variant	SDCBP	protein_coding	-	44934
79	9-40483624	9	40483624	G	A	1.78465	0.338934	1.67138e-07	rs425433428	intron_variant	SDCBP	protein_coding	-	44965
80	9-40691375	9	40691375	G	A	2.31948	0.453382	3.66213e-07	rs405307925	intron_variant	TOX	protein_coding	-	45085
81	9-41693121	9	41693121	A	C	3.43238	0.678396	4.89739e-07	rs410995212	intron_variant	CA8	protein_coding	-	45114
82	9-41693554	9	41693554	G	A	3.17846	0.610739	2.30946e-07	rs420295528	intron_variant	CA8	protein_coding	-	45114
83	9-42239916	9	42239916	C	T	4.22628	0.733222	1.05751e-08	rs592651065	intergenic_variant	-	-	-	-
84	9-42239959	9	42239959	C	T	3.58897	0.694786	2.82906e-07	rs600825136	intergenic_variant	-	-	-	-
85	10-10079125	10	10079125	T	C	3.60543	0.694577	2.47867e-07	-	intergenic_variant	-	-	-	-
86	10-10079126	10	10079126	G	A	3.60543	0.694577	2.47867e-07	-	intergenic_variant	-	-	-	-
87	10-10079134	10	10079134	C	G	3.39415	0.685576	8.50882e-07	-	intergenic_variant	-	-	-	-
88	10-74576409	10	74576409	C	T	1.82922	0.354709	2.95923e-07	-	intron_variant	GPC5	protein_coding	-	45114
89	13-13788935	13	13788935	C	G	-1.68355	0.320207	1.74192e-07	rs415404580	intergenic_variant	-	-	-	-
90	13-20024723	13	20024723	A	G	2.01258	0.390393	2.98538e-07	rs425587495	intron_variant	NRP1	protein_coding	-	45123
91	15-80398958	15	80398958	C	T	-1.43497	0.272564	1.6781e-07	rs417185097	intron_variant	EXT2	protein_coding	-	45121
92	16-2491818	16	2491818	C	T	2.0475	0.387869	1.55658e-07	rs410589558	intergenic_variant	-	-	-	-
93	16-53308576	16	53308576	A	C	1.40609	0.283922	8.44192e-07	rs406683084	intergenic_variant	-	-	-	-
94	23-17310139	23	17310139	G	A	-1.98834	0.403703	9.67289e-07	rs427321098	intergenic_variant	-	-	-	-
