# Supplementary material for: Heritability and recursive influence of host genetics on the rumen microbiota drive body weight variance in male Hu sheep lambs
Source: Microbiome. 2023 Aug 29;11:197. doi: 10.1186/s40168-023-01642-7 (PMC10463499; doi:10.1186/s40168-023-01642-7)
Supplement: Supplementary file 2 — Additional file 1: Table S1. Diet and Animal cohort information. Table S2. Prevalence (detection rates) and mean relative abundance of rumen microbiota genera in a single large-scale homogeneous population-based cohort of 1,150 sheep. Table S3. Keystone taxa (rumen microbiota genera) in a single large-scale homogeneous population-based cohort of 1150 sheep. Table S4. The microbial alpha diversity indices and beta diversity. Table S5. Heritability of rumen microbiota. Table S6. Single nucleotide polymorphisms (SNPs) information. Table S7. Genome-wide association of sheep genetic and rumen microbial variations. Table S8. Heritability and Microbiability of Body Weight Traits in Sheep. Table S9. microbiome-wide association study (MWAS). Table S10. GWAS for sheep body weight at 180 days old. Table S11. Microbiota mediated indirect scenarios. Table S12. 'recursive' scenarios. [file 40168_2023_1642_MOESM1_ESM.zip › Table S12 Recursive scheme.xlsx]

## Sheet: Sheet2
	Table S12 'recursive' scenarios
CHROM	POS	SNP_ID	Existing_variation	REF	ALT	Effect	SE	mbGWAS_P_value	microbial_features	Consequence	SYMBOL	Gene	BIOTYPE2	EXON	snp	Kruskal-Wallis.chi-squared	df	KW.p
9	40691375	9-40691375	rs405307925	C	T	-0.322515	0.0583448	4.01852e-08	g.Lachnospiraceae_ND3007_group	intron_variant	TOX	ENSOARG00020025664	protein_coding	-	9-40691375	34.0576	2	4.02235e-08
6	21469478	6-21469478	rs425866523	A	G	-0.296595	0.0601207	9.28486e-07	g.Oribacterium	intergenic_variant	-	-	-	-	6-21469478	11.8047	2	0.00273303
22	53077177	22-53077177	rs425633529	C	T	-0.216865	0.0430064	5.33777e-07	g.Oribacterium	intron_variant	GLRX3	ENSOARG00020025315	protein_coding	-	22-53077177	11.7888	2	0.00275487
24	27272911	24-27272911	rs604806950	C	G	-0.297314	0.0584561	4.27036e-07	g.Oribacterium	intron_variant	PRR14	ENSOARG00020020397	protein_coding	-	24-27272911	11.2741	2	0.00356337
4	66107400	4-66107400	rs400830008	C	G	-0.39964	0.070643	1.94492e-08	g.Oribacterium	intergenic_variant	-	-	-	-	4-66107400	10.1833	2	0.00614789
9	36344262	9-36344262	rs402572130	G	C	-0.557715	0.0969245	1.11829e-08	g.Syntrophococcus	intergenic_variant	-	-	-	-	9-36344262	10.0981	2	0.00641546
15	23670805	15-23670805	rs591072794	A	T	-0.33254	0.0649659	3.60868e-07	g.Oribacterium	intergenic_variant	-	-	-	-	15-23670805	9.16334	2	0.0102378
15	23670802	15-23670802	rs605993120	A	C	-0.320336	0.0640706	6.64146e-07	g.Oribacterium	intergenic_variant	-	-	-	-	15-23670802	9.12741	2	0.0104234
15	23670817	15-23670817	-	C	G	-0.350481	0.0682616	3.32648e-07	g.Oribacterium	intergenic_variant	-	-	-	-	15-23670817	8.84597	2	0.0119984
15	23670816	15-23670816	rs588841325	C	G	-0.33254	0.0649659	3.60868e-07	g.Oribacterium	intergenic_variant	-	-	-	-	15-23670816	8.81652	2	0.0121763
25	452014	25-452014	rs595743427	G	A	-0.365686	0.0740184	8.9574e-07	g.Oribacterium	intergenic_variant	-	-	-	-	25-452014	8.56051	2	0.0138392
8	55453773	8-55453773	rs399137163	C	T	-0.346307	0.0674448	3.32127e-07	g.Oribacterium	intron_variant	RARS2	ENSOARG00020014095	protein_coding	-	8-55453773	8.54643	2	0.0139369
4	124047877	4-124047877	rs429671134	G	A	-0.3321	0.0624438	1.25931e-07	g.Oribacterium	intron_variant	CRYGN	ENSOARG00020016653	protein_coding	-	4-124047877	8.48362	2	0.0143815
6	84411135	6-84411135	rs601854262	G	A	0.195906	0.0366968	1.13026e-07	g.Syntrophococcus	intergenic_variant	-	-	-	-	6-84411135	8.25589	2	0.016116
8	24429195	8-24429195	rs414221463	C	T	-0.234285	0.0475356	9.50606e-07	g.Lachnospiraceae_ND3007_group	upstream_gene_variant	-	ENSOARG00020004885	processed_pseudogene	-	8-24429195	8.22093	2	0.0164002
1	114271548	1-114271548	-	T	A	-0.401568	0.0650797	9.44873e-10	g.Oribacterium	intergenic_variant	-	-	-	-	1-114271548	8.1711	2	0.0168139
7	63436882	7-63436882	rs401525197	A	G	-0.306394	0.0594264	2.97447e-07	g.Oribacterium	intron_variant	FBN1	ENSOARG00020006413	protein_coding	-	7-63436882	8.00572	2	0.0182633
4	71312839	4-71312839	rs410106441	G	A	-0.292698	0.0585632	6.70068e-07	g.Syntrophococcus	intron_variant	PDE1C	ENSOARG00020007058	protein_coding	-	4-71312839	7.85883	2	0.0196551
3	128826631	3-128826631	rs430490084	C	T	-0.180367	0.0358849	5.80319e-07	g.Oribacterium	intergenic_variant	-	-	-	-	3-128826631	7.71216	2	0.0211507
1	264150301	1-264150301	rs412295610	G	A	-0.350956	0.0698729	5.90719e-07	g.Oribacterium	intergenic_variant	-	-	-	-	1-264150301	7.56035	2	0.0228187
16	18963593	16-18963593	rs420182407	C	T	-0.304566	0.0614716	8.34395e-07	g.Oribacterium	intron_variant	ZSWIM6	ENSOARG00020006753	protein_coding	-	16-18963593	7.36377	2	0.0251755
26	7670329	26-7670329	rs405935444	A	T	-0.453568	0.0921903	9.93014e-07	g.Oribacterium	intergenic_variant	-	-	-	-	26-7670329	7.24777	2	0.0266789
21	15574495	21-15574495	-	C	T	0.288983	0.0574656	5.72867e-07	g.Syntrophococcus	intergenic_variant	-	-	-	-	21-15574495	7.13767	2	0.0281887
15	23670801	15-23670801	rs597900349	A	G	-0.398743	0.0675195	4.63198e-09	g.Oribacterium	intergenic_variant	-	-	-	-	15-23670801	7.07209	2	0.0291282
24	27274253	24-27274253	rs1086457097	C	T	-0.326317	0.0645115	4.92708e-07	g.Oribacterium	intron_variant	PRR14	ENSOARG00020020397	protein_coding	-	24-27274253	6.83375	2	0.0328148
1	4881928	1-4881928	rs406720318	C	T	-0.127437	0.0241005	1.48357e-07	g.Rikenellaceae_RC9_gut_group	intron_variant	ASB18	ENSOARG00020004373	protein_coding	-	1-4881928	6.41464	2	0.0404649
1	78366783	1-78366783	rs400797864	T	C	-0.460178	0.090956	4.89991e-07	g.Syntrophococcus	intergenic_variant	-	-	-	-	1-78366783	6.17143	2	0.0456974
5	72772584	5-72772584	rs418032130	T	C	-0.27824	0.0545427	3.94778e-07	g.Rikenellaceae_RC9_gut_group	intergenic_variant	-	-	-	-	5-72772584	5.99885	2	0.0498158
1	88427824	1-88427824	-	A	T	-0.474849	0.0917339	2.67223e-07	g.Syntrophococcus	intergenic_variant	-	-	-	-	1-88427824	5.96802	2	0.0505896
7	83826781	7-83826781	rs429544846	T	C	-0.303677	0.0607791	6.75451e-07	g.Syntrophococcus	intergenic_variant	-	-	-	-	7-83826781	5.9283	2	0.0516042
3	138026154	3-138026154	rs426109937	T	C	-0.315475	0.0613196	3.15145e-07	g.Oribacterium	intergenic_variant	-	-	-	-	3-138026154	5.81784	2	0.0545345
14	60499984	14-60499984	rs411459908	C	T	-0.339009	0.0660369	3.33938e-07	g.Oribacterium	upstream_gene_variant	KLK10	ENSOARG00020019813	protein_coding	-	14-60499984	5.64092	2	0.0595785
24	27271703	24-27271703	-	A	G	-0.290396	0.0587668	8.91165e-07	g.Oribacterium	intron_variant	PRR14	ENSOARG00020020397	protein_coding	-	24-27271703	5.56404	2	0.0619133
15	23670836	15-23670836	rs422982432	A	G	-0.350481	0.0682616	3.32648e-07	g.Oribacterium	intergenic_variant	-	-	-	-	15-23670836	5.53608	2	0.062785
10	50525644	10-50525644	rs421700901	G	A	0.12213	0.0226981	9.00488e-08	g.Rikenellaceae_RC9_gut_group	intergenic_variant	-	-	-	-	10-50525644	5.52347	2	0.0631821
23	21941514	23-21941514	rs425995319	A	G	-0.378199	0.0762144	8.02577e-07	g.Syntrophococcus	intergenic_variant	-	-	-	-	23-21941514	5.51836	2	0.0633437
2	175060262	2-175060262	rs604418072	G	T	-0.307804	0.0603712	4.00533e-07	g.Oribacterium	intergenic_variant	-	-	-	-	2-175060262	5.49609	2	0.064053
3	158914361	3-158914361	-	G	A	-0.389497	0.0779721	6.7917e-07	g.Oribacterium	intergenic_variant	-	-	-	-	3-158914361	5.44837	2	0.0655997
19	6723469	19-6723469	-	C	T	0.15753	0.0308793	3.94475e-07	g.Oribacterium	intron_variant	OSBPL10	ENSOARG00020024245	protein_coding	-	19-6723469	5.38115	2	0.067842
23	21921459	23-21921459	rs601169759	C	T	-0.42833	0.0846917	4.94624e-07	g.Syntrophococcus	intergenic_variant	-	-	-	-	23-21921459	5.09572	2	0.0782488
8	39105223	8-39105223	rs425981948	C	T	-0.374299	0.0731259	3.61096e-07	g.Oribacterium	intergenic_variant	-	-	-	-	8-39105223	4.92941	2	0.0850339
1	162267014	1-162267014	rs425074277	A	G	-0.458284	0.0840143	6.00861e-08	g.Syntrophococcus	intergenic_variant	-	-	-	-	1-162267014	4.91815	2	0.0855139
1	207310466	1-207310466	rs403578293	C	T	0.253262	0.0432778	6.3416e-09	g.Syntrophococcus	intron_variant	ITGB5	ENSOARG00020001033	protein_coding	-	1-207310466	4.91281	2	0.0857428
8	2270622	8-2270622	rs407539735	G	A	-0.496559	0.0939176	1.48802e-07	g.Syntrophococcus	intron_variant	COL12A1	ENSOARG00020010010	protein_coding	-	8-2270622	4.88225	2	0.0870627
9	14410969	9-14410969	-	T	G	-0.246376	0.0479816	3.3192e-07	g.Oribacterium	intergenic_variant	-	-	-	-	9-14410969	4.66518	2	0.0970441
1	182693608	1-182693608	-	G	T	-0.170606	0.0343411	7.79955e-07	g.Rikenellaceae_RC9_gut_group	intergenic_variant	-	-	-	-	1-182693608	4.64635	2	0.0979622
17	43644123	17-43644123	-	A	T	-0.33199	0.0629236	1.57864e-07	g.Oribacterium	intergenic_variant	-	-	-	-	17-43644123	4.61946	2	0.099288
1	274765412	1-274765412	rs411583164	C	G	-0.370034	0.0745183	7.8904e-07	g.Syntrophococcus	intergenic_variant	-	-	-	-	1-274765412	4.61183	2	0.0996674
12	21832621	12-21832621	rs424611194	A	C	-0.125667	0.0251451	6.71139e-07	g.Rikenellaceae_RC9_gut_group	intron_variant	USH2A	ENSOARG00020007588	protein_coding	-	12-21832621	4.49814	2	0.105497
18	59815690	18-59815690	rs403988830	A	G	-0.444144	0.0896378	8.332e-07	g.Syntrophococcus	intergenic_variant	-	-	-	-	18-59815690	4.46779	2	0.10711
6	100069823	6-100069823	rs405398463	G	A	-0.266919	0.0531693	5.98616e-07	g.Oribacterium	intergenic_variant	-	-	-	-	6-100069823	4.41578	2	0.109932
4	71565371	4-71565371	rs424420563	A	G	-0.305742	0.0569613	9.66526e-08	g.Syntrophococcus	intergenic_variant	-	-	-	-	4-71565371	4.28489	2	0.117367
6	117701164	6-117701164	-	T	G	-0.570663	0.110872	3.11436e-07	g.Syntrophococcus	intergenic_variant	-	-	-	-	6-117701164	4.2247	2	0.120953
6	14497478	6-14497478	-	G	A	0.434879	0.08421	2.84741e-07	g.Oribacterium	intron_variant	ARSJ	ENSOARG00020014089	protein_coding	-	6-14497478	4.15639	2	0.125156
1	161825776	1-161825776	rs430644918	A	G	-0.55675	0.107715	2.78104e-07	g.Syntrophococcus	intron_variant	GBE1	ENSOARG00020002198	protein_coding	-	1-161825776	4.13315	2	0.126619
2	24026368	2-24026368	rs405214997	G	A	-0.152219	0.030082	4.88046e-07	g.Oribacterium	intergenic_variant	-	-	-	-	2-24026368	4.13035	2	0.126796
12	64721932	12-64721932	rs408514538	T	C	-0.325357	0.0650303	6.52693e-07	g.Oribacterium	upstream_gene_variant	FAM20B	ENSOARG00020020968	protein_coding	-	12-64721932	4.10886	2	0.128166
3	75821914	3-75821914	rs398686333	C	A	-0.180165	0.0351618	3.51295e-07	g.Rikenellaceae_RC9_gut_group	intergenic_variant	-	-	-	-	3-75821914	4.06495	2	0.131011
16	48884996	16-48884996	rs416068067	C	T	-0.358301	0.0711336	5.49333e-07	g.Oribacterium	intergenic_variant	-	-	-	-	16-48884996	4.05909	2	0.131396
20	29722095	20-29722095	-	A	G	-0.570412	0.109494	2.24539e-07	g.Syntrophococcus	intron_variant	-	ENSOARG00020016816	protein_coding	-	20-29722095	4.03494	2	0.132992
3	137984687	3-137984687	rs1092359331	T	C	-0.401652	0.0656301	1.28536e-09	g.Oribacterium	intergenic_variant	-	-	-	-	3-137984687	3.99601	2	0.135606
11	55641756	11-55641756	rs403899633	C	T	-0.357894	0.0721693	8.15693e-07	g.Oribacterium	intergenic_variant	-	-	-	-	11-55641756	3.90006	2	0.14227
2	30533841	2-30533841	rs412319818	C	G	-0.502047	0.0999659	5.9254e-07	g.Syntrophococcus	intron_variant	CENPP	ENSOARG00020001265	protein_coding	-	2-30533841	3.88198	2	0.143562
2	19865635	2-19865635	rs399061190	T	G	-0.171219	0.0347209	9.37959e-07	g.Oribacterium	intergenic_variant	-	-	-	-	2-19865635	3.87339	2	0.144179
16	23722329	16-23722329	rs599210766	T	G	-0.245574	0.0453342	7.39042e-08	g.Oribacterium	intron_variant	MAP3K1	ENSOARG00020009639	protein_coding	-	16-23722329	3.8408	2	0.146548
4	8917657	4-8917657	-	A	G	-0.401501	0.0739387	6.87639e-08	g.Syntrophococcus	intron_variant	ABCA13	ENSOARG00020010832	protein_coding	-	4-8917657	3.83636	2	0.146874
3	188406359	3-188406359	rs421373778	A	C	-0.386985	0.0767256	5.30736e-07	g.Oribacterium	intron_variant	-	ENSOARG00020017758	protein_coding	-	3-188406359	3.79728	2	0.149772
1	2872379	1-2872379	-	G	A	-0.339823	0.0638786	1.24953e-07	g.Oribacterium	upstream_gene_variant	-	ENSOARG00020001597	protein_coding	-	1-2872379	3.72391	2	0.155368
10	60615524	10-60615524	rs417149804	A	C	-0.321508	0.0647569	7.92392e-07	g.Oribacterium	intergenic_variant	-	-	-	-	10-60615524	3.67674	2	0.159076
1	152347651	1-152347651	rs401538322	A	G	-0.213743	0.040663	1.75231e-07	g.Oribacterium	intergenic_variant	-	-	-	-	1-152347651	3.55496	2	0.169064
6	99327331	6-99327331	rs593429799	G	A	-0.266919	0.0531693	5.98616e-07	g.Oribacterium	intergenic_variant	-	-	-	-	6-99327331	3.539	2	0.170418
10	71290836	10-71290836	-	A	C	-0.167989	0.0337127	7.23018e-07	g.Rikenellaceae_RC9_gut_group	intergenic_variant	-	-	-	-	10-71290836	3.51806	2	0.172212
23	21661205	23-21661205	-	T	G	-0.314676	0.0591202	1.23083e-07	g.Syntrophococcus	intergenic_variant	-	-	-	-	23-21661205	3.50566	2	0.173283
2	12342038	2-12342038	rs406503479	T	C	-0.346719	0.0660309	1.80499e-07	g.Oribacterium	upstream_gene_variant	ECPAS	ENSOARG00020000236	protein_coding	-	2-12342038	3.5028	2	0.173531
9	57553451	9-57553451	rs423425515	C	G	-0.290615	0.0582105	6.89047e-07	g.Oribacterium	intergenic_variant	-	-	-	-	9-57553451	3.48108	2	0.175426
17	56786431	17-56786431	rs408358431	G	C	-0.452481	0.088759	4.0191e-07	g.Syntrophococcus	intergenic_variant	-	-	-	-	17-56786431	3.45503	2	0.177726
16	57779432	16-57779432	rs411457611	A	G	-0.209265	0.0392502	1.1732e-07	g.Oribacterium	intergenic_variant	-	-	-	-	16-57779432	3.44908	2	0.178255
15	23661830	15-23661830	rs413967859	G	A	-0.391681	0.0704661	3.38783e-08	g.Oribacterium	intergenic_variant	-	-	-	-	15-23661830	3.41701	2	0.181137
4	94193949	4-94193949	-	A	T	-0.398141	0.0759748	1.9074e-07	g.Oribacterium	intergenic_variant	-	-	-	-	4-94193949	3.41453	2	0.181361
13	84847937	13-84847937	-	C	T	-0.299319	0.0592384	5.0675e-07	g.Oribacterium	intergenic_variant	-	-	-	-	13-84847937	3.39353	2	0.183276
22	2815757	22-2815757	-	T	G	-0.469929	0.090346	2.343e-07	g.Oribacterium	intergenic_variant	-	-	-	-	22-2815757	3.3373	2	0.188501
8	87857532	8-87857532	rs406635997	G	A	-0.39581	0.0719338	4.62364e-08	g.Oribacterium	intergenic_variant	-	-	-	-	8-87857532	3.3281	2	0.18937
17	22533467	17-22533467	rs430614168	T	C	0.44672	0.0876242	4.01347e-07	g.Oribacterium	intergenic_variant	-	-	-	-	17-22533467	3.32141	2	0.190005
18	17791761	18-17791761	rs401090605	T	C	-0.394077	0.0790577	7.16833e-07	g.Oribacterium	downstream_gene_variant	U6	ENSOARG00020009411	snRNA	-	18-17791761	3.31611	2	0.190509
1	215436973	1-215436973	rs420220087	G	T	-0.370454	0.0718816	3.00875e-07	g.Oribacterium	intergenic_variant	-	-	-	-	1-215436973	3.22672	2	0.199217
12	48776774	12-48776774	rs408172853	T	C	-0.386117	0.0759399	4.30556e-07	g.Oribacterium	intergenic_variant	-	-	-	-	12-48776774	3.22053	2	0.199834
11	35085188	11-35085188	rs423952114	T	G	0.230357	0.0448543	3.30405e-07	g.Syntrophococcus	intron_variant	PIK3R6	ENSOARG00020021009	protein_coding	-	11-35085188	3.19087	2	0.202821
7	53762491	7-53762491	rs398440053	T	C	0.305803	0.0598392	3.7666e-07	g.Oribacterium	intergenic_variant	-	-	-	-	7-53762491	3.1906	2	0.202847
4	119038808	4-119038808	rs400785499	G	A	-0.503277	0.0989082	4.22181e-07	g.Syntrophococcus	intergenic_variant	-	-	-	-	4-119038808	3.17645	2	0.204288
23	21734057	23-21734057	-	T	C	-0.331537	0.0655151	4.87177e-07	g.Syntrophococcus	intergenic_variant	-	-	-	-	23-21734057	3.14239	2	0.207796
12	37613207	12-37613207	-	T	G	-0.390245	0.0770651	4.78845e-07	g.Oribacterium	intergenic_variant	-	-	-	-	12-37613207	3.09356	2	0.212933
1	36787903	1-36787903	rs421291434	C	T	-0.390066	0.0760333	3.39958e-07	g.Syntrophococcus	intron_variant	CYP2J	ENSOARG00020023337	protein_coding	-	1-36787903	3.09154	2	0.213147
17	33373674	17-33373674	rs402034353	A	T	-0.536363	0.107338	6.73692e-07	g.Syntrophococcus	intergenic_variant	-	-	-	-	17-33373674	3.08137	2	0.214235
8	49269798	8-49269798	-	G	C	-0.388325	0.0742758	2.03538e-07	g.Oribacterium	intron_variant	EPHA7	ENSOARG00020008528	protein_coding	-	8-49269798	3.08046	2	0.214332
14	51806611	14-51806611	rs602077111	G	A	-0.322451	0.0647351	7.29965e-07	g.Oribacterium	downstream_gene_variant	-	ENSOARG00020024456	lncRNA	-	14-51806611	2.93707	2	0.230263
15	1605289	15-1605289	rs423954704	C	T	-0.299312	0.0573562	2.14194e-07	g.Syntrophococcus	intergenic_variant	-	-	-	-	15-1605289	2.91819	2	0.232447
21	20473515	21-20473515	-	C	T	-0.19268	0.0387038	7.40235e-07	g.Lachnospiraceae_ND3007_group	intergenic_variant	-	-	-	-	21-20473515	2.90482	2	0.234006
10	64169429	10-64169429	rs399289284	A	T	-0.42073	0.0781314	8.79768e-08	g.Oribacterium	intergenic_variant	-	-	-	-	10-64169429	2.87742	2	0.237234
10	96297258	10-96297258	rs411932665	G	A	0.220388	0.0435903	4.98741e-07	g.Syntrophococcus	intergenic_variant	-	-	-	-	10-96297258	2.82398	2	0.243657
25	36228736	25-36228736	rs414002644	T	C	-0.315316	0.0634536	7.75014e-07	g.Oribacterium	intron_variant	ZCCHC24	ENSOARG00020026221	protein_coding	-	25-36228736	2.81454	2	0.244811
1	160241416	1-160241416	rs420330700	T	C	-0.339003	0.0681584	7.57565e-07	g.Oribacterium	intergenic_variant	-	-	-	-	1-160241416	2.81372	2	0.244911
3	70494912	3-70494912	rs400025407	G	A	0.359162	0.0720383	7.13067e-07	g.Syntrophococcus	intergenic_variant	-	-	-	-	3-70494912	2.79805	2	0.246838
9	81610063	9-81610063	rs412093468	T	C	-0.548971	0.107342	3.693e-07	g.Syntrophococcus	intron_variant	RIMS2	ENSOARG00020017470	protein_coding	-	9-81610063	2.78044	2	0.249021
25	17936219	25-17936219	rs403470688	C	G	0.38619	0.0765455	5.26729e-07	g.Syntrophococcus	intergenic_variant	-	-	-	-	25-17936219	2.77067	2	0.250239
1	170302925	1-170302925	rs421433458	T	C	0.110996	0.0206391	9.136e-08	g.Rikenellaceae_RC9_gut_group	intergenic_variant	-	-	-	-	1-170302925	2.76483	2	0.250971
1	131665900	1-131665900	rs1093823111	C	T	0.190999	0.0376621	4.60641e-07	g.Lachnospiraceae_ND3007_group	intergenic_variant	-	-	-	-	1-131665900	2.72932	2	0.255467
19	3385159	19-3385159	rs406771420	A	G	-0.444004	0.0748976	4.05534e-09	g.Oribacterium	intergenic_variant	-	-	-	-	19-3385159	2.70805	2	0.258199
13	10775611	13-10775611	rs409757313	G	A	0.208016	0.0412944	5.48276e-07	g.Oribacterium	intergenic_variant	-	-	-	-	13-10775611	2.67626	2	0.262336
3	138163628	3-138163628	-	C	G	-0.329796	0.0659165	6.52466e-07	g.Oribacterium	intergenic_variant	-	-	-	-	3-138163628	2.65441	2	0.265218
3	52763137	3-52763137	rs403870098	G	C	-0.454042	0.0840681	8.06661e-08	g.Oribacterium	intergenic_variant	-	-	-	-	3-52763137	2.63908	2	0.267258
1	111960388	1-111960388	rs406643936	G	T	-0.362496	0.0646024	2.52146e-08	g.Oribacterium	intron_variant	-	ENSOARG00020013192	protein_coding	-	1-111960388	2.61961	2	0.269873
3	163743761	3-163743761	rs416922740	A	G	-0.445085	0.0812918	5.3741e-08	g.Oribacterium	intergenic_variant	-	-	-	-	3-163743761	2.61144	2	0.270977
2	202539941	2-202539941	rs402596027	G	A	-0.358312	0.0710044	5.23787e-07	g.Syntrophococcus	intergenic_variant	-	-	-	-	2-202539941	2.58647	2	0.274382
8	84330483	8-84330483	-	G	A	-0.366161	0.0725153	5.15559e-07	g.Oribacterium	intergenic_variant	-	-	-	-	8-84330483	2.57575	2	0.275856
1	215600261	1-215600261	rs424437232	T	C	-0.350406	0.0702937	7.16078e-07	g.Oribacterium	intergenic_variant	-	-	-	-	1-215600261	2.56211	2	0.277744
1	170302927	1-170302927	rs401380160	T	C	0.114833	0.0232878	9.39242e-07	g.Rikenellaceae_RC9_gut_group	intergenic_variant	-	-	-	-	1-170302927	2.53406	2	0.281667
1	161832438	1-161832438	rs159419693	C	T	-0.524686	0.099925	1.80551e-07	g.Syntrophococcus	intron_variant	GBE1	ENSOARG00020002198	protein_coding	-	1-161832438	2.52068	2	0.283558
3	239466563	3-239466563	-	G	A	-0.350026	0.0707965	8.7951e-07	g.Oribacterium	intron_variant	TAFA5	ENSOARG00020005539	protein_coding	-	3-239466563	2.49156	2	0.287716
13	85664127	13-85664127	rs419009921	T	G	-0.16436	0.0327818	6.18552e-07	g.Oribacterium	intergenic_variant	-	-	-	-	13-85664127	2.41318	2	0.299216
25	45571994	25-45571994	rs596683382	A	G	-0.543988	0.10252	1.34449e-07	g.Syntrophococcus	upstream_gene_variant	ERCC6	ENSOARG00020026462	protein_coding	-	25-45571994	2.41192	2	0.299404
6	69275879	6-69275879	rs414740914	T	C	0.416485	0.0814792	3.74442e-07	g.Oribacterium	intergenic_variant	-	-	-	-	6-69275879	2.37193	2	0.305452
4	94149316	4-94149316	-	A	G	-0.398141	0.0759748	1.9074e-07	g.Oribacterium	intergenic_variant	-	-	-	-	4-94149316	2.35477	2	0.308084
7	41679470	7-41679470	rs401946167	C	T	0.197226	0.0370711	1.24704e-07	g.Lachnospiraceae_ND3007_group	intergenic_variant	-	-	-	-	7-41679470	2.35421	2	0.30817
21	31429230	21-31429230	rs424625839	C	T	-0.267984	0.050114	1.07688e-07	g.Syntrophococcus	intron_variant	KIRREL3	ENSOARG00020007855	protein_coding	-	21-31429230	2.25987	2	0.323054
7	53511744	7-53511744	rs421610177	T	A	0.306424	0.0581528	1.63665e-07	g.Oribacterium	intergenic_variant	-	-	-	-	7-53511744	2.25754	2	0.32343
2	258314648	2-258314648	rs426395752	A	T	-0.579959	0.106804	6.87859e-08	g.Syntrophococcus	intron_variant	IL22RA1	ENSOARG00020012141	protein_coding	-	2-258314648	2.22124	2	0.329355
6	87842800	6-87842800	rs410616632	C	T	-0.382046	0.0748134	3.84054e-07	g.Oribacterium	intron_variant	TECRL	ENSOARG00020024373	protein_coding	-	6-87842800	2.21891	2	0.329738
1	170400003	1-170400003	rs595817848	G	A	0.117394	0.0233486	5.75533e-07	g.Rikenellaceae_RC9_gut_group	intergenic_variant	-	-	-	-	1-170400003	2.18938	2	0.334643
15	60979107	15-60979107	rs417973939	G	A	-0.26625	0.0517668	3.17647e-07	g.Oribacterium	intergenic_variant	-	-	-	-	15-60979107	2.1723	2	0.337514
6	87897278	6-87897278	rs414541807	T	C	-0.374465	0.0733965	3.93512e-07	g.Oribacterium	intergenic_variant	-	-	-	-	6-87897278	2.1638	2	0.338952
17	21018176	17-21018176	rs406666309	G	A	-0.260526	0.0528746	9.57192e-07	g.Rikenellaceae_RC9_gut_group	intron_variant	SLC7A11	ENSOARG00020015377	protein_coding	-	17-21018176	2.14004	2	0.343002
16	13669082	16-13669082	rs424155196	G	C	-0.213361	0.0427479	6.9377e-07	g.Oribacterium	intergenic_variant	-	-	-	-	16-13669082	2.11241	2	0.347773
9	11262276	9-11262276	rs412277346	G	T	-0.577977	0.0856145	2.33436e-11	g.Oribacterium	intergenic_variant	-	-	-	-	9-11262276	2.10883	2	0.348397
12	225342	12-225342	rs399838804	C	T	0.215336	0.0434868	8.46394e-07	g.Oribacterium	intron_variant	PPFIA4	ENSOARG00020003249	protein_coding	-	12-225342	2.06197	2	0.356655
2	229703131	2-229703131	rs1094088593	C	T	-0.133992	0.0254807	1.7325e-07	g.Rikenellaceae_RC9_gut_group	intergenic_variant	-	-	-	-	2-229703131	2.05537	2	0.357835
10	16916289	10-16916289	rs400301908	C	T	-0.360617	0.0730959	9.27766e-07	g.Syntrophococcus	intergenic_variant	-	-	-	-	10-16916289	2.04959	2	0.35887
13	84724675	13-84724675	-	G	A	-0.297573	0.0591264	5.61214e-07	g.Oribacterium	intergenic_variant	-	-	-	-	13-84724675	2.02631	2	0.363072
2	120793710	2-120793710	-	G	T	0.213553	0.0429907	7.82159e-07	g.Rikenellaceae_RC9_gut_group	intron_variant	NEK1	ENSOARG00020011937	protein_coding	-	2-120793710	2.02442	2	0.363414
17	13417506	17-13417506	rs414979448	T	G	0.127492	0.0256077	7.39042e-07	g.Rikenellaceae_RC9_gut_group	intron_variant,non_coding_transcript_variant	-	ENSOARG00020024580	lncRNA	-	17-13417506	2.02269	2	0.36373
25	13647525	25-13647525	rs417318619	G	T	-0.54585	0.100482	6.79706e-08	g.Syntrophococcus	intergenic_variant	-	-	-	-	25-13647525	2.01521	2	0.365092
2	171422681	2-171422681	rs588377998	T	C	0.516986	0.0973063	1.29634e-07	g.Syntrophococcus	intergenic_variant	-	-	-	-	2-171422681	1.97079	2	0.373291
7	53511773	7-53511773	rs402183814	G	A	0.291814	0.0567141	3.14171e-07	g.Oribacterium	intergenic_variant	-	-	-	-	7-53511773	1.94477	2	0.378181
22	11881477	22-11881477	rs418040412	T	C	-0.525612	0.0904371	8.0091e-09	g.Syntrophococcus	intergenic_variant	-	-	-	-	22-11881477	1.9386	2	0.379348
1	160748076	1-160748076	rs589271522	G	A	-0.409829	0.0819304	6.56011e-07	g.Oribacterium	intergenic_variant	-	-	-	-	1-160748076	1.90219	2	0.386317
23	21659038	23-21659038	rs404159459	C	T	-0.333266	0.0602263	3.891e-08	g.Syntrophococcus	intergenic_variant	-	-	-	-	23-21659038	1.89967	2	0.386805
7	58212145	7-58212145	rs425876177	C	G	-0.292514	0.0580808	5.51277e-07	g.Oribacterium	intergenic_variant	-	-	-	-	7-58212145	1.875	2	0.391605
1	4953922	1-4953922	rs429653124	C	T	-0.133746	0.0241977	4.02997e-08	g.Rikenellaceae_RC9_gut_group	downstream_gene_variant	ASB18	ENSOARG00020004373	protein_coding	-	1-4953922	1.8685	2	0.39288
17	52232788	17-52232788	rs398602415	G	T	-0.368632	0.0719582	3.53133e-07	g.Oribacterium	intron_variant,non_coding_transcript_variant	-	ENSOARG00020021106	lncRNA	-	17-52232788	1.86838	2	0.392903
3	5216489	3-5216489	rs412021173	C	T	-0.242548	0.047615	4.10114e-07	g.Oribacterium	intergenic_variant	-	-	-	-	3-5216489	1.86636	2	0.393301
8	6134172	8-6134172	rs401377872	T	A	-0.389346	0.0737117	1.52954e-07	g.Oribacterium	intergenic_variant	-	-	-	-	8-6134172	1.84226	2	0.398069
4	8922837	4-8922837	rs408259894	T	C	-0.628532	0.117186	9.87726e-08	g.Syntrophococcus	intron_variant	ABCA13	ENSOARG00020010832	protein_coding	-	4-8922837	1.83721	2	0.399076
17	81928221	17-81928221	-	G	A	1.2216	0.226103	7.98043e-08	g.Oribacterium	upstream_gene_variant	MED15	ENSOARG00020005078	protein_coding	-	17-81928221	1.83499	2	0.399519
10	15324369	10-15324369	rs409454831	G	T	-0.244019	0.0480177	4.36472e-07	g.Rikenellaceae_RC9_gut_group	upstream_gene_variant	-	ENSOARG00020006129	protein_coding	-	10-15324369	1.82902	2	0.400713
23	22328029	23-22328029	rs428922505	G	C	-0.425236	0.0860142	8.80972e-07	g.Syntrophococcus	intergenic_variant	-	-	-	-	23-22328029	1.80144	2	0.406276
9	57569601	9-57569601	rs406710125	A	G	-0.452191	0.087805	3.0677e-07	g.Syntrophococcus	intergenic_variant	-	-	-	-	9-57569601	1.77931	2	0.410798
25	41773196	25-41773196	rs418693945	C	G	-0.224413	0.0424061	1.45017e-07	g.Oribacterium	intergenic_variant	-	-	-	-	25-41773196	1.74847	2	0.41718
14	53350093	14-53350093	rs400770516	C	T	-0.400035	0.0737003	6.96445e-08	g.Oribacterium	intergenic_variant	-	-	-	-	14-53350093	1.71769	2	0.423652
1	221294654	1-221294654	rs428098438	G	A	-0.684197	0.1221	2.63166e-08	g.Syntrophococcus	upstream_gene_variant	-	ENSOARG00020002221	snoRNA	-	1-221294654	1.70453	2	0.426448
19	24986220	19-24986220	rs409907788	C	T	-0.363291	0.0680648	1.13684e-07	g.Oribacterium	intron_variant	CNTN4	ENSOARG00020015064	protein_coding	-	19-24986220	1.6995	2	0.427521
23	22008393	23-22008393	-	A	G	-0.355309	0.0643317	4.12379e-08	g.Syntrophococcus	intergenic_variant	-	-	-	-	23-22008393	1.67376	2	0.433059
7	45476611	7-45476611	rs596944757	C	T	-0.566637	0.110862	3.75164e-07	g.Syntrophococcus	intergenic_variant	-	-	-	-	7-45476611	1.66656	2	0.434621
18	14920971	18-14920971	-	G	A	0.163743	0.0304915	9.53092e-08	g.Lachnospiraceae_ND3007_group	intergenic_variant	-	-	-	-	18-14920971	1.66505	2	0.434949
11	30278055	11-30278055	rs403632118	G	A	0.158121	0.0320624	9.36327e-07	g.Oribacterium	intron_variant	-	ENSOARG00020012382	protein_coding	-	11-30278055	1.64482	2	0.439372
17	13913810	17-13913810	rs425916736	T	C	0.1348	0.0263308	3.59374e-07	g.Rikenellaceae_RC9_gut_group	intron_variant	C4orf51	ENSOARG00020024840	protein_coding	-	17-13913810	1.62138	2	0.44455
6	109046569	6-109046569	-	A	C	-0.180375	0.033396	8.05738e-08	g.Lachnospiraceae_ND3007_group	intergenic_variant	-	-	-	-	6-109046569	1.60962	2	0.447173
3	137984512	3-137984512	rs1087208966	A	G	-0.377128	0.0731467	2.97583e-07	g.Oribacterium	intergenic_variant	-	-	-	-	3-137984512	1.60267	2	0.448729
7	61956101	7-61956101	rs596111551	T	A	-0.305725	0.0609522	6.12044e-07	g.Lachnospiraceae_ND3007_group	intron_variant	ATP8B4	ENSOARG00020005521	protein_coding	-	7-61956101	1.59223	2	0.451077
17	33018632	17-33018632	-	A	T	0.488262	0.0938029	2.29724e-07	g.Syntrophococcus	upstream_gene_variant	LARP1B	ENSOARG00020017566	protein_coding	-	17-33018632	1.59221	2	0.451083
15	87441741	15-87441741	-	A	G	-0.520032	0.103737	6.20984e-07	g.Syntrophococcus	intergenic_variant	-	-	-	-	15-87441741	1.58692	2	0.452277
17	80430617	17-80430617	-	A	G	3.51569	0.689149	3.94442e-07	g.Syntrophococcus	intron_variant	-	ENSOARG00020025441	protein_coding	-	17-80430617	1.57365	2	0.455288
6	120477016	6-120477016	rs427917923	G	A	-0.198383	0.0402847	9.70301e-07	g.Syntrophococcus	intergenic_variant	-	-	-	-	6-120477016	1.56836	2	0.456494
1	161821937	1-161821937	rs422191531	T	A	-0.556948	0.0984411	1.93934e-08	g.Syntrophococcus	intron_variant	GBE1	ENSOARG00020002198	protein_coding	-	1-161821937	1.56714	2	0.456772
17	56785757	17-56785757	rs403936056	G	A	-0.423439	0.0852038	7.7311e-07	g.Syntrophococcus	intergenic_variant	-	-	-	-	17-56785757	1.53735	2	0.463628
21	33952001	21-33952001	rs402834403	G	C	-0.387345	0.072257	1.00308e-07	g.Syntrophococcus	intergenic_variant	-	-	-	-	21-33952001	1.52546	2	0.466392
13	77817958	13-77817958	rs418805989	A	G	-0.383271	0.0723601	1.41418e-07	g.Oribacterium	downstream_gene_variant	WFDC10A	ENSOARG00020015047	protein_coding	-	13-77817958	1.4922	2	0.474212
9	102101641	9-102101641	rs404343745	C	G	-0.436641	0.0839854	2.37299e-07	g.Oribacterium	intergenic_variant	-	-	-	-	9-102101641	1.49096	2	0.474507
2	217034280	2-217034280	rs411514814	C	T	-0.195164	0.0387744	5.59836e-07	g.Syntrophococcus	intron_variant	-	ENSOARG00020015070	protein_coding	-	2-217034280	1.4892	2	0.474924
14	48060624	14-48060624	rs419114006	G	A	-0.203179	0.0409125	7.87024e-07	g.Oribacterium	downstream_gene_variant	-	ENSOARG00020013969	protein_coding	-	14-48060624	1.48813	2	0.475179
8	32976520	8-32976520	rs420448796	T	C	-0.363278	0.0734378	8.67998e-07	g.Oribacterium	intron_variant	PDSS2	ENSOARG00020011577	protein_coding	-	8-32976520	1.47018	2	0.479461
8	84501847	8-84501847	rs603258706	G	T	-0.340567	0.0651785	2.068e-07	g.Oribacterium	intergenic_variant	-	-	-	-	8-84501847	1.45885	2	0.482186
11	30227219	11-30227219	rs402070289	A	G	0.240672	0.0459004	1.87817e-07	g.Oribacterium	upstream_gene_variant	ZNF286A	ENSOARG00020011800	protein_coding	-	11-30227219	1.41694	2	0.492397
14	58866987	14-58866987	rs412074331	C	A	-0.325953	0.0614264	1.34273e-07	g.Oribacterium	intron_variant	BCAT2	ENSOARG00020018858	protein_coding	-	14-58866987	1.41627	2	0.492562
1	135342590	1-135342590	rs1087764646	A	G	-0.345893	0.0686746	5.5023e-07	g.Syntrophococcus	intergenic_variant	-	-	-	-	1-135342590	1.40082	2	0.496381
14	22975412	14-22975412	-	G	C	-0.429978	0.0738388	7.50069e-09	g.Oribacterium	intergenic_variant	-	-	-	-	14-22975412	1.39974	2	0.49665
10	22032988	10-22032988	rs591441034	A	G	-0.514281	0.100445	3.58391e-07	g.Syntrophococcus	intergenic_variant	-	-	-	-	10-22032988	1.39198	2	0.498582
2	164921861	2-164921861	-	A	C	-0.372603	0.067006	3.34445e-08	g.Oribacterium	intergenic_variant	-	-	-	-	2-164921861	1.37541	2	0.502728
21	31430373	21-31430373	rs417956731	G	C	-0.268216	0.0536436	6.63382e-07	g.Syntrophococcus	intron_variant	KIRREL3	ENSOARG00020007855	protein_coding	-	21-31430373	1.3747	2	0.502907
22	12439600	22-12439600	rs399068095	A	G	-0.781461	0.156262	6.59996e-07	g.Syntrophococcus	upstream_gene_variant	-	ENSOARG00020008630	lncRNA	-	22-12439600	1.36746	2	0.504731
15	23898232	15-23898232	-	G	C	-0.406804	0.0723174	2.3293e-08	g.Oribacterium	intergenic_variant	-	-	-	-	15-23898232	1.35337	2	0.508299
3	188620287	3-188620287	rs398472035	C	T	-0.130802	0.0262646	7.33391e-07	g.Rikenellaceae_RC9_gut_group	intron_variant	-	ENSOARG00020017758	protein_coding	-	3-188620287	1.34345	2	0.510826
5	107533580	5-107533580	rs421183182	A	G	-0.461025	0.0925682	7.32567e-07	g.Syntrophococcus	intergenic_variant	-	-	-	-	5-107533580	1.3329	2	0.513529
22	38057255	22-38057255	-	T	G	-0.69858	0.133321	1.91354e-07	g.Syntrophococcus	intergenic_variant	-	-	-	-	22-38057255	1.32967	2	0.514357
4	13086618	4-13086618	rs418598163	G	A	-0.271839	0.0540408	5.68638e-07	g.Oribacterium	intergenic_variant	-	-	-	-	4-13086618	1.31492	2	0.518167
1	161861475	1-161861475	-	A	G	-0.5312	0.104445	4.27393e-07	g.Syntrophococcus	intergenic_variant	-	-	-	-	1-161861475	1.27276	2	0.529205
18	68619574	18-68619574	rs405755674	C	T	-0.355586	0.0687233	2.7031e-07	g.Oribacterium	intergenic_variant	-	-	-	-	18-68619574	1.26595	2	0.53101
14	16803549	14-16803549	-	T	C	0.183223	0.0363659	5.45715e-07	g.Oribacterium	intergenic_variant	-	-	-	-	14-16803549	1.259	2	0.532859
21	36758353	21-36758353	rs425036097	A	C	0.168926	0.0340998	8.37367e-07	g.Oribacterium	intergenic_variant	-	-	-	-	21-36758353	1.24041	2	0.537834
10	9159774	10-9159774	-	T	A	-0.395811	0.077973	4.4925e-07	g.Oribacterium	intergenic_variant	-	-	-	-	10-9159774	1.23485	2	0.539331
1	263421176	1-263421176	rs405646572	G	A	-0.351279	0.0701676	6.42426e-07	g.Oribacterium	intergenic_variant	-	-	-	-	1-263421176	1.22492	2	0.542016
21	20189526	21-20189526	rs403496650	A	T	-0.191633	0.0385086	7.47612e-07	g.Lachnospiraceae_ND3007_group	intergenic_variant	-	-	-	-	21-20189526	1.2234	2	0.542428
21	34383760	21-34383760	rs399768048	G	T	-0.405227	0.0788109	3.20117e-07	g.Oribacterium	intergenic_variant	-	-	-	-	21-34383760	1.19202	2	0.551007
10	92147403	10-92147403	rs428912464	A	G	0.231934	0.0469778	9.11116e-07	g.Lachnospiraceae_ND3007_group	intergenic_variant	-	-	-	-	10-92147403	1.18592	2	0.552689
10	52089341	10-52089341	rs413756803	T	G	0.357429	0.0702096	4.1664e-07	g.Lachnospiraceae_ND3007_group	intergenic_variant	-	-	-	-	10-52089341	1.14621	2	0.563773
13	54874672	13-54874672	rs426285637	C	T	0.367389	0.0715903	3.37079e-07	g.Syntrophococcus	intron_variant	TMC2	ENSOARG00020008221	protein_coding	-	13-54874672	1.14518	2	0.564063
9	11262206	9-11262206	-	A	C	-0.577977	0.0856145	2.33436e-11	g.Oribacterium	intergenic_variant	-	-	-	-	9-11262206	1.10776	2	0.574717
23	49017397	23-49017397	-	T	G	-0.368894	0.0749027	9.68189e-07	g.Oribacterium	intron_variant	MC2R	ENSOARG00020024677	protein_coding	-	23-49017397	1.09238	2	0.579151
6	117361093	6-117361093	rs426718250	G	A	-0.553192	0.110162	5.94155e-07	g.Syntrophococcus	intergenic_variant	-	-	-	-	6-117361093	1.09224	2	0.579193
3	69816539	3-69816539	rs419854680	G	C	-0.304091	0.0615642	9.00528e-07	g.Oribacterium	intergenic_variant	-	-	-	-	3-69816539	1.07951	2	0.582891
5	105384682	5-105384682	rs418168680	C	A	-0.407242	0.0722407	2.17634e-08	g.Oribacterium	intergenic_variant	-	-	-	-	5-105384682	1.06717	2	0.586498
4	8917964	4-8917964	-	G	A	-0.587467	0.119416	9.95078e-07	g.Syntrophococcus	intron_variant	ABCA13	ENSOARG00020010832	protein_coding	-	4-8917964	1.06625	2	0.586767
19	60165762	19-60165762	-	A	G	-0.418179	0.0843459	8.20601e-07	g.Syntrophococcus	intergenic_variant	-	-	-	-	19-60165762	1.05981	2	0.58866
10	77209681	10-77209681	rs417402233	G	A	-0.292337	0.0587255	7.41359e-07	g.Syntrophococcus	intron_variant	GPC6	ENSOARG00020003765	protein_coding	-	10-77209681	1.04488	2	0.593072
2	32996271	2-32996271	rs407245105	G	A	-0.36106	0.0725827	7.54843e-07	g.Syntrophococcus	intron_variant	AOPEP	ENSOARG00020002497	protein_coding	-	2-32996271	1.01674	2	0.601475
21	8683726	21-8683726	rs404346172	A	C	-0.153072	0.0311129	9.93205e-07	g.Rikenellaceae_RC9_gut_group	downstream_gene_variant	-	ENSOARG00020018155	protein_coding	-	21-8683726	1.01662	2	0.601511
9	83156264	9-83156264	rs418890366	G	A	0.3084	0.0606082	4.2197e-07	g.Oribacterium	intergenic_variant	-	-	-	-	9-83156264	1.00739	2	0.604294
22	30851704	22-30851704	rs587892970	C	T	-0.298421	0.0585374	4.01716e-07	g.Syntrophococcus	intergenic_variant	-	-	-	-	22-30851704	1.00183	2	0.605976
2	163699169	2-163699169	rs420743579	C	T	-0.368477	0.0656603	2.51176e-08	g.Oribacterium	intergenic_variant	-	-	-	-	2-163699169	0.948471	2	0.622361
24	28091864	24-28091864	rs591762270	T	A	-0.311752	0.0609687	3.71053e-07	g.Oribacterium	intergenic_variant	-	-	-	-	24-28091864	0.9421	2	0.624347
1	161821888	1-161821888	rs600305827	C	T	-0.543411	0.101607	1.07292e-07	g.Syntrophococcus	intron_variant	GBE1	ENSOARG00020002198	protein_coding	-	1-161821888	0.930623	2	0.62794
6	87877813	6-87877813	rs418700351	T	G	-0.369849	0.0706941	1.99771e-07	g.Oribacterium	intergenic_variant	-	-	-	-	6-87877813	0.92039	2	0.631161
14	67298182	14-67298182	-	A	G	-0.433747	0.0821486	1.54576e-07	g.Oribacterium	missense_variant,splice_region_variant	-	ENSOARG00020007730	protein_coding	44930	14-67298182	0.907924	2	0.635107
2	163691124	2-163691124	-	G	A	-0.365626	0.0686998	1.23456e-07	g.Oribacterium	intergenic_variant	-	-	-	-	2-163691124	0.898424	2	0.638131
1	130513361	1-130513361	rs428941036	T	C	-0.307032	0.0605006	4.52481e-07	g.Oribacterium	intergenic_variant	-	-	-	-	1-130513361	0.88447	2	0.642599
14	68786943	14-68786943	rs413174202	A	G	-0.269521	0.0538694	6.52488e-07	g.Rikenellaceae_RC9_gut_group	intron_variant	-	ENSOARG00020004559	protein_coding	-	14-68786943	0.834603	2	0.658822
9	64250981	9-64250981	-	T	C	-0.477965	0.0946814	5.18955e-07	g.Syntrophococcus	intron_variant	SAMD12	ENSOARG00020009911	protein_coding	-	9-64250981	0.832999	2	0.659351
12	56005829	12-56005829	rs404092445	C	T	0.254026	0.0457732	3.55778e-08	g.Lachnospiraceae_ND3007_group	intergenic_variant	-	-	-	-	12-56005829	0.832618	2	0.659476
8	1975711	8-1975711	rs414809669	C	T	-0.315028	0.0637344	8.8526e-07	g.Syntrophococcus	intergenic_variant	-	-	-	-	8-1975711	0.830317	2	0.660236
17	16839262	17-16839262	rs429634211	T	C	-0.365801	0.0681449	9.64156e-08	g.Oribacterium	intron_variant	INPP4B	ENSOARG00020011132	protein_coding	-	17-16839262	0.797123	2	0.671285
15	70628321	15-70628321	rs422315867	T	G	-0.581817	0.0991158	5.70611e-09	g.Syntrophococcus	intergenic_variant	-	-	-	-	15-70628321	0.792527	2	0.67283
2	202148339	2-202148339	rs409161078	C	A	-0.359542	0.0703949	3.82388e-07	g.Syntrophococcus	intergenic_variant	-	-	-	-	2-202148339	0.786129	2	0.674985
9	58705427	9-58705427	rs421737466	T	C	-0.525155	0.101732	2.8786e-07	g.Syntrophococcus	intergenic_variant	-	-	-	-	9-58705427	0.768113	2	0.681093
1	163165879	1-163165879	-	G	A	-0.534749	0.0981305	6.19134e-08	g.Syntrophococcus	intergenic_variant	-	-	-	-	1-163165879	0.766392	2	0.681679
9	40827523	9-40827523	rs402142959	G	A	-0.349601	0.0594172	5.26376e-09	g.Lachnospiraceae_ND3007_group	intron_variant	TOX	ENSOARG00020025664	protein_coding	-	9-40827523	0.753878	2	0.685958
12	41494744	12-41494744	rs402394491	A	G	-0.181616	0.0363166	6.60174e-07	g.Rikenellaceae_RC9_gut_group	intergenic_variant	-	-	-	-	12-41494744	0.751229	2	0.686867
15	6191499	15-6191499	rs424845850	A	G	0.371761	0.0742463	6.39663e-07	g.Lachnospiraceae_ND3007_group	intergenic_variant	-	-	-	-	15-6191499	0.747895	2	0.688013
20	38405713	20-38405713	-	G	A	-0.494524	0.0995267	7.76894e-07	g.Syntrophococcus	intergenic_variant	-	-	-	-	20-38405713	0.721302	2	0.697222
1	207257992	1-207257992	rs420198898	G	C	0.222404	0.0437982	4.45404e-07	g.Syntrophococcus	intron_variant	UMPS	ENSOARG00020001013	protein_coding	-	1-207257992	0.680041	2	0.711756
3	239864410	3-239864410	rs402284673	C	T	-0.318201	0.0639906	7.61909e-07	g.Oribacterium	intergenic_variant	-	-	-	-	3-239864410	0.649342	2	0.722765
6	111101448	6-111101448	rs400169975	A	G	0.244792	0.0465856	1.76878e-07	g.Syntrophococcus	intron_variant	ARHGAP24	ENSOARG00020017927	protein_coding	-	6-111101448	0.635496	2	0.727786
2	165944962	2-165944962	rs597368805	T	C	0.140449	0.0284524	9.14874e-07	g.Rikenellaceae_RC9_gut_group	intergenic_variant	-	-	-	-	2-165944962	0.634305	2	0.72822
3	186578708	3-186578708	-	T	C	-0.52043	0.102034	3.96382e-07	g.Syntrophococcus	intron_variant	WASHC4	ENSOARG00020014460	protein_coding	-	3-186578708	0.624795	2	0.731691
4	73946759	4-73946759	rs430174636	G	A	-0.459869	0.0928198	8.35078e-07	g.Syntrophococcus	intergenic_variant	-	-	-	-	4-73946759	0.596064	2	0.742278
15	83485639	15-83485639	rs599339130	C	T	-0.32173	0.0631828	4.14135e-07	g.Oribacterium	intron_variant	SPI1	ENSOARG00020013137	protein_coding	-	15-83485639	0.590833	2	0.744221
13	82588606	13-82588606	-	A	G	-0.260552	0.0528195	9.30577e-07	g.Oribacterium	intergenic_variant	-	-	-	-	13-82588606	0.586276	2	0.745919
15	23706091	15-23706091	rs414417173	G	A	-0.350166	0.06482	8.01207e-08	g.Oribacterium	intergenic_variant	-	-	-	-	15-23706091	0.569333	2	0.752265
3	86381150	3-86381150	rs413064496	G	A	-0.369794	0.0749625	9.29749e-07	g.Syntrophococcus	intergenic_variant	-	-	-	-	3-86381150	0.564216	2	0.754192
18	7916128	18-7916128	rs413657648	T	G	-0.180757	0.0353068	3.59144e-07	g.Oribacterium	intron_variant,non_coding_transcript_variant	-	ENSOARG00020005748	lncRNA	-	18-7916128	0.553325	2	0.75831
2	125848434	2-125848434	rs414773981	G	A	-0.368476	0.0737254	6.70207e-07	g.Syntrophococcus	intergenic_variant	-	-	-	-	2-125848434	0.551297	2	0.75908
10	80138344	10-80138344	-	C	A	-0.379547	0.0753848	5.55624e-07	g.Oribacterium	intergenic_variant	-	-	-	-	10-80138344	0.547441	2	0.760545
3	129037874	3-129037874	rs403358699	G	A	-0.180367	0.0358849	5.80319e-07	g.Oribacterium	intergenic_variant	-	-	-	-	3-129037874	0.543445	2	0.762066
16	72776043	16-72776043	rs423350688	C	A	-0.222812	0.0429991	2.59741e-07	g.Syntrophococcus	intron_variant	NSUN2	ENSOARG00020023145	protein_coding	-	16-72776043	0.543269	2	0.762133
10	47186526	10-47186526	rs418716475	T	C	0.321244	0.0618884	2.47891e-07	g.Syntrophococcus	intron_variant	KLHL1	ENSOARG00020006607	protein_coding	-	10-47186526	0.53685	2	0.764583
2	25677645	2-25677645	rs402387739	T	A	-0.228616	0.0436809	1.97587e-07	g.Lachnospiraceae_ND3007_group	intron_variant	SEMA4D	ENSOARG00020003886	protein_coding	-	2-25677645	0.532973	2	0.766066
9	55588339	9-55588339	rs588605444	G	T	-0.439179	0.0888579	8.86726e-07	g.Syntrophococcus	intergenic_variant	-	-	-	-	9-55588339	0.518825	2	0.771505
1	111959334	1-111959334	-	G	A	-0.347749	0.0643293	7.85531e-08	g.Oribacterium	intron_variant	-	ENSOARG00020013192	protein_coding	-	1-111959334	0.512506	2	0.773946
9	84811112	9-84811112	rs419871445	C	G	-0.527573	0.105838	7.16686e-07	g.Syntrophococcus	intergenic_variant	-	-	-	-	9-84811112	0.494483	2	0.780952
16	57486841	16-57486841	rs424052404	C	T	-0.209265	0.0392502	1.1732e-07	g.Oribacterium	intergenic_variant	-	-	-	-	16-57486841	0.481678	2	0.785968
8	64917345	8-64917345	rs426990320	C	T	-0.370949	0.0706389	1.80032e-07	g.Oribacterium	intron_variant	EYA4	ENSOARG00020020157	protein_coding	-	8-64917345	0.467485	2	0.791566
1	158505011	1-158505011	rs424580998	G	C	-0.358098	0.0699113	3.54393e-07	g.Oribacterium	intron_variant	ROBO1	ENSOARG00020001570	protein_coding	-	1-158505011	0.462081	2	0.793707
15	1810005	15-1810005	rs422839163	A	C	-0.277828	0.0541862	3.45131e-07	g.Syntrophococcus	intron_variant	GRIA4	ENSOARG00020012341	protein_coding	-	15-1810005	0.454041	2	0.796904
7	107037312	7-107037312	-	T	C	-0.485228	0.0944465	3.27127e-07	g.Syntrophococcus	intron_variant	RPS6KA5	ENSOARG00020018149	protein_coding	-	7-107037312	0.452444	2	0.797541
2	189533260	2-189533260	rs403565830	C	T	-0.50314	0.101238	7.72503e-07	g.Syntrophococcus	intergenic_variant	-	-	-	-	2-189533260	0.42811	2	0.807304
8	6128235	8-6128235	-	T	G	-0.389346	0.0737117	1.52954e-07	g.Oribacterium	intergenic_variant	-	-	-	-	8-6128235	0.413419	2	0.813256
4	114354091	4-114354091	rs405151501	T	C	-0.405974	0.0750441	7.68449e-08	g.Syntrophococcus	intron_variant	-	ENSOARG00020000720	protein_coding	-	4-114354091	0.401457	2	0.818135
10	23087623	10-23087623	-	A	G	-0.528156	0.1017	2.4455e-07	g.Syntrophococcus	intergenic_variant	-	-	-	-	10-23087623	0.400961	2	0.818338
22	21227352	22-21227352	rs404309783	C	T	-0.548339	0.107586	4.04189e-07	g.Syntrophococcus	intron_variant	UBTD1	ENSOARG00020018950	protein_coding	-	22-21227352	0.378079	2	0.827754
1	135824734	1-135824734	rs419704396	A	G	-0.399819	0.0730883	5.51769e-08	g.Syntrophococcus	intergenic_variant	-	-	-	-	1-135824734	0.373923	2	0.829476
2	236871011	2-236871011	rs424359380	T	G	-0.289523	0.0581809	7.48043e-07	g.Rikenellaceae_RC9_gut_group	intergenic_variant	-	-	-	-	2-236871011	0.342599	2	0.842569
5	49333360	5-49333360	rs422354209	G	A	-0.166287	0.0329754	5.33429e-07	g.Oribacterium	intergenic_variant	-	-	-	-	5-49333360	0.33768	2	0.844644
21	31469146	21-31469146	rs419493125	A	C	-0.261969	0.0525882	7.28405e-07	g.Syntrophococcus	intergenic_variant	-	-	-	-	21-31469146	0.324321	2	0.850305
1	155296759	1-155296759	rs412408827	A	C	-0.327369	0.0652268	6.02434e-07	g.Oribacterium	intron_variant	ROBO2	ENSOARG00020001346	protein_coding	-	1-155296759	0.312669	2	0.855273
10	76228457	10-76228457	rs405936202	G	C	-0.292337	0.0587255	7.41359e-07	g.Syntrophococcus	intron_variant	GPC6	ENSOARG00020003765	protein_coding	-	10-76228457	0.309497	2	0.85663
14	68693748	14-68693748	-	C	G	-0.349389	0.0692201	5.20654e-07	g.Oribacterium	upstream_gene_variant	ZNF583	ENSOARG00020004318	protein_coding	-	14-68693748	0.293598	2	0.863468
22	2825196	22-2825196	rs424600617	A	G	-0.469929	0.090346	2.343e-07	g.Oribacterium	intergenic_variant	-	-	-	-	22-2825196	0.285866	2	0.866812
2	34754126	2-34754126	-	G	C	0.321008	0.0652563	9.96574e-07	g.Oribacterium	intergenic_variant	-	-	-	-	2-34754126	0.281639	2	0.868646
1	161822611	1-161822611	rs405781014	C	T	-0.558599	0.100278	3.16732e-08	g.Syntrophococcus	intron_variant	GBE1	ENSOARG00020002198	protein_coding	-	1-161822611	0.272668	2	0.872551
17	56886008	17-56886008	rs415294896	A	G	-0.426454	0.0858637	7.85215e-07	g.Syntrophococcus	intergenic_variant	-	-	-	-	17-56886008	0.256761	2	0.879518
23	27834559	23-27834559	rs422555502	C	A	-0.334426	0.0608692	4.83901e-08	g.Syntrophococcus	intron_variant	NOL4	ENSOARG00020023346	protein_coding	-	23-27834559	0.251839	2	0.881686
8	27218655	8-27218655	rs413301808	G	C	-0.356508	0.0716633	7.53706e-07	g.Oribacterium	intergenic_variant	-	-	-	-	8-27218655	0.248274	2	0.883259
22	45940442	22-45940442	rs410220596	G	A	0.338555	0.0668094	4.69979e-07	g.Oribacterium	downstream_gene_variant	-	ENSOARG00020022472	protein_coding	-	22-45940442	0.223618	2	0.894215
26	1895179	26-1895179	rs404808068	A	G	-0.309047	0.0626907	9.45437e-07	g.Syntrophococcus	intergenic_variant	-	-	-	-	26-1895179	0.220045	2	0.895814
9	86468094	9-86468094	rs591984018	A	G	-0.184241	0.0355965	2.67994e-07	g.Oribacterium	intron_variant	STK3	ENSOARG00020024012	protein_coding	-	9-86468094	0.21007	2	0.900293
9	24394331	9-24394331	rs407280202	A	G	0.285176	0.0569592	6.4118e-07	g.Lachnospiraceae_ND3007_group	intergenic_variant	-	-	-	-	9-24394331	0.209831	2	0.900401
18	17213136	18-17213136	rs1093571502	C	G	-0.294017	0.0565991	2.42715e-07	g.Oribacterium	intergenic_variant	-	-	-	-	18-17213136	0.206244	2	0.902017
10	91776011	10-91776011	-	G	A	0.151626	0.0304828	7.55976e-07	g.Rikenellaceae_RC9_gut_group	intergenic_variant	-	-	-	-	10-91776011	0.192984	2	0.908017
9	11627820	9-11627820	-	C	A	-0.353534	0.0679864	2.35997e-07	g.Oribacterium	intron_variant	-	ENSOARG00020003076	protein_coding	-	9-11627820	0.192047	2	0.908443
21	31422639	21-31422639	rs410490460	G	A	-0.256561	0.0514746	7.18473e-07	g.Syntrophococcus	intron_variant	KIRREL3	ENSOARG00020007855	protein_coding	-	21-31422639	0.171635	2	0.917762
15	89540626	15-89540626	rs404067483	C	T	-0.161533	0.0327992	9.68489e-07	g.Oribacterium	downstream_gene_variant	-	ENSOARG00020017346	protein_coding	-	15-89540626	0.165293	2	0.920677
17	44917803	17-44917803	rs407741183	A	C	-0.33199	0.0629236	1.57864e-07	g.Oribacterium	intergenic_variant	-	-	-	-	17-44917803	0.135269	2	0.934602
1	212668440	1-212668440	-	C	G	-0.335772	0.0674039	7.28475e-07	g.Oribacterium	intergenic_variant	-	-	-	-	1-212668440	0.133741	2	0.935316
26	8131093	26-8131093	rs411821028	C	T	0.43078	0.084399	3.89175e-07	g.Syntrophococcus	intergenic_variant	-	-	-	-	26-8131093	0.132084	2	0.936091
2	185707170	2-185707170	rs399537533	T	G	-0.347	0.0654292	1.3642e-07	g.Oribacterium	intron_variant	THSD7B	ENSOARG00020011585	protein_coding	-	2-185707170	0.105096	2	0.948809
17	56785703	17-56785703	rs413990591	A	G	-0.249767	0.0504664	8.57437e-07	g.Syntrophococcus	intergenic_variant	-	-	-	-	17-56785703	0.0959979	2	0.953135
3	132011002	3-132011002	rs415909158	T	C	-0.367335	0.073282	6.22095e-07	g.Oribacterium	downstream_gene_variant	MGAT4C	ENSOARG00020007579	protein_coding	-	3-132011002	0.0829352	2	0.95938
1	161830459	1-161830459	rs422135755	C	T	-0.542197	0.0980553	3.97965e-08	g.Syntrophococcus	intron_variant	GBE1	ENSOARG00020002198	protein_coding	-	1-161830459	0.0812517	2	0.960188
2	258277917	2-258277917	rs423026840	A	G	-0.539233	0.101187	1.18912e-07	g.Syntrophococcus	intron_variant	IFNLR1	ENSOARG00020011823	protein_coding	-	2-258277917	0.0808733	2	0.96037
1	111959555	1-111959555	rs400830697	C	T	-0.365376	0.0657401	3.39819e-08	g.Oribacterium	intron_variant	-	ENSOARG00020013192	protein_coding	-	1-111959555	0.0768319	2	0.962313
21	31423401	21-31423401	rs427805553	G	A	-0.291008	0.0513803	1.87316e-08	g.Syntrophococcus	intron_variant	KIRREL3	ENSOARG00020007855	protein_coding	-	21-31423401	0.0570069	2	0.971899
17	62249549	17-62249549	rs423092476	T	C	-0.427962	0.0837409	3.76398e-07	g.Syntrophococcus	intron_variant	MLXIP	ENSOARG00020011120	protein_coding	-	17-62249549	0.048602	2	0.975992
3	138009360	3-138009360	rs418997055	C	T	-0.338124	0.0602136	2.46221e-08	g.Oribacterium	intergenic_variant	-	-	-	-	3-138009360	0.0409445	2	0.979736
2	175362671	2-175362671	rs598598758	T	G	-0.300615	0.0585017	3.25467e-07	g.Oribacterium	intergenic_variant	-	-	-	-	2-175362671	0.0314122	2	0.984417
1	161830455	1-161830455	rs408456677	G	A	-0.325956	0.0657274	8.15169e-07	g.Oribacterium	intron_variant	GBE1	ENSOARG00020002198	protein_coding	-	1-161830455	0.027809	2	0.986192
13	75388229	13-75388229	rs590636906	C	T	-0.322007	0.0653962	9.73174e-07	g.Oribacterium	splice_region_variant,splice_polypyrimidine_tract_variant,intron_variant	MYBL2	ENSOARG00020017542	protein_coding	-	13-75388229	0.0270618	2	0.98656
17	3512918	17-3512918	-	G	A	0.133759	0.025486	1.82955e-07	g.Rikenellaceae_RC9_gut_group	intron_variant	-	ENSOARG00020017458	protein_coding	-	17-3512918	0.0232728	2	0.988431
1	161830463	1-161830463	rs427357037	A	C	-0.499753	0.0975965	3.57297e-07	g.Syntrophococcus	intron_variant	GBE1	ENSOARG00020002198	protein_coding	-	1-161830463	0.0113767	2	0.994328
2	25102061	2-25102061	rs425282039	T	C	-0.152219	0.030082	4.88046e-07	g.Oribacterium	downstream_gene_variant	SHC3	ENSOARG00020003742	protein_coding	-	2-25102061	0.0071507	2	0.996431
