# Supplementary material for: Heritability and recursive influence of host genetics on the rumen microbiota drive body weight variance in male Hu sheep lambs
Source: Microbiome. 2023 Aug 29;11:197. doi: 10.1186/s40168-023-01642-7 (PMC10463499; doi:10.1186/s40168-023-01642-7)
Supplement: Supplementary file 2 — Additional file 1: Table S1. Diet and Animal cohort information. Table S2. Prevalence (detection rates) and mean relative abundance of rumen microbiota genera in a single large-scale homogeneous population-based cohort of 1,150 sheep. Table S3. Keystone taxa (rumen microbiota genera) in a single large-scale homogeneous population-based cohort of 1150 sheep. Table S4. The microbial alpha diversity indices and beta diversity. Table S5. Heritability of rumen microbiota. Table S6. Single nucleotide polymorphisms (SNPs) information. Table S7. Genome-wide association of sheep genetic and rumen microbial variations. Table S8. Heritability and Microbiability of Body Weight Traits in Sheep. Table S9. microbiome-wide association study (MWAS). Table S10. GWAS for sheep body weight at 180 days old. Table S11. Microbiota mediated indirect scenarios. Table S12. 'recursive' scenarios. [file 40168_2023_1642_MOESM1_ESM.zip › Table S2 Prevalence (detection rates) and mean relative abundance of rumen microbiota genera in a single large-scale homogeneous sheep population-based cohort of 1150 individuals.xlsx]

## Sheet: Sheet1
Table S2 Prevalence (detection rates) and mean relative abundance of rumen microbiota genera in a single large-scale homogeneous population-based cohort of 1,150 sheep
Taxa	prevalence (%)	mean_abun (%)	phylum	class	order	family	genus
g.Christensenellaceae_R-7_group	100	3.39049	p__Firmicutes	c__Clostridia	o__Christensenellales	f__Christensenellaceae	g__Christensenellaceae_R-7_group
g.Clostridia_UCG-014	100	1.44024	p__Firmicutes	c__Clostridia	o__Clostridia_UCG-014	f__Clostridia_UCG-014	g__Clostridia_UCG-014
g.Eubacterium_coprostanoligenes_group	100	0.69386	p__Firmicutes	c__Clostridia	o__Oscillospirales	f__Eubacterium_coprostanoligenes_group	g__Eubacterium_coprostanoligenes_group
g.Eubacterium_ruminantium_group	100	1.93941	p__Firmicutes	c__Clostridia	o__Lachnospirales	f__Lachnospiraceae	g__Eubacterium_ruminantium_group
g.F082	100	5.76085	p__Bacteroidota	c__Bacteroidia	o__Bacteroidales	f__F082	g__F082
g.Fibrobacter	100	5.76387	p__Fibrobacterota	c__Fibrobacteria	o__Fibrobacterales	f__Fibrobacteraceae	g__Fibrobacter
g.Lachnospiraceae_ND3007_group	100	1.13677	p__Firmicutes	c__Clostridia	o__Lachnospirales	f__Lachnospiraceae	g__Lachnospiraceae_ND3007_group
g.Lachnospiraceae_NK3A20_group	100	3.4798	p__Firmicutes	c__Clostridia	o__Lachnospirales	f__Lachnospiraceae	g__Lachnospiraceae_NK3A20_group
g.Muribaculaceae	100	2.12547	p__Bacteroidota	c__Bacteroidia	o__Bacteroidales	f__Muribaculaceae	g__Muribaculaceae
g.NK4A214_group	100	2.27296	p__Firmicutes	c__Clostridia	o__Oscillospirales	f__Oscillospiraceae	g__NK4A214_group
g.Prevotella	100	19.9236	p__Bacteroidota	c__Bacteroidia	o__Bacteroidales	f__Prevotellaceae	g__Prevotella
g.Prevotellaceae_UCG-001	100	3.09979	p__Bacteroidota	c__Bacteroidia	o__Bacteroidales	f__Prevotellaceae	g__Prevotellaceae_UCG-001
g.Rikenellaceae_RC9_gut_group	100	6.32287	p__Bacteroidota	c__Bacteroidia	o__Bacteroidales	f__Rikenellaceae	g__Rikenellaceae_RC9_gut_group
g.Ruminococcus	100	4.68831	p__Firmicutes	c__Clostridia	o__Oscillospirales	f__Ruminococcaceae	g__Ruminococcus
g.Saccharofermentans	100	5.1564	p__Firmicutes	c__Clostridia	o__Clostridia	f__Hungateiclostridiaceae	g__Saccharofermentans
g.Treponema	100	6.38958	p__Spirochaetota	c__Spirochaetia	o__Spirochaetales	f__Spirochaetaceae	g__Treponema
g.UCG-004	100	1.45388	p__Firmicutes	c__Bacilli	o__Erysipelotrichales	f__Erysipelatoclostridiaceae	g__UCG-004
g.Defluviitaleaceae_UCG-011	99.913	0.307424	p__Firmicutes	c__Clostridia	o__Lachnospirales	f__Defluviitaleaceae	g__Defluviitaleaceae_UCG-011
g.Oribacterium	99.913	0.592406	p__Firmicutes	c__Clostridia	o__Lachnospirales	f__Lachnospiraceae	g__Oribacterium
g.UCG-010	99.8261	0.273564	p__Firmicutes	c__Clostridia	o__Oscillospirales	f__UCG-010	g__UCG-010
g.Moryella	99.7391	0.417499	p__Firmicutes	c__Clostridia	o__Lachnospirales	f__Lachnospiraceae	g__Moryella
g.Prevotellaceae_UCG-004	99.6522	0.294442	p__Bacteroidota	c__Bacteroidia	o__Bacteroidales	f__Prevotellaceae	g__Prevotellaceae_UCG-004
g.Prevotellaceae_Ga6A1_group	99.5652	0.545313	p__Bacteroidota	c__Bacteroidia	o__Bacteroidales	f__Prevotellaceae	g__Prevotellaceae_Ga6A1_group
g.Selenomonas	99.5652	1.04812	p__Firmicutes	c__Negativicutes	o__Veillonellales-Selenomonadales	f__Selenomonadaceae	g__Selenomonas
g.Syntrophococcus	99.5652	0.28919	p__Firmicutes	c__Clostridia	o__Lachnospirales	f__Lachnospiraceae	g__Syntrophococcus
g.UCG-002	99.4783	0.274921	p__Firmicutes	c__Clostridia	o__Oscillospirales	f__Oscillospiraceae	g__UCG-002
g.RF39	99.3913	0.423991	p__Firmicutes	c__Bacilli	o__RF39	f__RF39	g__RF39
g.Erysipelotrichaceae_UCG-009	99.3043	0.287147	p__Firmicutes	c__Bacilli	o__Erysipelotrichales	f__Erysipelotrichaceae	g__Erysipelotrichaceae_UCG-009
g.Ruminococcus_gauvreauii_group	99.3043	0.303199	p__Firmicutes	c__Clostridia	o__Lachnospirales	f__Lachnospiraceae	g__Ruminococcus_gauvreauii_group
g.Succiniclasticum	99.3043	1.09985	p__Firmicutes	c__Negativicutes	o__Acidaminococcales	f__Acidaminococcaceae	g__Succiniclasticum
g.Butyrivibrio	99.1304	0.517376	p__Firmicutes	c__Clostridia	o__Lachnospirales	f__Lachnospiraceae	g__Butyrivibrio
g.Prevotellaceae_UCG-003	99.1304	0.347886	p__Bacteroidota	c__Bacteroidia	o__Bacteroidales	f__Prevotellaceae	g__Prevotellaceae_UCG-003
g.Shuttleworthia	98.9565	0.592006	p__Firmicutes	c__Clostridia	o__Lachnospirales	f__Lachnospiraceae	g__Shuttleworthia
g.Acetitomaculum	98.6957	0.337805	p__Firmicutes	c__Clostridia	o__Lachnospirales	f__Lachnospiraceae	g__Acetitomaculum
g.UCG-005	98.6087	0.160237	p__Firmicutes	c__Clostridia	o__Oscillospirales	f__Oscillospiraceae	g__UCG-005
g.Eubacterium_nodatum_group	98.4348	0.153471	p__Firmicutes	c__Clostridia	o__Peptostreptococcales-Tissierellales	f__Anaerovoracaceae	g__Eubacterium_nodatum_group
g.Succinivibrio	98.1739	0.835279	p__Proteobacteria	c__Gammaproteobacteria	o__Aeromonadales	f__Succinivibrionaceae	g__Succinivibrio
g.Anaerovorax	97.913	0.123163	p__Firmicutes	c__Clostridia	o__Peptostreptococcales-Tissierellales	f__Anaerovoracaceae	g__Anaerovorax
g.Bacteroidales_UCG-001	97.8261	0.263651	p__Bacteroidota	c__Bacteroidia	o__Bacteroidales	f__Bacteroidales_UCG-001	g__Bacteroidales_UCG-001
g.Clostridia_vadinBB60_group	96.6087	0.139657	p__Firmicutes	c__Clostridia	o__Clostridia_vadinBB60_group	f__Clostridia_vadinBB60_group	g__Clostridia_vadinBB60_group
g.Bacteroidales_RF16_group	96.4348	0.170694	p__Bacteroidota	c__Bacteroidia	o__Bacteroidales	f__Bacteroidales_RF16_group	g__Bacteroidales_RF16_group
g.Pseudobutyrivibrio	96.3478	0.369515	p__Firmicutes	c__Clostridia	o__Lachnospirales	f__Lachnospiraceae	g__Pseudobutyrivibrio
g.Candidatus_Saccharimonas	95.3043	0.253557	p__Patescibacteria	c__Saccharimonadia	o__Saccharimonadales	f__Saccharimonadaceae	g__Candidatus_Saccharimonas
g.Olsenella	94.6087	0.152397	p__Actinobacteriota	c__Coriobacteriia	o__Coriobacteriales	f__Atopobiaceae	g__Olsenella
g.Veillonellaceae_UCG-001	94.4348	0.219396	p__Firmicutes	c__Negativicutes	o__Veillonellales-Selenomonadales	f__Selenomonadaceae	g__Veillonellaceae_UCG-001
g.Schwartzia	94.2609	0.0661887	p__Firmicutes	c__Negativicutes	o__Veillonellales-Selenomonadales	f__Selenomonadaceae	g__Schwartzia
g.Prevotellaceae_YAB2003_group	94	0.280786	p__Bacteroidota	c__Bacteroidia	o__Bacteroidales	f__Prevotellaceae	g__Prevotellaceae_YAB2003_group
g.Family_XIII_AD3011_group	93.2174	0.0773562	p__Firmicutes	c__Clostridia	o__Peptostreptococcales-Tissierellales	f__Anaerovoracaceae	g__Family_XIII_AD3011_group
g.Desulfovibrio	92.9565	0.139309	p__Desulfobacterota	c__Desulfovibrionia	o__Desulfovibrionales	f__Desulfovibrionaceae	g__Desulfovibrio
g.Erysipelotrichaceae_UCG-006	91.2174	0.100279	p__Firmicutes	c__Bacilli	o__Erysipelotrichales	f__Erysipelotrichaceae	g__Erysipelotrichaceae_UCG-006
g.Anaerovibrio	90.9565	0.158104	p__Firmicutes	c__Negativicutes	o__Veillonellales-Selenomonadales	f__Selenomonadaceae	g__Anaerovibrio
g.U29-B03	90.8696	0.0596224	p__Bacteroidota	c__Bacteroidia	o__Bacteroidales	f__Rikenellaceae	g__U29-B03
g.Lachnospiraceae_XPB1014_group	90.7826	0.431866	p__Firmicutes	c__Clostridia	o__Lachnospirales	f__Lachnospiraceae	g__Lachnospiraceae_XPB1014_group
g.probable_genus_10	89.913	0.562126	p__Firmicutes	c__Clostridia	o__Lachnospirales	f__Lachnospiraceae	g__probable_genus_10
g.Dialister	88.6087	0.495001	p__Firmicutes	c__Negativicutes	o__Veillonellales-Selenomonadales	f__Veillonellaceae	g__Dialister
g.Blautia	85.913	0.0816094	p__Firmicutes	c__Clostridia	o__Lachnospirales	f__Lachnospiraceae	g__Blautia
g.Desulfobulbus	84.7826	0.0437111	p__Desulfobacterota	c__Desulfobulbia	o__Desulfobulbales	f__Desulfobulbaceae	g__Desulfobulbus
g.Anaerorhabdus_furcosa_group	82.7826	0.0382563	p__Firmicutes	c__Bacilli	o__Erysipelotrichales	f__Erysipelotrichaceae	g__Anaerorhabdus_furcosa_group
g.Clostridium_methylpentosum_group	82.6087	0.194919	p__Firmicutes	c__Clostridia	o__Oscillospirales	f__Clostridium_methylpentosum_group	g__Clostridium_methylpentosum_group
g.Blvii28_wastewater-sludge_group	81.3913	0.0355526	p__Bacteroidota	c__Bacteroidia	o__Bacteroidales	f__Williamwhitmaniaceae	g__Blvii28_wastewater-sludge_group
g.Papillibacter	79.1304	0.0417159	p__Firmicutes	c__Clostridia	o__Oscillospirales	f__Oscillospiraceae	g__Papillibacter
g.Family_XIII_UCG-001	78.7826	0.0286158	p__Firmicutes	c__Clostridia	o__Peptostreptococcales-Tissierellales	f__Anaerovoracaceae	g__Family_XIII_UCG-001
g.Erysipelotrichaceae_UCG-008	78.3478	0.0299101	p__Firmicutes	c__Bacilli	o__Erysipelotrichales	f__Erysipelotrichaceae	g__Erysipelotrichaceae_UCG-008
g.Monoglobus	73.2174	0.0265356	p__Firmicutes	c__Clostridia	o__Monoglobales	f__Monoglobaceae	g__Monoglobus
g.Mitsuokella	71.5652	0.0570389	p__Firmicutes	c__Negativicutes	o__Veillonellales-Selenomonadales	f__Selenomonadaceae	g__Mitsuokella
g.Mogibacterium	71.2174	0.0239796	p__Firmicutes	c__Clostridia	o__Peptostreptococcales-Tissierellales	f__Anaerovoracaceae	g__Mogibacterium
g.Solobacterium	71.2174	0.0406269	p__Firmicutes	c__Bacilli	o__Erysipelotrichales	f__Erysipelotrichaceae	g__Solobacterium
g.Megasphaera	70.6087	0.130665	p__Firmicutes	c__Negativicutes	o__Veillonellales-Selenomonadales	f__Veillonellaceae	g__Megasphaera
g.Succinivibrionaceae_UCG-001	68.9565	0.312113	p__Proteobacteria	c__Gammaproteobacteria	o__Aeromonadales	f__Succinivibrionaceae	g__Succinivibrionaceae_UCG-001
g.Acidaminococcus	68.6957	0.0613873	p__Firmicutes	c__Negativicutes	o__Acidaminococcales	f__Acidaminococcaceae	g__Acidaminococcus
g.UCG-009	68.4348	0.0155859	p__Firmicutes	c__Clostridia	o__Oscillospirales	f__Butyricicoccaceae	g__UCG-009
g.Ruminococcaceae	67.913	0.0579351	p__Firmicutes	c__Clostridia	o__Oscillospirales	f__Ruminococcaceae	g__Ruminococcaceae
g.Erysipelotrichaceae_UCG-002	66.7826	0.0801749	p__Firmicutes	c__Bacilli	o__Erysipelotrichales	f__Erysipelatoclostridiaceae	g__Erysipelotrichaceae_UCG-002
g.Sharpea	66.5217	0.0891069	p__Firmicutes	c__Bacilli	o__Erysipelotrichales	f__Erysipelatoclostridiaceae	g__Sharpea
g.Bacteroidales_BS11_gut_group	66.1739	0.0462545	p__Bacteroidota	c__Bacteroidia	o__Bacteroidales	f__Bacteroidales_BS11_gut_group	g__Bacteroidales_BS11_gut_group
g.Lachnospira	65.8261	0.019048	p__Firmicutes	c__Clostridia	o__Lachnospirales	f__Lachnospiraceae	g__Lachnospira
g.WCHB1-41	63.6522	0.0285583	p__Verrucomicrobiota	c__Kiritimatiellae	o__WCHB1-41	f__WCHB1-41	g__WCHB1-41
g.Lachnospiraceae_UCG-002	62.6087	0.0313044	p__Firmicutes	c__Clostridia	o__Lachnospirales	f__Lachnospiraceae	g__Lachnospiraceae_UCG-002
g.p-251-o5	62.5217	0.0672176	p__Bacteroidota	c__Bacteroidia	o__Bacteroidales	f__p-251-o5	g__p-251-o5
g.Eubacterium_xylanophilum_group	60.8696	0.0306661	p__Firmicutes	c__Clostridia	o__Lachnospirales	f__Lachnospiraceae	g__Eubacterium_xylanophilum_group
g.Mitochondria	60.6957	0.0642336	p__Proteobacteria	c__Alphaproteobacteria	o__Rickettsiales	f__Mitochondria	g__Mitochondria
g.DNF00809	55.5652	0.0178514	p__Actinobacteriota	c__Coriobacteriia	o__Coriobacteriales	f__Eggerthellaceae	g__DNF00809
g.Paludicola	54.1739	0.0088819	p__Firmicutes	c__Clostridia	o__Oscillospirales	f__Ruminococcaceae	g__Paludicola
g.Gastranaerophilales	51.913	0.0391825	p__Cyanobacteria	c__Vampirivibrionia	o__Gastranaerophilales	f__Gastranaerophilales	g__Gastranaerophilales
g.Eubacterium_ventriosum_group	51.5652	0.0185999	p__Firmicutes	c__Clostridia	o__Lachnospirales	f__Lachnospiraceae	g__Eubacterium_ventriosum_group
g.Marvinbryantia	50.7826	0.0256794	p__Firmicutes	c__Clostridia	o__Lachnospirales	f__Lachnospiraceae	g__Marvinbryantia
g.Incertae_Sedis	50.3478	0.0097055	p__Firmicutes	c__Clostridia	o__Oscillospirales	f__Ruminococcaceae	g__Incertae_Sedis
g.Prevotellaceae_NK3B31_group	50.3478	0.0764049	p__Bacteroidota	c__Bacteroidia	o__Bacteroidales	f__Prevotellaceae	g__Prevotellaceae_NK3B31_group
g.Alloprevotella	50.1739	0.0191406	p__Bacteroidota	c__Bacteroidia	o__Bacteroidales	f__Prevotellaceae	g__Alloprevotella
g.Anaeroplasma	48.2609	0.0396181	p__Firmicutes	c__Bacilli	o__Acholeplasmatales	f__Acholeplasmataceae	g__Anaeroplasma
g.UCG-001	47.5652	0.0630044	p__Firmicutes	c__Clostridia	o__Oscillospirales	f__Ruminococcaceae	g__UCG-001
g.Quinella	45.3043	0.122131	p__Firmicutes	c__Negativicutes	o__Veillonellales-Selenomonadales	f__Selenomonadaceae	g__Quinella
g.Mycoplasma	43.4783	0.0498718	p__Firmicutes	c__Bacilli	o__Mycoplasmatales	f__Mycoplasmataceae	g__Mycoplasma
g.Atopobium	43.3043	0.0110773	p__Actinobacteriota	c__Coriobacteriia	o__Coriobacteriales	f__Atopobiaceae	g__Atopobium
g.Howardella	43.0435	0.00613822	p__Firmicutes	c__Clostridia	o__Lachnospirales	f__Lachnospiraceae	g__Howardella
g.CAG-352	41.6522	0.0611419	p__Firmicutes	c__Clostridia	o__Oscillospirales	f__Ruminococcaceae	g__CAG-352
g.Endomicrobium	41.6522	0.0252639	p__Elusimicrobiota	c__Endomicrobia	o__Endomicrobiales	f__Endomicrobiaceae	g__Endomicrobium
g.Lachnoclostridium	38.2609	0.00872169	p__Firmicutes	c__Clostridia	o__Lachnospirales	f__Lachnospiraceae	g__Lachnoclostridium
g.Izemoplasmatales	37.8261	0.00997086	p__Firmicutes	c__Bacilli	o__Izemoplasmatales	f__Izemoplasmatales	g__Izemoplasmatales
g.Bifidobacterium	37.2174	0.0251712	p__Actinobacteriota	c__Actinobacteria	o__Bifidobacteriales	f__Bifidobacteriaceae	g__Bifidobacterium
g.Lachnospiraceae_UCG-009	37.0435	0.0186475	p__Firmicutes	c__Clostridia	o__Lachnospirales	f__Lachnospiraceae	g__Lachnospiraceae_UCG-009
g.Eubacterium_hallii_group	34.6957	0.00543729	p__Firmicutes	c__Clostridia	o__Lachnospirales	f__Lachnospiraceae	g__Eubacterium_hallii_group
g.Pyramidobacter	34.2609	0.00558749	p__Synergistota	c__Synergistia	o__Synergistales	f__Synergistaceae	g__Pyramidobacter
g.Tyzzerella	34.1739	0.00842629	p__Firmicutes	c__Clostridia	o__Lachnospirales	f__Lachnospiraceae	g__Tyzzerella
g.Fretibacterium	30.9565	0.0082811	p__Synergistota	c__Synergistia	o__Synergistales	f__Synergistaceae	g__Fretibacterium
g.Anaerofustis	30.5217	0.00486151	p__Firmicutes	c__Clostridia	o__Eubacteriales	f__Anaerofustaceae	g__Anaerofustis
g.Flexilinea	29.2174	0.00781798	p__Chloroflexi	c__Anaerolineae	o__Anaerolineales	f__Anaerolineaceae	g__Flexilinea
g.Lachnospiraceae_UCG-010	29.1304	0.0044009	p__Firmicutes	c__Clostridia	o__Lachnospirales	f__Lachnospiraceae	g__Lachnospiraceae_UCG-010
g.p-2534-18B5_gut_group	27.6522	0.053011	p__Bacteroidota	c__Bacteroidia	o__Bacteroidales	f__p-2534-18B5_gut_group	g__p-2534-18B5_gut_group
g.FD2005	26.4348	0.0315698	p__Firmicutes	c__Clostridia	o__Lachnospirales	f__Lachnospiraceae	g__FD2005
g.Colidextribacter	25.2174	0.00735486	p__Firmicutes	c__Clostridia	o__Oscillospirales	f__Oscillospiraceae	g__Colidextribacter
g.Chloroplast	25.0435	0.0124367	p__Cyanobacteria	c__Cyanobacteriia	o__Chloroplast	f__Chloroplast	g__Chloroplast
g.Suttonella	25.0435	0.00512437	p__Proteobacteria	c__Gammaproteobacteria	o__Cardiobacteriales	f__Cardiobacteriaceae	g__Suttonella
g.Succinivibrionaceae_UCG-002	24.4348	0.0349869	p__Proteobacteria	c__Gammaproteobacteria	o__Aeromonadales	f__Succinivibrionaceae	g__Succinivibrionaceae_UCG-002
g.Enterorhabdus	22.5217	0.00286634	p__Actinobacteriota	c__Coriobacteriia	o__Coriobacteriales	f__Eggerthellaceae	g__Enterorhabdus
g.Eubacterium_brachy_group	22.5217	0.00239321	p__Firmicutes	c__Clostridia	o__Peptostreptococcales-Tissierellales	f__Anaerovoracaceae	g__Eubacterium_brachy_group
g.Ralstonia	22.3478	0.0200168	p__Proteobacteria	c__Gammaproteobacteria	o__Burkholderiales	f__Burkholderiaceae	g__Ralstonia
g.Eubacterium_saphenum_group	22.1739	0.00221046	p__Firmicutes	c__Clostridia	o__Peptostreptococcales-Tissierellales	f__Anaerovoracaceae	g__Eubacterium_saphenum_group
g.Eubacterium_cellulosolvens_group	21.5652	0.00535718	p__Firmicutes	c__Clostridia	o__Lachnospirales	f__Lachnospiraceae	g__Eubacterium_cellulosolvens_group
g.Coprococcus	20.1739	0.00525204	p__Firmicutes	c__Clostridia	o__Lachnospirales	f__Lachnospiraceae	g__Coprococcus
g.Absconditabacteriales_(SR1)	19.5652	0.00620331	p__Patescibacteria	c__Gracilibacteria	o__Absconditabacteriales_(SR1)	f__Absconditabacteriales_(SR1)	g__Absconditabacteriales_(SR1)
g.Escherichia-Shigella	19.1304	0.0111174	p__Proteobacteria	c__Gammaproteobacteria	o__Enterobacterales	f__Enterobacteriaceae	g__Escherichia-Shigella
g.Lachnospiraceae_AC2044_group	18.6957	0.0124267	p__Firmicutes	c__Clostridia	o__Lachnospirales	f__Lachnospiraceae	g__Lachnospiraceae_AC2044_group
g.Pseudoramibacter	18	0.00180742	p__Firmicutes	c__Clostridia	o__Eubacteriales	f__Eubacteriaceae	g__Pseudoramibacter
g.Saccharimonadales	17.3043	0.00340957	p__Patescibacteria	c__Saccharimonadia	o__Saccharimonadales	f__Saccharimonadales	g__Saccharimonadales
g.Erysipelotrichaceae_UCG-007	17.1304	0.00575271	p__Firmicutes	c__Bacilli	o__Erysipelotrichales	f__Erysipelotrichaceae	g__Erysipelotrichaceae_UCG-007
g.Kandleria	15.8261	0.0178564	p__Firmicutes	c__Bacilli	o__Erysipelotrichales	f__Erysipelatoclostridiaceae	g__Kandleria
g.Asteroleplasma	15.6522	0.00213036	p__Firmicutes	c__Bacilli	o__Erysipelotrichales	f__Erysipelatoclostridiaceae	g__Asteroleplasma
g.Denitrobacterium	15.1304	0.00156209	p__Actinobacteriota	c__Coriobacteriia	o__Coriobacteriales	f__Eggerthellaceae	g__Denitrobacterium
g.Lactobacillus	15.0435	0.00972303	p__Firmicutes	c__Bacilli	o__Lactobacillales	f__Lactobacillaceae	g__Lactobacillus
g.Tuzzerella	14.3478	0.00251087	p__Firmicutes	c__Clostridia	o__Lachnospirales	f__Lachnospiraceae	g__Tuzzerella
g.Lachnospiraceae	13.3043	0.00415807	p__Firmicutes	c__Clostridia	o__Lachnospirales	f__Lachnospiraceae	g__Lachnospiraceae
g.Bacteroides	13.0435	0.016432	p__Bacteroidota	c__Bacteroidia	o__Bacteroidales	f__Bacteroidaceae	g__Bacteroides
g.Sutterella	12.8696	0.00155208	p__Proteobacteria	c__Gammaproteobacteria	o__Burkholderiales	f__Sutterellaceae	g__Sutterella
g.Sphingomonas	12.5217	0.00996085	p__Proteobacteria	c__Alphaproteobacteria	o__Sphingomonadales	f__Sphingomonadaceae	g__Sphingomonas
g.Brachymonas	12.1739	0.000998838	p__Proteobacteria	c__Gammaproteobacteria	o__Burkholderiales	f__Comamonadaceae	g__Brachymonas
g.Ruminobacter	12.087	0.00409048	p__Proteobacteria	c__Gammaproteobacteria	o__Aeromonadales	f__Succinivibrionaceae	g__Ruminobacter
g.Sediminispirochaeta	12.087	0.0011966	p__Spirochaetota	c__Spirochaetia	o__Spirochaetales	f__Spirochaetaceae	g__Sediminispirochaeta
g.Eubacterium_eligens_group	12	0.00737238	p__Firmicutes	c__Clostridia	o__Lachnospirales	f__Lachnospiraceae	g__Eubacterium_eligens_group
g.Lachnospiraceae_FE2018_group	11.8261	0.000848637	p__Firmicutes	c__Clostridia	o__Lachnospirales	f__Lachnospiraceae	g__Lachnospiraceae_FE2018_group
g.Catenisphaera	11.6522	0.00217792	p__Firmicutes	c__Bacilli	o__Erysipelotrichales	f__Erysipelotrichaceae	g__Catenisphaera
g.Lachnobacterium	11.3043	0.00428074	p__Firmicutes	c__Clostridia	o__Lachnospirales	f__Lachnospiraceae	g__Lachnobacterium
g.Lachnospiraceae_FCS020_group	11.3043	0.00608315	p__Firmicutes	c__Clostridia	o__Lachnospirales	f__Lachnospiraceae	g__Lachnospiraceae_FCS020_group
g.Catonella	11.2174	0.00317926	p__Firmicutes	c__Clostridia	o__Lachnospirales	f__Lachnospiraceae	g__Catonella
g.Faecalibacterium	10.4348	0.00742996	p__Firmicutes	c__Clostridia	o__Oscillospirales	f__Ruminococcaceae	g__Faecalibacterium
g.vadinBE97	10.3478	0.0011916	p__Verrucomicrobiota	c__Lentisphaeria	o__Victivallales	f__vadinBE97	g__vadinBE97
g.Bradyrhizobium	10.2609	0.00617327	p__Proteobacteria	c__Alphaproteobacteria	o__Rhizobiales	f__Xanthobacteraceae	g__Bradyrhizobium
g.Bacillus	10.087	0.00510935	p__Firmicutes	c__Bacilli	o__Bacillales	f__Bacillaceae	g__Bacillus
g.UCG-003	9.65217	0.00128672	p__Firmicutes	c__Clostridia	o__Oscillospirales	f__Oscillospiraceae	g__UCG-003
g.Sphaerochaeta	9.30435	0.0015696	p__Spirochaetota	c__Spirochaetia	o__Spirochaetales	f__Spirochaetaceae	g__Sphaerochaeta
g.Candidatus_Koribacter	9.21739	0.00378758	p__Acidobacteriota	c__Acidobacteriae	o__Acidobacteriales	f__Koribacteraceae	g__Candidatus_Koribacter
g.Campylobacter	7.91304	0.000660886	p__Campilobacterota	c__Campylobacteria	o__Campylobacterales	f__Campylobacteraceae	g__Campylobacter
g.Edaphobacter	7.91304	0.0027612	p__Acidobacteriota	c__Acidobacteriae	o__Acidobacteriales	f__Acidobacteriaceae_(Subgroup_1)	g__Edaphobacter
g.Elusimicrobium	7.56522	0.00140188	p__Elusimicrobiota	c__Elusimicrobia	o__Elusimicrobiales	f__Elusimicrobiaceae	g__Elusimicrobium
g.Oscillibacter	7.56522	0.00205025	p__Firmicutes	c__Clostridia	o__Oscillospirales	f__Oscillospiraceae	g__Oscillibacter
g.V9D2013_group	7.56522	0.000525704	p__Firmicutes	c__Clostridia	o__Oscillospirales	f__Oscillospiraceae	g__V9D2013_group
g.Bacteroidetes_BD2-2	7.3913	0.00189754	p__Bacteroidota	c__Bacteroidia	o__Bacteroidales	f__Bacteroidetes_BD2-2	g__Bacteroidetes_BD2-2
g.Streptococcus	7.3913	0.0053722	p__Firmicutes	c__Bacilli	o__Lactobacillales	f__Streptococcaceae	g__Streptococcus
g.Clostridium_sensu_stricto_1	7.30435	0.00568011	p__Firmicutes	c__Clostridia	o__Clostridiales	f__Clostridiaceae	g__Clostridium_sensu_stricto_1
g.Caldalkalibacillus	6.95652	0.0019426	p__Firmicutes	c__Bacilli	o__Caldalkalibacillales	f__Caldalkalibacillaceae	g__Caldalkalibacillus
g.Romboutsia	6.95652	0.00459115	p__Firmicutes	c__Clostridia	o__Peptostreptococcales-Tissierellales	f__Peptostreptococcaceae	g__Romboutsia
g.Allisonella	6.78261	0.00175735	p__Firmicutes	c__Negativicutes	o__Veillonellales-Selenomonadales	f__Veillonellaceae	g__Allisonella
g.Allorhizobium-Neorhizobium-Pararhizobium-Rhizobium	6.69565	0.00280876	p__Proteobacteria	c__Alphaproteobacteria	o__Rhizobiales	f__Rhizobiaceae	g__Allorhizobium-Neorhizobium-Pararhizobium-Rhizobium
g.Brevundimonas	6.69565	0.00110899	p__Proteobacteria	c__Alphaproteobacteria	o__Caulobacterales	f__Caulobacteraceae	g__Brevundimonas
g.Pseudoscardovia	6.6087	0.0135982	p__Actinobacteriota	c__Actinobacteria	o__Bifidobacteriales	f__Bifidobacteriaceae	g__Pseudoscardovia
g.Acinetobacter	6.52174	0.0147548	p__Proteobacteria	c__Gammaproteobacteria	o__Pseudomonadales	f__Moraxellaceae	g__Acinetobacter
g.Alistipes	6.43478	0.00465123	p__Bacteroidota	c__Bacteroidia	o__Bacteroidales	f__Rikenellaceae	g__Alistipes
g.Parabacteroides	6.43478	0.00275369	p__Bacteroidota	c__Bacteroidia	o__Bacteroidales	f__Tannerellaceae	g__Parabacteroides
g.Lachnospiraceae_NK4A136_group	6.34783	0.0113001	p__Firmicutes	c__Clostridia	o__Lachnospirales	f__Lachnospiraceae	g__Lachnospiraceae_NK4A136_group
g.Erysipelothrix	6.26087	0.000468127	p__Firmicutes	c__Bacilli	o__Erysipelotrichales	f__Erysipelotrichaceae	g__Erysipelothrix
g.Bryobacter	6	0.00213787	p__Acidobacteriota	c__Acidobacteriae	o__Bryobacterales	f__Bryobacteraceae	g__Bryobacter
g.Serratia	6	0.00187251	p__Proteobacteria	c__Gammaproteobacteria	o__Enterobacterales	f__Yersiniaceae	g__Serratia
g.Acidothermus	5.73913	0.00362486	p__Actinobacteriota	c__Actinobacteria	o__Frankiales	f__Acidothermaceae	g__Acidothermus
g.Pseudomonas	5.73913	0.00505928	p__Proteobacteria	c__Gammaproteobacteria	o__Pseudomonadales	f__Pseudomonadaceae	g__Pseudomonas
g.AD3	5.56522	0.00168476	p__Chloroflexi	c__AD3	o__AD3	f__AD3	g__AD3
g.IMCC26256	5.47826	0.00127671	p__Actinobacteriota	c__Acidimicrobiia	o__IMCC26256	f__IMCC26256	g__IMCC26256
g.Streptomyces	5.47826	0.00200018	p__Actinobacteriota	c__Actinobacteria	o__Streptomycetales	f__Streptomycetaceae	g__Streptomyces
g.Enterobacter	5.13043	0.00230809	p__Proteobacteria	c__Gammaproteobacteria	o__Enterobacterales	f__Enterobacteriaceae	g__Enterobacter
g.Alcaligenes	4.95652	0.000841127	p__Proteobacteria	c__Gammaproteobacteria	o__Burkholderiales	f__Alcaligenaceae	g__Alcaligenes
g.Subgroup_2	4.95652	0.000878677	p__Acidobacteriota	c__Acidobacteriae	o__Subgroup_2	f__Subgroup_2	g__Subgroup_2
g.Fusobacterium	4.78261	0.000513188	p__Fusobacteriota	c__Fusobacteriia	o__Fusobacteriales	f__Fusobacteriaceae	g__Fusobacterium
g.Nitrospira	4.78261	0.00232061	p__Nitrospirota	c__Nitrospiria	o__Nitrospirales	f__Nitrospiraceae	g__Nitrospira
g.Lactococcus	4.69565	0.00124667	p__Firmicutes	c__Bacilli	o__Lactobacillales	f__Streptococcaceae	g__Lactococcus
g.Pseudarthrobacter	4.69565	0.00198266	p__Actinobacteriota	c__Actinobacteria	o__Micrococcales	f__Micrococcaceae	g__Pseudarthrobacter
g.Leuconostoc	4.52174	0.00137685	p__Firmicutes	c__Bacilli	o__Lactobacillales	f__Leuconostocaceae	g__Leuconostoc
g.Oscillospira	4.34783	0.00173733	p__Firmicutes	c__Clostridia	o__Oscillospirales	f__Oscillospiraceae	g__Oscillospira
g.Enterococcus	4.26087	0.00145695	p__Firmicutes	c__Bacilli	o__Lactobacillales	f__Enterococcaceae	g__Enterococcus
g.Gemmatimonas	4.26087	0.00236317	p__Gemmatimonadota	c__Gemmatimonadetes	o__Gemmatimonadales	f__Gemmatimonadaceae	g__Gemmatimonas
g.Lysobacter	4.26087	0.00118409	p__Proteobacteria	c__Gammaproteobacteria	o__Xanthomonadales	f__Xanthomonadaceae	g__Lysobacter
g.Subgroup_7	4.26087	0.00227805	p__Acidobacteriota	c__Holophagae	o__Subgroup_7	f__Subgroup_7	g__Subgroup_7
g.Subdoligranulum	4.17391	0.0010414	p__Firmicutes	c__Clostridia	o__Oscillospirales	f__Ruminococcaceae	g__Subdoligranulum
g.Subgroup_10	4.17391	0.000943765	p__Acidobacteriota	c__Thermoanaerobaculia	o__Thermoanaerobaculales	f__Thermoanaerobaculaceae	g__Subgroup_10
g.Christensenellaceae	4.08696	0.000465624	p__Firmicutes	c__Clostridia	o__Christensenellales	f__Christensenellaceae	g__Christensenellaceae
g.p-1088-a5_gut_group	4	0.000312919	p__Planctomycetota	c__Planctomycetes	o__Pirellulales	f__Pirellulaceae	g__p-1088-a5_gut_group
g.TK10	4	0.00140689	p__Chloroflexi	c__TK10	o__TK10	f__TK10	g__TK10
g.AKAU4049	3.91304	0.00255342	p__Gemmatimonadota	c__AKAU4049	o__AKAU4049	f__AKAU4049	g__AKAU4049
g.Dubosiella	3.91304	0.00333948	p__Firmicutes	c__Bacilli	o__Erysipelotrichales	f__Erysipelotrichaceae	g__Dubosiella
g.Mailhella	3.82609	0.000345463	p__Desulfobacterota	c__Desulfovibrionia	o__Desulfovibrionales	f__Desulfovibrionaceae	g__Mailhella
g.MND1	3.82609	0.00240322	p__Proteobacteria	c__Gammaproteobacteria	o__Burkholderiales	f__Nitrosomonadaceae	g__MND1
g.TRA3-20	3.82609	0.00146947	p__Proteobacteria	c__Gammaproteobacteria	o__Burkholderiales	f__TRA3-20	g__TRA3-20
g.Arenimonas	3.73913	0.000796067	p__Proteobacteria	c__Gammaproteobacteria	o__Xanthomonadales	f__Xanthomonadaceae	g__Arenimonas
g.Ellin6067	3.73913	0.000766026	p__Proteobacteria	c__Gammaproteobacteria	o__Burkholderiales	f__Nitrosomonadaceae	g__Ellin6067
g.Stenotrophomonas	3.73913	0.000558248	p__Proteobacteria	c__Gammaproteobacteria	o__Xanthomonadales	f__Xanthomonadaceae	g__Stenotrophomonas
g.Ochrobactrum	3.65217	0.000658382	p__Proteobacteria	c__Alphaproteobacteria	o__Rhizobiales	f__Rhizobiaceae	g__Ochrobactrum
g.Anaerobiospirillum	3.56522	0.000312919	p__Proteobacteria	c__Gammaproteobacteria	o__Aeromonadales	f__Succinivibrionaceae	g__Anaerobiospirillum
g.Ilumatobacter	3.56522	0.000763523	p__Actinobacteriota	c__Acidimicrobiia	o__Microtrichales	f__Ilumatobacteraceae	g__Ilumatobacter
g.Skermanella	3.56522	0.00150452	p__Proteobacteria	c__Alphaproteobacteria	o__Azospirillales	f__Azospirillaceae	g__Skermanella
g.UCG-012	3.56522	0.000530711	p__Firmicutes	c__Clostridia	o__Clostridia	f__Hungateiclostridiaceae	g__UCG-012
g.Vicinamibacteraceae	3.56522	0.00291391	p__Acidobacteriota	c__Vicinamibacteria	o__Vicinamibacterales	f__Vicinamibacteraceae	g__Vicinamibacteraceae
g.Akkermansia	3.47826	0.000538221	p__Verrucomicrobiota	c__Verrucomicrobiae	o__Verrucomicrobiales	f__Akkermansiaceae	g__Akkermansia
g.Phenylobacterium	3.47826	0.000773537	p__Proteobacteria	c__Alphaproteobacteria	o__Caulobacterales	f__Caulobacteraceae	g__Phenylobacterium
g.Candidatus_Solibacter	3.3913	0.000958785	p__Acidobacteriota	c__Acidobacteriae	o__Solibacterales	f__Solibacteraceae	g__Candidatus_Solibacter
g.Lachnospiraceae_UCG-001	3.3913	0.000615825	p__Firmicutes	c__Clostridia	o__Lachnospirales	f__Lachnospiraceae	g__Lachnospiraceae_UCG-001
g.Acidibacter	3.30435	0.000615825	p__Proteobacteria	c__Gammaproteobacteria	o__Gammaproteobacteria_Incertae_Sedis	f__Unknown_Family	g__Acidibacter
g.PLTA13	3.30435	0.00080608	p__Proteobacteria	c__Gammaproteobacteria	o__PLTA13	f__PLTA13	g__PLTA13
g.Gaiella	3.21739	0.000475637	p__Actinobacteriota	c__Thermoleophilia	o__Gaiellales	f__Gaiellaceae	g__Gaiella
g.Dongia	3.13043	0.00083612	p__Proteobacteria	c__Alphaproteobacteria	o__Dongiales	f__Dongiaceae	g__Dongia
g.Succinimonas	3.13043	0.000705946	p__Proteobacteria	c__Gammaproteobacteria	o__Aeromonadales	f__Succinivibrionaceae	g__Succinimonas
g.Burkholderia-Caballeronia-Paraburkholderia	3.04348	0.00123165	p__Proteobacteria	c__Gammaproteobacteria	o__Burkholderiales	f__Burkholderiaceae	g__Burkholderia-Caballeronia-Paraburkholderia
g.Conexibacter	2.95652	0.000585785	p__Actinobacteriota	c__Thermoleophilia	o__Solirubrobacterales	f__Solirubrobacteraceae	g__Conexibacter
g.Haliangium	2.95652	0.000543228	p__Myxococcota	c__Polyangia	o__Haliangiales	f__Haliangiaceae	g__Haliangium
g.Woeseia	2.86957	0.000648369	p__Proteobacteria	c__Gammaproteobacteria	o__Steroidobacterales	f__Woeseiaceae	g__Woeseia
g.Aeriscardovia	2.78261	0.00110899	p__Actinobacteriota	c__Actinobacteria	o__Bifidobacteriales	f__Bifidobacteriaceae	g__Aeriscardovia
g.Granulicella	2.78261	0.000528208	p__Acidobacteriota	c__Acidobacteriae	o__Acidobacteriales	f__Acidobacteriaceae_(Subgroup_1)	g__Granulicella
g.S0134_terrestrial_group	2.78261	0.00289638	p__Gemmatimonadota	c__S0134_terrestrial_group	o__S0134_terrestrial_group	f__S0134_terrestrial_group	g__S0134_terrestrial_group
g.Clostridium_sensu_stricto_13	2.69565	0.00122164	p__Firmicutes	c__Clostridia	o__Clostridiales	f__Clostridiaceae	g__Clostridium_sensu_stricto_13
g.PAUC26f	2.69565	0.000673402	p__Acidobacteriota	c__Acidobacteriae	o__PAUC26f	f__PAUC26f	g__PAUC26f
g.Roseburia	2.69565	0.00250836	p__Firmicutes	c__Clostridia	o__Lachnospirales	f__Lachnospiraceae	g__Roseburia
g.Devosia	2.6087	0.000367993	p__Proteobacteria	c__Alphaproteobacteria	o__Rhizobiales	f__Devosiaceae	g__Devosia
g.Terrimonas	2.6087	0.000560751	p__Bacteroidota	c__Bacteroidia	o__Chitinophagales	f__Chitinophagaceae	g__Terrimonas
g.Candidatus_Xiphinematobacter	2.52174	0.000983818	p__Verrucomicrobiota	c__Verrucomicrobiae	o__Chthoniobacterales	f__Xiphinematobacteraceae	g__Candidatus_Xiphinematobacter
g.Corynebacterium	2.52174	0.000846134	p__Actinobacteriota	c__Actinobacteria	o__Corynebacteriales	f__Corynebacteriaceae	g__Corynebacterium
g.Exiguobacterium	2.52174	0.00351721	p__Firmicutes	c__Bacilli	o__Exiguobacterales	f__Exiguobacteraceae	g__Exiguobacterium
g.Lachnospiraceae_UCG-004	2.52174	0.00140438	p__Firmicutes	c__Clostridia	o__Lachnospirales	f__Lachnospiraceae	g__Lachnospiraceae_UCG-004
g.S5-A14a	2.52174	0.000187752	p__Firmicutes	c__Clostridia	o__Peptostreptococcales-Tissierellales	f__Anaerovoracaceae	g__S5-A14a
g.Eubacterium_siraeum_group	2.43478	0.00103889	p__Firmicutes	c__Clostridia	o__Oscillospirales	f__Ruminococcaceae	g__Eubacterium_siraeum_group
g.Methylobacterium-Methylorubrum	2.43478	0.00316174	p__Proteobacteria	c__Alphaproteobacteria	o__Rhizobiales	f__Beijerinckiaceae	g__Methylobacterium-Methylorubrum
g.Parasutterella	2.43478	0.00115405	p__Proteobacteria	c__Gammaproteobacteria	o__Burkholderiales	f__Sutterellaceae	g__Parasutterella
g.RB41	2.43478	0.000423067	p__Acidobacteriota	c__Blastocatellia	o__Pyrinomonadales	f__Pyrinomonadaceae	g__RB41
g.Acidipila	2.34783	0.000337953	p__Acidobacteriota	c__Acidobacteriae	o__Acidobacteriales	f__Acidobacteriaceae_(Subgroup_1)	g__Acidipila
g.BD2-11_terrestrial_group	2.34783	0.000450604	p__Gemmatimonadota	c__BD2-11_terrestrial_group	o__BD2-11_terrestrial_group	f__BD2-11_terrestrial_group	g__BD2-11_terrestrial_group
g.Helicobacter	2.34783	0.000723469	p__Campilobacterota	c__Campylobacteria	o__Campylobacterales	f__Helicobacteraceae	g__Helicobacter
g.JG30-KF-AS9	2.34783	0.000312919	p__Chloroflexi	c__Ktedonobacteria	o__Ktedonobacterales	f__JG30-KF-AS9	g__JG30-KF-AS9
g.Longimicrobiaceae	2.34783	0.000498168	p__Gemmatimonadota	c__Longimicrobia	o__Longimicrobiales	f__Longimicrobiaceae	g__Longimicrobiaceae
g.MB-A2-108	2.34783	0.000583282	p__Actinobacteriota	c__MB-A2-108	o__MB-A2-108	f__MB-A2-108	g__MB-A2-108
g.UTBCD1	2.34783	0.000257846	p__Bacteroidota	c__Bacteroidia	o__Chitinophagales	f__Chitinophagaceae	g__UTBCD1
g.WPS-2	2.34783	0.000415557	p__WPS-2	c__WPS-2	o__WPS-2	f__WPS-2	g__WPS-2
g.Ahniella	2.26087	0.000538221	p__Proteobacteria	c__Gammaproteobacteria	o__Xanthomonadales	f__Rhodanobacteraceae	g__Ahniella
g.Candidatus_Entotheonella	2.26087	0.000778543	p__Entotheonellaeota	c__Entotheonellia	o__Entotheonellales	f__Entotheonellaceae	g__Candidatus_Entotheonella
g.Candidatus_Udaeobacter	2.26087	0.00084363	p__Verrucomicrobiota	c__Verrucomicrobiae	o__Chthoniobacterales	f__Chthoniobacteraceae	g__Candidatus_Udaeobacter
g.Klebsiella	2.26087	0.00106142	p__Proteobacteria	c__Gammaproteobacteria	o__Enterobacterales	f__Enterobacteriaceae	g__Klebsiella
g.Nitrosospira	2.26087	0.00122164	p__Proteobacteria	c__Gammaproteobacteria	o__Burkholderiales	f__Nitrosomonadaceae	g__Nitrosospira
g.Oscillospiraceae	2.26087	0.000220295	p__Firmicutes	c__Clostridia	o__Oscillospirales	f__Oscillospiraceae	g__Oscillospiraceae
g.Rothia	2.26087	0.0027587	p__Actinobacteriota	c__Actinobacteria	o__Micrococcales	f__Micrococcaceae	g__Rothia
g.S085	2.26087	0.000580778	p__Chloroflexi	c__Dehalococcoidia	o__S085	f__S085	g__S085
g.Candidatus_Liberibacter	2.17391	0.000653376	p__Proteobacteria	c__Alphaproteobacteria	o__Rhizobiales	f__Rhizobiaceae	g__Candidatus_Liberibacter
g.Halomonas	2.17391	0.000215288	p__Proteobacteria	c__Gammaproteobacteria	o__Oceanospirillales	f__Halomonadaceae	g__Halomonas
g.Odoribacter	2.17391	0.00183245	p__Bacteroidota	c__Bacteroidia	o__Bacteroidales	f__Marinifilaceae	g__Odoribacter
g.Stenotrophobacter	2.17391	0.000528208	p__Acidobacteriota	c__Blastocatellia	o__Blastocatellales	f__Blastocatellaceae	g__Stenotrophobacter
g.Fusicatenibacter	2.08696	0.00121162	p__Firmicutes	c__Clostridia	o__Lachnospirales	f__Lachnospiraceae	g__Fusicatenibacter
g.Microvirga	2.08696	0.000292892	p__Proteobacteria	c__Alphaproteobacteria	o__Rhizobiales	f__Beijerinckiaceae	g__Microvirga
g.Trichococcus	2.08696	0.000978812	p__Firmicutes	c__Bacilli	o__Lactobacillales	f__Carnobacteriaceae	g__Trichococcus
g.Novosphingobium	2	0.000928745	p__Proteobacteria	c__Alphaproteobacteria	o__Sphingomonadales	f__Sphingomonadaceae	g__Novosphingobium
g.Ammoniphilus	1.91304	0.000295396	p__Firmicutes	c__Bacilli	o__Paenibacillales	f__Paenibacillaceae	g__Ammoniphilus
g.bacteriap25	1.91304	0.000575772	p__Myxococcota	c__bacteriap25	o__bacteriap25	f__bacteriap25	g__bacteriap25
g.HOC36	1.91304	0.000668396	p__Proteobacteria	c__Gammaproteobacteria	o__HOC36	f__HOC36	g__HOC36
g.Limibaculum	1.91304	0.000420564	p__Proteobacteria	c__Alphaproteobacteria	o__Rhodobacterales	f__Rhodobacteraceae	g__Limibaculum
g.RCP2-54	1.91304	0.000863657	p__RCP2-54	c__RCP2-54	o__RCP2-54	f__RCP2-54	g__RCP2-54
g.Rokubacteriales	1.91304	0.000290389	p__Methylomirabilota	c__Methylomirabilia	o__Rokubacteriales	f__Rokubacteriales	g__Rokubacteriales
g.Sporacetigenium	1.91304	0.000660886	p__Firmicutes	c__Clostridia	o__Peptostreptococcales-Tissierellales	f__Peptostreptococcaceae	g__Sporacetigenium
g.0319-7L14	1.82609	0.000430577	p__Actinobacteriota	c__Actinobacteria	o__0319-7L14	f__0319-7L14	g__0319-7L14
g.Candidatus_Soleaferrea	1.82609	0.000237819	p__Firmicutes	c__Clostridia	o__Oscillospirales	f__Ruminococcaceae	g__Candidatus_Soleaferrea
g.KD4-96	1.82609	0.000267859	p__Chloroflexi	c__KD4-96	o__KD4-96	f__KD4-96	g__KD4-96
g.Moraxella	1.82609	0.000112651	p__Proteobacteria	c__Gammaproteobacteria	o__Pseudomonadales	f__Moraxellaceae	g__Moraxella
g.Turicibacter	1.82609	0.00039553	p__Firmicutes	c__Bacilli	o__Erysipelotrichales	f__Erysipelotrichaceae	g__Turicibacter
g.Coriobacteriaceae_UCG-002	1.73913	0.000355476	p__Actinobacteriota	c__Coriobacteriia	o__Coriobacteriales	f__Atopobiaceae	g__Coriobacteriaceae_UCG-002
g.Cutibacterium	1.73913	0.00117407	p__Actinobacteriota	c__Actinobacteria	o__Propionibacteriales	f__Propionibacteriaceae	g__Cutibacterium
g.Roseiarcus	1.73913	0.000345463	p__Proteobacteria	c__Alphaproteobacteria	o__Rhizobiales	f__Beijerinckiaceae	g__Roseiarcus
g.Faecalibaculum	1.65217	0.000898704	p__Firmicutes	c__Bacilli	o__Erysipelotrichales	f__Erysipelotrichaceae	g__Faecalibaculum
g.GCA-900066575	1.65217	0.000543228	p__Firmicutes	c__Clostridia	o__Lachnospirales	f__Lachnospiraceae	g__GCA-900066575
g.Nocardioides	1.65217	0.000210282	p__Actinobacteriota	c__Actinobacteria	o__Propionibacteriales	f__Nocardioidaceae	g__Nocardioides
g.Pontibacter	1.65217	0.000553241	p__Bacteroidota	c__Bacteroidia	o__Cytophagales	f__Hymenobacteraceae	g__Pontibacter
g.Pseudoxanthomonas	1.65217	0.000237819	p__Proteobacteria	c__Gammaproteobacteria	o__Xanthomonadales	f__Xanthomonadaceae	g__Pseudoxanthomonas
g.Ruminococcus_gnavus_group	1.65217	0.000347966	p__Firmicutes	c__Clostridia	o__Lachnospirales	f__Lachnospiraceae	g__Ruminococcus_gnavus_group
g.Ensifer	1.56522	0.000390523	p__Proteobacteria	c__Alphaproteobacteria	o__Rhizobiales	f__Rhizobiaceae	g__Ensifer
g.OLB14	1.56522	0.000120161	p__Chloroflexi	c__OLB14	o__OLB14	f__OLB14	g__OLB14
g.Peptococcus	1.56522	0.000105141	p__Firmicutes	c__Clostridia	o__Peptococcales	f__Peptococcaceae	g__Peptococcus
g.SC-I-84	1.56522	0.000160215	p__Proteobacteria	c__Gammaproteobacteria	o__Burkholderiales	f__SC-I-84	g__SC-I-84
g.Staphylococcus	1.56522	0.000192758	p__Firmicutes	c__Bacilli	o__Staphylococcales	f__Staphylococcaceae	g__Staphylococcus
g.Youngiibacter	1.56522	0.000615825	p__Firmicutes	c__Clostridia	o__Clostridiales	f__Clostridiaceae	g__Youngiibacter
g.Adhaeribacter	1.47826	0.000347966	p__Bacteroidota	c__Bacteroidia	o__Cytophagales	f__Hymenobacteraceae	g__Adhaeribacter
g.Anaerotruncus	1.47826	0.000220295	p__Firmicutes	c__Clostridia	o__Oscillospirales	f__Ruminococcaceae	g__Anaerotruncus
g.Bacteroidetes_vadinHA17	1.47826	0.00117407	p__Bacteroidota	c__Bacteroidia	o__Bacteroidales	f__Bacteroidetes_vadinHA17	g__Bacteroidetes_vadinHA17
g.Bauldia	1.47826	0.000135181	p__Proteobacteria	c__Alphaproteobacteria	o__Rhizobiales	f__Rhizobiales_Incertae_Sedis	g__Bauldia
g.Coriobacteriaceae_UCG-003	1.47826	0.000142691	p__Actinobacteriota	c__Coriobacteriia	o__Coriobacteriales	f__Atopobiaceae	g__Coriobacteriaceae_UCG-003
g.Pedomicrobium	1.47826	0.000105141	p__Proteobacteria	c__Alphaproteobacteria	o__Rhizobiales	f__Hyphomicrobiaceae	g__Pedomicrobium
g.Rhodanobacter	1.47826	0.0014194	p__Proteobacteria	c__Gammaproteobacteria	o__Xanthomonadales	f__Rhodanobacteraceae	g__Rhodanobacter
g.S15-21	1.47826	0.000227805	p__Bacteroidota	c__Bacteroidia	o__Sphingobacteriales	f__S15-21	g__S15-21
g.Subgroup_13	1.47826	0.000137684	p__Acidobacteriota	c__Acidobacteriae	o__Subgroup_13	f__Subgroup_13	g__Subgroup_13
g.Subgroup_5	1.47826	0.000185248	p__Acidobacteriota	c__Subgroup_5	o__Subgroup_5	f__Subgroup_5	g__Subgroup_5
g.Terrisporobacter	1.47826	0.000993832	p__Firmicutes	c__Clostridia	o__Peptostreptococcales-Tissierellales	f__Peptostreptococcaceae	g__Terrisporobacter
g.Aeromonas	1.3913	0.000588288	p__Proteobacteria	c__Gammaproteobacteria	o__Aeromonadales	f__Aeromonadaceae	g__Aeromonas
g.BIrii41	1.3913	0.000160215	p__Myxococcota	c__Polyangia	o__Polyangiales	f__BIrii41	g__BIrii41
g.KF-JG30-B3	1.3913	0.000160215	p__Proteobacteria	c__Alphaproteobacteria	o__Rhizobiales	f__KF-JG30-B3	g__KF-JG30-B3
g.Lachnospiraceae_UCG-006	1.3913	0.00118409	p__Firmicutes	c__Clostridia	o__Lachnospirales	f__Lachnospiraceae	g__Lachnospiraceae_UCG-006
g.Microbacterium	1.3913	0.000858651	p__Actinobacteriota	c__Actinobacteria	o__Micrococcales	f__Microbacteriaceae	g__Microbacterium
g.Mycobacterium	1.3913	0.000698436	p__Actinobacteriota	c__Actinobacteria	o__Corynebacteriales	f__Mycobacteriaceae	g__Mycobacterium
g.Neisseria	1.3913	0.000237819	p__Proteobacteria	c__Gammaproteobacteria	o__Burkholderiales	f__Neisseriaceae	g__Neisseria
g.Pedosphaeraceae	1.3913	0.000217792	p__Verrucomicrobiota	c__Verrucomicrobiae	o__Pedosphaerales	f__Pedosphaeraceae	g__Pedosphaeraceae
g.Agathobacter	1.30435	0.000438087	p__Firmicutes	c__Clostridia	o__Lachnospirales	f__Lachnospiraceae	g__Agathobacter
g.Aquabacterium	1.30435	0.000315423	p__Proteobacteria	c__Gammaproteobacteria	o__Burkholderiales	f__Comamonadaceae	g__Aquabacterium
g.Blastocatella	1.30435	0.000195262	p__Acidobacteriota	c__Blastocatellia	o__Blastocatellales	f__Blastocatellaceae	g__Blastocatella
g.Dechloromonas	1.30435	0.000337953	p__Proteobacteria	c__Gammaproteobacteria	o__Burkholderiales	f__Rhodocyclaceae	g__Dechloromonas
g.Fimbriimonadaceae	1.30435	0.000110148	p__Armatimonadota	c__Fimbriimonadia	o__Fimbriimonadales	f__Fimbriimonadaceae	g__Fimbriimonadaceae
g.HSB_OF53-F07	1.30435	0.000107644	p__Chloroflexi	c__Ktedonobacteria	o__Ktedonobacterales	f__Ktedonobacteraceae	g__HSB_OF53-F07
g.Lechevalieria	1.30435	0.000215288	p__Actinobacteriota	c__Actinobacteria	o__Pseudonocardiales	f__Pseudonocardiaceae	g__Lechevalieria
g.Mesorhizobium	1.30435	0.000137684	p__Proteobacteria	c__Alphaproteobacteria	o__Rhizobiales	f__Rhizobiaceae	g__Mesorhizobium
g.Polycyclovorans	1.30435	0.000135181	p__Proteobacteria	c__Gammaproteobacteria	o__Salinisphaerales	f__Solimonadaceae	g__Polycyclovorans
g.Ramlibacter	1.30435	0.000237819	p__Proteobacteria	c__Gammaproteobacteria	o__Burkholderiales	f__Comamonadaceae	g__Ramlibacter
g.Rubellimicrobium	1.30435	0.000177738	p__Proteobacteria	c__Alphaproteobacteria	o__Rhodobacterales	f__Rhodobacteraceae	g__Rubellimicrobium
g.Sellimonas	1.30435	0.000961288	p__Firmicutes	c__Clostridia	o__Lachnospirales	f__Lachnospiraceae	g__Sellimonas
g.B1-7BS	1.21739	0.000408047	p__Proteobacteria	c__Gammaproteobacteria	o__Burkholderiales	f__B1-7BS	g__B1-7BS
g.Catenulispora	1.21739	0.000132678	p__Actinobacteriota	c__Actinobacteria	o__Catenulisporales	f__Catenulisporaceae	g__Catenulispora
g.Flavihumibacter	1.21739	0.000177738	p__Bacteroidota	c__Bacteroidia	o__Chitinophagales	f__Chitinophagaceae	g__Flavihumibacter
g.Flavobacterium	1.21739	0.000242825	p__Bacteroidota	c__Bacteroidia	o__Flavobacteriales	f__Flavobacteriaceae	g__Flavobacterium
g.Massilia	1.21739	0.000200268	p__Proteobacteria	c__Gammaproteobacteria	o__Burkholderiales	f__Oxalobacteraceae	g__Massilia
g.Micropepsaceae	1.21739	0.000155208	p__Proteobacteria	c__Alphaproteobacteria	o__Micropepsales	f__Micropepsaceae	g__Micropepsaceae
g.Ohtaekwangia	1.21739	0.000142691	p__Bacteroidota	c__Bacteroidia	o__Cytophagales	f__Microscillaceae	g__Ohtaekwangia
g.Ruminiclostridium	1.21739	0.000275369	p__Firmicutes	c__Clostridia	o__Clostridia	f__Hungateiclostridiaceae	g__Ruminiclostridium
g.Sphingobium	1.21739	0.000535718	p__Proteobacteria	c__Alphaproteobacteria	o__Sphingomonadales	f__Sphingomonadaceae	g__Sphingobium
g.Thermomonas	1.21739	0.000205275	p__Proteobacteria	c__Gammaproteobacteria	o__Xanthomonadales	f__Xanthomonadaceae	g__Thermomonas
g.Actibacter	1.13043	0.000277872	p__Bacteroidota	c__Bacteroidia	o__Flavobacteriales	f__Flavobacteriaceae	g__Actibacter
g.Amycolatopsis	1.13043	0.000230309	p__Actinobacteriota	c__Actinobacteria	o__Pseudonocardiales	f__Pseudonocardiaceae	g__Amycolatopsis
g.Cetobacterium	1.13043	0.000643362	p__Fusobacteriota	c__Fusobacteriia	o__Fusobacteriales	f__Fusobacteriaceae	g__Cetobacterium
g.Erysipelatoclostridium	1.13043	0.000305409	p__Firmicutes	c__Bacilli	o__Erysipelotrichales	f__Erysipelatoclostridiaceae	g__Erysipelatoclostridium
g.Erysipelotrichaceae_UCG-003	1.13043	0.000618329	p__Firmicutes	c__Bacilli	o__Erysipelotrichales	f__Erysipelatoclostridiaceae	g__Erysipelotrichaceae_UCG-003
g.Lachnospiraceae_NK4B4_group	1.13043	0.000127671	p__Firmicutes	c__Clostridia	o__Lachnospirales	f__Lachnospiraceae	g__Lachnospiraceae_NK4B4_group
g.Paracoccus	1.13043	0.000192758	p__Proteobacteria	c__Alphaproteobacteria	o__Rhodobacterales	f__Rhodobacteraceae	g__Paracoccus
g.PHOS-HE36	1.13043	0.000190255	p__Bacteroidota	c__Ignavibacteria	o__Ignavibacteriales	f__PHOS-HE36	g__PHOS-HE36
g.Pseudarcobacter	1.13043	0.00036549	p__Campilobacterota	c__Campylobacteria	o__Campylobacterales	f__Arcobacteraceae	g__Pseudarcobacter
g.SB-5	1.13043	0.000137684	p__Bacteroidota	c__Bacteroidia	o__Bacteroidales	f__SB-5	g__SB-5
g.Thiobacillus	1.13043	0.000861154	p__Proteobacteria	c__Gammaproteobacteria	o__Burkholderiales	f__Hydrogenophilaceae	g__Thiobacillus
g.BD1-7_clade	1.04348	0.000305409	p__Proteobacteria	c__Gammaproteobacteria	o__Cellvibrionales	f__Spongiibacteraceae	g__BD1-7_clade
g.BSV26	1.04348	0.000175235	p__Bacteroidota	c__Kryptonia	o__Kryptoniales	f__BSV26	g__BSV26
g.Dinghuibacter	1.04348	0.000210282	p__Bacteroidota	c__Bacteroidia	o__Chitinophagales	f__Chitinophagaceae	g__Dinghuibacter
g.Flaviaesturariibacter	1.04348	0.000172731	p__Bacteroidota	c__Bacteroidia	o__Chitinophagales	f__Chitinophagaceae	g__Flaviaesturariibacter
g.Gemella	1.04348	0.000868664	p__Firmicutes	c__Bacilli	o__Staphylococcales	f__Gemellaceae	g__Gemella
g.Intestinimonas	1.04348	0.000175235	p__Firmicutes	c__Clostridia	o__Oscillospirales	f__Oscillospiraceae	g__Intestinimonas
g.Lacibacter	1.04348	0.000140188	p__Bacteroidota	c__Bacteroidia	o__Chitinophagales	f__Chitinophagaceae	g__Lacibacter
g.Paenisporosarcina	1.04348	0.000548235	p__Firmicutes	c__Bacilli	o__Bacillales	f__Planococcaceae	g__Paenisporosarcina
g.Proteiniclasticum	1.04348	0.00154207	p__Firmicutes	c__Clostridia	o__Clostridiales	f__Clostridiaceae	g__Proteiniclasticum
g.Aeromicrobium	0.956522	0.000175235	p__Actinobacteriota	c__Actinobacteria	o__Propionibacteriales	f__Nocardioidaceae	g__Aeromicrobium
g.Butyricicoccus	0.956522	0.00038802	p__Firmicutes	c__Clostridia	o__Oscillospirales	f__Butyricicoccaceae	g__Butyricicoccus
g.Defluviicoccus	0.956522	0.000520698	p__Proteobacteria	c__Alphaproteobacteria	o__Defluviicoccales	f__Defluviicoccaceae	g__Defluviicoccus
g.Dokdonella	0.956522	0.000728476	p__Proteobacteria	c__Gammaproteobacteria	o__Xanthomonadales	f__Rhodanobacteraceae	g__Dokdonella
g.Fusibacter	0.956522	0.000130174	p__Firmicutes	c__Clostridia	o__Peptostreptococcales-Tissierellales	f__Fusibacteraceae	g__Fusibacter
g.Luteolibacter	0.956522	0.000420564	p__Verrucomicrobiota	c__Verrucomicrobiae	o__Verrucomicrobiales	f__Rubritaleaceae	g__Luteolibacter
g.Rhodoferax	0.956522	0.000157711	p__Proteobacteria	c__Gammaproteobacteria	o__Burkholderiales	f__Comamonadaceae	g__Rhodoferax
g.Thauera	0.956522	0.00130925	p__Proteobacteria	c__Gammaproteobacteria	o__Burkholderiales	f__Rhodocyclaceae	g__Thauera
g.Tumebacillus	0.956522	0.000117658	p__Firmicutes	c__Bacilli	o__Alicyclobacillales	f__Alicyclobacillaceae	g__Tumebacillus
g.Aerococcus	0.869565	0.0026886	p__Firmicutes	c__Bacilli	o__Lactobacillales	f__Aerococcaceae	g__Aerococcus
g.Altererythrobacter	0.869565	0.000112651	p__Proteobacteria	c__Alphaproteobacteria	o__Sphingomonadales	f__Sphingomonadaceae	g__Altererythrobacter
g.Cloacibacterium	0.869565	0.000215288	p__Bacteroidota	c__Bacteroidia	o__Flavobacteriales	f__Weeksellaceae	g__Cloacibacterium
g.Clostridium_sensu_stricto_12	0.869565	0.000245329	p__Firmicutes	c__Clostridia	o__Clostridiales	f__Clostridiaceae	g__Clostridium_sensu_stricto_12
g.Enhydrobacter	0.869565	0.000177738	p__Proteobacteria	c__Gammaproteobacteria	o__Pseudomonadales	f__Moraxellaceae	g__Enhydrobacter
g.Flavisolibacter	0.869565	0.000292892	p__Bacteroidota	c__Bacteroidia	o__Chitinophagales	f__Chitinophagaceae	g__Flavisolibacter
g.Gemmobacter	0.869565	0.000325436	p__Proteobacteria	c__Alphaproteobacteria	o__Rhodobacterales	f__Rhodobacteraceae	g__Gemmobacter
g.Intestinibacter	0.869565	0.000635852	p__Firmicutes	c__Clostridia	o__Peptostreptococcales-Tissierellales	f__Peptostreptococcaceae	g__Intestinibacter
g.Jatrophihabitans	0.869565	0.000115154	p__Actinobacteriota	c__Actinobacteria	o__Frankiales	f__Frankiaceae	g__Jatrophihabitans
g.Negativibacillus	0.869565	0.000207778	p__Firmicutes	c__Clostridia	o__Oscillospirales	f__Ruminococcaceae	g__Negativibacillus
g.Pantoea	0.869565	0.00774788	p__Proteobacteria	c__Gammaproteobacteria	o__Enterobacterales	f__Erwiniaceae	g__Pantoea
g.Porphyrobacter	0.869565	0.000147698	p__Proteobacteria	c__Alphaproteobacteria	o__Sphingomonadales	f__Sphingomonadaceae	g__Porphyrobacter
g.Pseudorhodobacter	0.869565	0.000307913	p__Proteobacteria	c__Alphaproteobacteria	o__Rhodobacterales	f__Rhodobacteraceae	g__Pseudorhodobacter
g.Rikenella	0.869565	0.000247832	p__Bacteroidota	c__Bacteroidia	o__Bacteroidales	f__Rikenellaceae	g__Rikenella
g.Rubrobacter	0.869565	0.000132678	p__Actinobacteriota	c__Rubrobacteria	o__Rubrobacterales	f__Rubrobacteriaceae	g__Rubrobacter
g.Sphingorhabdus	0.869565	0.000242825	p__Proteobacteria	c__Alphaproteobacteria	o__Sphingomonadales	f__Sphingomonadaceae	g__Sphingorhabdus
g.67-14	0.782609	0.000112651	p__Actinobacteriota	c__Thermoleophilia	o__Solirubrobacterales	f__67-14	g__67-14
g.Acetatifactor	0.782609	0.000292892	p__Firmicutes	c__Clostridia	o__Lachnospirales	f__Lachnospiraceae	g__Acetatifactor
g.Arthrobacter	0.782609	0.000235315	p__Actinobacteriota	c__Actinobacteria	o__Micrococcales	f__Micrococcaceae	g__Arthrobacter
g.Ellin6055	0.782609	0.000192758	p__Proteobacteria	c__Alphaproteobacteria	o__Sphingomonadales	f__Sphingomonadaceae	g__Ellin6055
g.Haemophilus	0.782609	0.001119	p__Proteobacteria	c__Gammaproteobacteria	o__Pasteurellales	f__Pasteurellaceae	g__Haemophilus
g.Promicromonospora	0.782609	0.000120161	p__Actinobacteriota	c__Actinobacteria	o__Micrococcales	f__Promicromonosporaceae	g__Promicromonospora
g.Rhodococcus	0.782609	0.000107644	p__Actinobacteriota	c__Actinobacteria	o__Corynebacteriales	f__Nocardiaceae	g__Rhodococcus
g.Sphingopyxis	0.782609	0.000112651	p__Proteobacteria	c__Alphaproteobacteria	o__Sphingomonadales	f__Sphingomonadaceae	g__Sphingopyxis
g.Arachidicoccus	0.695652	0.000187752	p__Bacteroidota	c__Bacteroidia	o__Chitinophagales	f__Chitinophagaceae	g__Arachidicoccus
g.Azoarcus	0.695652	0.000205275	p__Proteobacteria	c__Gammaproteobacteria	o__Burkholderiales	f__Rhodocyclaceae	g__Azoarcus
g.Barnesiella	0.695652	0.000307913	p__Bacteroidota	c__Bacteroidia	o__Bacteroidales	f__Barnesiellaceae	g__Barnesiella
g.Blastococcus	0.695652	0.000160215	p__Actinobacteriota	c__Actinobacteria	o__Frankiales	f__Geodermatophilaceae	g__Blastococcus
g.Chryseolinea	0.695652	0.000107644	p__Bacteroidota	c__Bacteroidia	o__Cytophagales	f__Microscillaceae	g__Chryseolinea
g.Citrifermentans	0.695652	0.000130174	p__Desulfobacterota	c__Desulfuromonadia	o__Geobacterales	f__Geobacteraceae	g__Citrifermentans
g.Erythrobacter	0.695652	0.000781047	p__Proteobacteria	c__Alphaproteobacteria	o__Sphingomonadales	f__Sphingomonadaceae	g__Erythrobacter
g.Globicatella	0.695652	0.0014194	p__Firmicutes	c__Bacilli	o__Lactobacillales	f__Aerococcaceae	g__Globicatella
g.Lawsonella	0.695652	0.000127671	p__Actinobacteriota	c__Actinobacteria	o__Corynebacteriales	f__Corynebacteriaceae	g__Lawsonella
g.Nitrosomonas	0.695652	0.000115154	p__Proteobacteria	c__Gammaproteobacteria	o__Burkholderiales	f__Nitrosomonadaceae	g__Nitrosomonas
g.Polyangium	0.695652	0.000147698	p__Myxococcota	c__Polyangia	o__Polyangiales	f__Polyangiaceae	g__Polyangium
g.Rhizobium_sphaerophysae_group	0.695652	0.000112651	p__Proteobacteria	c__Alphaproteobacteria	o__Rhizobiales	f__Rhizobiaceae	g__Rhizobium_sphaerophysae_group
g.Rhizorhapis	0.695652	0.000310416	p__Proteobacteria	c__Alphaproteobacteria	o__Sphingomonadales	f__Sphingomonadaceae	g__Rhizorhapis
g.Rhodobacter	0.695652	0.000385517	p__Proteobacteria	c__Alphaproteobacteria	o__Rhodobacterales	f__Rhodobacteraceae	g__Rhodobacter
g.Sulfurifustis	0.695652	0.000142691	p__Proteobacteria	c__Gammaproteobacteria	o__Acidiferrobacterales	f__Acidiferrobacteraceae	g__Sulfurifustis
g.Acidaminobacter	0.608696	0.000105141	p__Firmicutes	c__Clostridia	o__Peptostreptococcales-Tissierellales	f__Acidaminobacteraceae	g__Acidaminobacter
g.Albirhodobacter	0.608696	0.000300403	p__Proteobacteria	c__Alphaproteobacteria	o__Rhodobacterales	f__Rhodobacteraceae	g__Albirhodobacter
g.Amnipila	0.608696	0.000227805	p__Firmicutes	c__Clostridia	o__Peptostreptococcales-Tissierellales	f__Anaerovoracaceae	g__Amnipila
g.Bilophila	0.608696	0.000157711	p__Desulfobacterota	c__Desulfovibrionia	o__Desulfovibrionales	f__Desulfovibrionaceae	g__Bilophila
g.Hydrogenophaga	0.608696	0.000132678	p__Proteobacteria	c__Gammaproteobacteria	o__Burkholderiales	f__Comamonadaceae	g__Hydrogenophaga
g.Ileibacterium	0.608696	0.000157711	p__Firmicutes	c__Bacilli	o__Erysipelotrichales	f__Erysipelotrichaceae	g__Ileibacterium
g.Paraclostridium	0.608696	0.000117658	p__Firmicutes	c__Clostridia	o__Peptostreptococcales-Tissierellales	f__Peptostreptococcaceae	g__Paraclostridium
g.Paraprevotella	0.608696	0.000458114	p__Bacteroidota	c__Bacteroidia	o__Bacteroidales	f__Prevotellaceae	g__Paraprevotella
g.Phyllobacterium	0.608696	0.000170228	p__Proteobacteria	c__Alphaproteobacteria	o__Rhizobiales	f__Rhizobiaceae	g__Phyllobacterium
g.Rhodopila	0.608696	0.000110148	p__Proteobacteria	c__Alphaproteobacteria	o__Acetobacterales	f__Acetobacteraceae	g__Rhodopila
g.Rs-E47_termite_group	0.608696	0.000137684	p__Bacteroidota	c__Bacteroidia	o__Bacteroidales	f__Rs-E47_termite_group	g__Rs-E47_termite_group
g.Allobaculum	0.521739	0.000478141	p__Firmicutes	c__Bacilli	o__Erysipelotrichales	f__Erysipelotrichaceae	g__Allobaculum
g.Chryseobacterium	0.521739	0.000115154	p__Bacteroidota	c__Bacteroidia	o__Flavobacteriales	f__Weeksellaceae	g__Chryseobacterium
g.Paenibacillus	0.521739	0.000100134	p__Firmicutes	c__Bacilli	o__Paenibacillales	f__Paenibacillaceae	g__Paenibacillus
g.Pedobacter	0.521739	0.000345463	p__Bacteroidota	c__Bacteroidia	o__Sphingobacteriales	f__Sphingobacteriaceae	g__Pedobacter
g.Tychonema_CCAP_1459-11B	0.521739	0.000535718	p__Cyanobacteria	c__Cyanobacteriia	o__Cyanobacteriales	f__Phormidiaceae	g__Tychonema_CCAP_1459-11B
g.Paludibacter	0.434783	0.000135181	p__Bacteroidota	c__Bacteroidia	o__Bacteroidales	f__Paludibacteraceae	g__Paludibacter
g.Peptoclostridium	0.434783	0.00148449	p__Firmicutes	c__Clostridia	o__Peptostreptococcales-Tissierellales	f__Peptostreptococcaceae	g__Peptoclostridium
g.Proteus	0.434783	0.000197765	p__Proteobacteria	c__Gammaproteobacteria	o__Enterobacterales	f__Morganellaceae	g__Proteus
g.Sandaracinus	0.434783	0.000105141	p__Myxococcota	c__Polyangia	o__Polyangiales	f__Sandaracinaceae	g__Sandaracinus
g.Alteromonas	0.347826	0.000573268	p__Proteobacteria	c__Gammaproteobacteria	o__Alteromonadales	f__Alteromonadaceae	g__Alteromonas
g.Asticcacaulis	0.347826	0.000112651	p__Proteobacteria	c__Alphaproteobacteria	o__Caulobacterales	f__Caulobacteraceae	g__Asticcacaulis
g.Eisenbergiella	0.347826	0.000280376	p__Firmicutes	c__Clostridia	o__Lachnospirales	f__Lachnospiraceae	g__Eisenbergiella
g.Gardnerella	0.347826	0.000110148	p__Actinobacteriota	c__Actinobacteria	o__Bifidobacteriales	f__Bifidobacteriaceae	g__Gardnerella
g.Geobacter	0.347826	0.000217792	p__Desulfobacterota	c__Desulfuromonadia	o__Geobacterales	f__Geobacteraceae	g__Geobacter
g.Methylobacter	0.347826	0.000252839	p__Proteobacteria	c__Gammaproteobacteria	o__Methylococcales	f__Methylomonadaceae	g__Methylobacter
g.Microcoleus_Es-Yyy1400	0.347826	0.000170228	p__Cyanobacteria	c__Cyanobacteriia	o__Cyanobacteriales	f__Coleofasciculaceae	g__Microcoleus_Es-Yyy1400
g.Pseudoalteromonas	0.347826	0.000315423	p__Proteobacteria	c__Gammaproteobacteria	o__Alteromonadales	f__Pseudoalteromonadaceae	g__Pseudoalteromonas
g.Sva0996_marine_group	0.347826	0.000851141	p__Actinobacteriota	c__Acidimicrobiia	o__Microtrichales	f__Microtrichaceae	g__Sva0996_marine_group
g.Synechococcus_CC9902	0.347826	0.000443094	p__Cyanobacteria	c__Cyanobacteriia	o__Synechococcales	f__Cyanobiaceae	g__Synechococcus_CC9902
g.Zoogloea	0.347826	0.000262852	p__Proteobacteria	c__Gammaproteobacteria	o__Burkholderiales	f__Rhodocyclaceae	g__Zoogloea
