# Supplementary material for: Heritability and recursive influence of host genetics on the rumen microbiota drive body weight variance in male Hu sheep lambs
Source: Microbiome. 2023 Aug 29;11:197. doi: 10.1186/s40168-023-01642-7 (PMC10463499; doi:10.1186/s40168-023-01642-7)
Supplement: Supplementary file 2 — Additional file 1: Table S1. Diet and Animal cohort information. Table S2. Prevalence (detection rates) and mean relative abundance of rumen microbiota genera in a single large-scale homogeneous population-based cohort of 1,150 sheep. Table S3. Keystone taxa (rumen microbiota genera) in a single large-scale homogeneous population-based cohort of 1150 sheep. Table S4. The microbial alpha diversity indices and beta diversity. Table S5. Heritability of rumen microbiota. Table S6. Single nucleotide polymorphisms (SNPs) information. Table S7. Genome-wide association of sheep genetic and rumen microbial variations. Table S8. Heritability and Microbiability of Body Weight Traits in Sheep. Table S9. microbiome-wide association study (MWAS). Table S10. GWAS for sheep body weight at 180 days old. Table S11. Microbiota mediated indirect scenarios. Table S12. 'recursive' scenarios. [file 40168_2023_1642_MOESM1_ESM.zip › Table S3 Keystone taxa (rumen microbiota genera) in a single large-scale homogeneous population-based cohort of 1150 sheep.xlsx]

## Sheet: zi_pi_result
Table S3 Keystone taxa (rumen microbiota genera) in a single large-scale homogeneous population-based cohort of 1150 sheep
nodes_id	within_module_connectivities	among_module_connectivities	degree	modularity	type
g.Anaerovibrio	0	1	1	6	Connectors
g.Butyrivibrio	0	1	1	7	Connectors
g.Christensenellaceae_R-7_group	0	1	1	5	Connectors
g.Defluviitaleaceae_UCG-011	-0.57735	1	1	3	Connectors
g.Family_XIII_AD3011_group	0	1	1	5	Connectors
g.Lachnospiraceae_NK3A20_group	0	1	1	8	Connectors
g.Lachnospiraceae_UCG-002	0	1	1	4	Connectors
g.Lachnospiraceae_XPB1014_group	0	1	1	4	Connectors
g.NK4A214_group	1.1547	0.75	2	3	Connectors
g.Olsenella	0	1	1	9	Connectors
g.Oribacterium	0	1	1	8	Connectors
g.Pseudobutyrivibrio	0	1	1	7	Connectors
g.Syntrophococcus	0	1	1	9	Connectors
g.UCG-010	-0.57735	1	1	3	Connectors
g.Veillonellaceae_UCG-001	0	1	1	6	Connectors
