# Supplementary material for: Heritability and recursive influence of host genetics on the rumen microbiota drive body weight variance in male Hu sheep lambs
Source: Microbiome. 2023 Aug 29;11:197. doi: 10.1186/s40168-023-01642-7 (PMC10463499; doi:10.1186/s40168-023-01642-7)
Supplement: Supplementary file 2 — Additional file 1: Table S1. Diet and Animal cohort information. Table S2. Prevalence (detection rates) and mean relative abundance of rumen microbiota genera in a single large-scale homogeneous population-based cohort of 1,150 sheep. Table S3. Keystone taxa (rumen microbiota genera) in a single large-scale homogeneous population-based cohort of 1150 sheep. Table S4. The microbial alpha diversity indices and beta diversity. Table S5. Heritability of rumen microbiota. Table S6. Single nucleotide polymorphisms (SNPs) information. Table S7. Genome-wide association of sheep genetic and rumen microbial variations. Table S8. Heritability and Microbiability of Body Weight Traits in Sheep. Table S9. microbiome-wide association study (MWAS). Table S10. GWAS for sheep body weight at 180 days old. Table S11. Microbiota mediated indirect scenarios. Table S12. 'recursive' scenarios. [file 40168_2023_1642_MOESM1_ESM.zip › Table S5 Heritability of rumen microbiota.xlsx]

## Sheet: 1
Table S5 Heritability of rumen microbiota
Bacterial features	Heritability	prevalence (%)	mean_abun (%)	Standard error (SE)	LRT.P	Type	phylum	class	order	family	genus
g.Ensifer	0.144493	1.56522	0.000390523	0.086138	0.035181	binary traits	p__Proteobacteria	c__Alphaproteobacteria	o__Rhizobiales	f__Rhizobiaceae	g__Ensifer
g.Pontibacter	0.310804	1.65217	0.000553241	0.097674	1.1277e-05	binary traits	p__Bacteroidota	c__Bacteroidia	o__Cytophagales	f__Hymenobacteraceae	g__Pontibacter
g.GCA-900066575	0.294431	1.65217	0.000543228	0.101099	0.0025267	binary traits	p__Firmicutes	c__Clostridia	o__Lachnospirales	f__Lachnospiraceae	g__GCA-900066575
g.Sporacetigenium	0.300519	1.91304	0.000660886	0.101499	0.00029834	binary traits	p__Firmicutes	c__Clostridia	o__Peptostreptococcales-Tissierellales	f__Peptostreptococcaceae	g__Sporacetigenium
g.Fusicatenibacter	0.21485	2.08696	0.00121162	0.088019	0.0024899	binary traits	p__Firmicutes	c__Clostridia	o__Lachnospirales	f__Lachnospiraceae	g__Fusicatenibacter
g.Candidatus_Liberibacter	0.681877	2.17391	0.000653376	0.130979	2.4195e-07	binary traits	p__Proteobacteria	c__Alphaproteobacteria	o__Rhizobiales	f__Rhizobiaceae	g__Candidatus_Liberibacter
g.Stenotrophobacter	0.158311	2.17391	0.000528208	0.087067	0.021491	binary traits	p__Acidobacteriota	c__Blastocatellia	o__Blastocatellales	f__Blastocatellaceae	g__Stenotrophobacter
g.Ahniella	0.151232	2.26087	0.000538221	0.076191	0.0066343	binary traits	p__Proteobacteria	c__Gammaproteobacteria	o__Xanthomonadales	f__Rhodanobacteraceae	g__Ahniella
g.Candidatus_Udaeobacter	0.133079	2.26087	0.00084363	0.070031	0.0062209	binary traits	p__Verrucomicrobiota	c__Verrucomicrobiae	o__Chthoniobacterales	f__Chthoniobacteraceae	g__Candidatus_Udaeobacter
g.Longimicrobiaceae	0.560643	2.34783	0.000498168	0.124566	8.3619e-08	binary traits	p__Gemmatimonadota	c__Longimicrobia	o__Longimicrobiales	f__Longimicrobiaceae	g__Longimicrobiaceae
g.UTBCD1	0.150838	2.34783	0.000257846	0.079856	0.011271	binary traits	p__Bacteroidota	c__Bacteroidia	o__Chitinophagales	f__Chitinophagaceae	g__UTBCD1
g.Parasutterella	0.157409	2.43478	0.00115405	0.077716	0.0073936	binary traits	p__Proteobacteria	c__Gammaproteobacteria	o__Burkholderiales	f__Sutterellaceae	g__Parasutterella
g.Exiguobacterium	0.33429	2.52174	0.00351721	0.10553	0.00020422	binary traits	p__Firmicutes	c__Bacilli	o__Exiguobacterales	f__Exiguobacteraceae	g__Exiguobacterium
g.Terrimonas	0.459614	2.6087	0.000560751	0.114616	2.7971e-06	binary traits	p__Bacteroidota	c__Bacteroidia	o__Chitinophagales	f__Chitinophagaceae	g__Terrimonas
g.S0134_terrestrial_group	0.243903	2.78261	0.00289638	0.096603	0.0019873	binary traits	p__Gemmatimonadota	c__S0134_terrestrial_group	o__S0134_terrestrial_group	f__S0134_terrestrial_group	g__S0134_terrestrial_group
g.Woeseia	0.133816	2.86957	0.000648369	0.081107	0.030843	binary traits	p__Proteobacteria	c__Gammaproteobacteria	o__Steroidobacterales	f__Woeseiaceae	g__Woeseia
g.Anaerobiospirillum	0.242313	3.56522	0.000312919	0.088593	0.00044925	binary traits	p__Proteobacteria	c__Gammaproteobacteria	o__Aeromonadales	f__Succinivibrionaceae	g__Anaerobiospirillum
g.Ilumatobacter	0.19972	3.56522	0.000763523	0.081436	0.00094957	binary traits	p__Actinobacteriota	c__Acidimicrobiia	o__Microtrichales	f__Ilumatobacteraceae	g__Ilumatobacter
g.Mailhella	0.375182	3.82609	0.000345463	0.113368	4.0744e-05	binary traits	p__Desulfobacterota	c__Desulfovibrionia	o__Desulfovibrionales	f__Desulfovibrionaceae	g__Mailhella
g.p-1088-a5_gut_group	0.118977	4	0.000312919	0.079467	0.049005	binary traits	p__Planctomycetota	c__Planctomycetes	o__Pirellulales	f__Pirellulaceae	g__p-1088-a5_gut_group
g.Leuconostoc	0.619592	4.52174	0.00137685	0.12451	4.2356e-09	binary traits	p__Firmicutes	c__Bacilli	o__Lactobacillales	f__Leuconostocaceae	g__Leuconostoc
g.Lactococcus	0.661842	4.69565	0.00124667	0.123123	2.3554e-10	binary traits	p__Firmicutes	c__Bacilli	o__Lactobacillales	f__Streptococcaceae	g__Lactococcus
g.Enterobacter	0.245023	5.13043	0.00230809	0.091459	0.00086619	binary traits	p__Proteobacteria	c__Gammaproteobacteria	o__Enterobacterales	f__Enterobacteriaceae	g__Enterobacter
g.IMCC26256	0.163366	5.47826	0.00127671	0.080781	0.0073997	binary traits	p__Actinobacteriota	c__Acidimicrobiia	o__IMCC26256	f__IMCC26256	g__IMCC26256
g.AD3	0.186836	5.56522	0.00168476	0.077713	0.00066786	binary traits	p__Chloroflexi	c__AD3	o__AD3	f__AD3	g__AD3
g.Pseudomonas	0.1544	5.73913	0.00505928	0.083146	0.017085	binary traits	p__Proteobacteria	c__Gammaproteobacteria	o__Pseudomonadales	f__Pseudomonadaceae	g__Pseudomonas
g.Serratia	0.131017	6	0.00187251	0.076093	0.023908	binary traits	p__Proteobacteria	c__Gammaproteobacteria	o__Enterobacterales	f__Yersiniaceae	g__Serratia
g.Lachnospiraceae_NK4A136_group	0.192365	6.34783	0.0113001	0.083677	0.0026402	binary traits	p__Firmicutes	c__Clostridia	o__Lachnospirales	f__Lachnospiraceae	g__Lachnospiraceae_NK4A136_group
g.Brevundimonas	0.120318	6.69565	0.00110899	0.078371	0.042634	binary traits	p__Proteobacteria	c__Alphaproteobacteria	o__Caulobacterales	f__Caulobacteraceae	g__Brevundimonas
g.Caldalkalibacillus	0.094452	6.95652	0.0019426	0.068304	0.049977	binary traits	p__Firmicutes	c__Bacilli	o__Caldalkalibacillales	f__Caldalkalibacillaceae	g__Caldalkalibacillus
g.Faecalibacterium	0.155325	10.4348	0.00742996	0.080742	0.013613	binary traits	p__Firmicutes	c__Clostridia	o__Oscillospirales	f__Ruminococcaceae	g__Faecalibacterium
g.Catonella	0.209118	11.2174	0.00317926	0.090562	0.0052096	binary traits	p__Firmicutes	c__Clostridia	o__Lachnospirales	f__Lachnospiraceae	g__Catonella
g.Lachnobacterium	0.104404	11.3043	0.00428074	0.069899	0.038218	binary traits	p__Firmicutes	c__Clostridia	o__Lachnospirales	f__Lachnospiraceae	g__Lachnobacterium
g.Eubacterium_eligens_group	0.192036	12	0.00737238	0.082183	0.0026695	binary traits	p__Firmicutes	c__Clostridia	o__Lachnospirales	f__Lachnospiraceae	g__Eubacterium_eligens_group
g.Ruminobacter	0.152323	12.087	0.00409048	0.080449	0.015482	binary traits	p__Proteobacteria	c__Gammaproteobacteria	o__Aeromonadales	f__Succinivibrionaceae	g__Ruminobacter
g.Sphingomonas	0.181789	12.5217	0.00996085	0.085863	0.0067789	binary traits	p__Proteobacteria	c__Alphaproteobacteria	o__Sphingomonadales	f__Sphingomonadaceae	g__Sphingomonas
g.Ralstonia	0.162792	22.3478	0.0200168	0.083908	0.013126	binary traits	p__Proteobacteria	c__Gammaproteobacteria	o__Burkholderiales	f__Burkholderiaceae	g__Ralstonia
g.Enterorhabdus	0.145707	22.5217	0.00286634	0.082567	0.022938	binary traits	p__Actinobacteriota	c__Coriobacteriia	o__Coriobacteriales	f__Eggerthellaceae	g__Enterorhabdus
g.Chloroplast	0.194179	25.0435	0.0124367	0.08478	0.0030822	binary traits	p__Cyanobacteria	c__Cyanobacteriia	o__Chloroplast	f__Chloroplast	g__Chloroplast
g.FD2005	0.285597	26.4348	0.0315698	0.094613	0.0001288	binary traits	p__Firmicutes	c__Clostridia	o__Lachnospirales	f__Lachnospiraceae	g__FD2005
g.Bifidobacterium	0.359726	37.2174	0.0251712	0.102248	8.3084e-06	binary traits	p__Actinobacteriota	c__Actinobacteria	o__Bifidobacteriales	f__Bifidobacteriaceae	g__Bifidobacterium
g.Endomicrobium	0.140144	41.6522	0.0252639	0.080742	0.025261	binary traits	p__Elusimicrobiota	c__Endomicrobia	o__Endomicrobiales	f__Endomicrobiaceae	g__Endomicrobium
g.Quinella	0.204014	45.3043	0.122131	0.084464	0.0014949	binary traits	p__Firmicutes	c__Negativicutes	o__Veillonellales-Selenomonadales	f__Selenomonadaceae	g__Quinella
g.UCG-001	0.366755	47.5652	0.0630044	0.105065	1.1112e-05	binary traits	p__Firmicutes	c__Clostridia	o__Oscillospirales	f__Ruminococcaceae	g__UCG-001
g.Prevotellaceae_NK3B31_group	0.224248	50.3478	0.0764049	0.093301	0.0045289	binary traits	p__Bacteroidota	c__Bacteroidia	o__Bacteroidales	f__Prevotellaceae	g__Prevotellaceae_NK3B31_group
g.Incertae_Sedis	0.172403	50.3478	0.0097055	0.082719	0.007021	binary traits	p__Firmicutes	c__Clostridia	o__Oscillospirales	f__Ruminococcaceae	g__Incertae_Sedis
g.Marvinbryantia	0.125501	50.7826	0.0256794	0.076753	0.029511	binary traits	p__Firmicutes	c__Clostridia	o__Lachnospirales	f__Lachnospiraceae	g__Marvinbryantia
g.Eubacterium_xylanophilum_group	0.227176	60.8696	0.0306661	0.093331	0.0041356	quantitative traits (CLR)	p__Firmicutes	c__Clostridia	o__Lachnospirales	f__Lachnospiraceae	g__Eubacterium_xylanophilum_group
g.p-251-o5	0.191241	62.5217	0.0672176	0.075986	0.001119	quantitative traits (CLR)	p__Bacteroidota	c__Bacteroidia	o__Bacteroidales	f__p-251-o5	g__p-251-o5
g.Lachnospiraceae_UCG-002	0.127759	62.6087	0.0313044	0.073603	0.018688	quantitative traits (CLR)	p__Firmicutes	c__Clostridia	o__Lachnospirales	f__Lachnospiraceae	g__Lachnospiraceae_UCG-002
g.WCHB1-41	0.235668	63.6522	0.0285583	0.094295	0.0032149	quantitative traits (CLR)	p__Verrucomicrobiota	c__Kiritimatiellae	o__WCHB1-41	f__WCHB1-41	g__WCHB1-41
g.Lachnospira	0.25081	65.8261	0.019048	0.094127	0.0010338	quantitative traits (CLR)	p__Firmicutes	c__Clostridia	o__Lachnospirales	f__Lachnospiraceae	g__Lachnospira
g.Bacteroidales_BS11_gut_group	0.249723	66.1739	0.0462545	0.094467	0.00086318	quantitative traits (CLR)	p__Bacteroidota	c__Bacteroidia	o__Bacteroidales	f__Bacteroidales_BS11_gut_group	g__Bacteroidales_BS11_gut_group
g.Sharpea	0.170397	66.5217	0.0891069	0.081874	0.0070611	quantitative traits (CLR)	p__Firmicutes	c__Bacilli	o__Erysipelotrichales	f__Erysipelatoclostridiaceae	g__Sharpea
g.Erysipelotrichaceae_UCG-002	0.15344	66.7826	0.0801749	0.086075	0.027205	quantitative traits (CLR)	p__Firmicutes	c__Bacilli	o__Erysipelotrichales	f__Erysipelatoclostridiaceae	g__Erysipelotrichaceae_UCG-002
g.Ruminococcaceae	0.155068	67.913	0.0579351	0.084563	0.02313	quantitative traits (CLR)	p__Firmicutes	c__Clostridia	o__Oscillospirales	f__Ruminococcaceae	g__Ruminococcaceae
g.Acidaminococcus	0.223425	68.6957	0.0613873	0.091088	0.0019316	quantitative traits (CLR)	p__Firmicutes	c__Negativicutes	o__Acidaminococcales	f__Acidaminococcaceae	g__Acidaminococcus
g.Succinivibrionaceae_UCG-001	0.246855	68.9565	0.312113	0.093452	0.00099529	quantitative traits (CLR)	p__Proteobacteria	c__Gammaproteobacteria	o__Aeromonadales	f__Succinivibrionaceae	g__Succinivibrionaceae_UCG-001
g.Megasphaera	0.247253	70.6087	0.130665	0.093119	0.0010428	quantitative traits (CLR)	p__Firmicutes	c__Negativicutes	o__Veillonellales-Selenomonadales	f__Veillonellaceae	g__Megasphaera
g.Mitsuokella	0.338236	71.5652	0.0570389	0.101408	2.0551e-05	quantitative traits (CLR)	p__Firmicutes	c__Negativicutes	o__Veillonellales-Selenomonadales	f__Selenomonadaceae	g__Mitsuokella
g.Monoglobus	0.232655	73.2174	0.0265356	0.107207	0.023678	quantitative traits (CLR)	p__Firmicutes	c__Clostridia	o__Monoglobales	f__Monoglobaceae	g__Monoglobus
g.Family_XIII_UCG-001	0.164009	78.7826	0.0286158	0.079136	0.0058455	quantitative traits (CLR)	p__Firmicutes	c__Clostridia	o__Peptostreptococcales-Tissierellales	f__Anaerovoracaceae	g__Family_XIII_UCG-001
g.Blvii28_wastewater-sludge_group	0.155081	81.3913	0.0355526	0.083003	0.020341	quantitative traits (CLR)	p__Bacteroidota	c__Bacteroidia	o__Bacteroidales	f__Williamwhitmaniaceae	g__Blvii28_wastewater-sludge_group
g.Anaerorhabdus_furcosa_group	0.221887	82.7826	0.0382563	0.092289	0.0031291	quantitative traits (CLR)	p__Firmicutes	c__Bacilli	o__Erysipelotrichales	f__Erysipelotrichaceae	g__Anaerorhabdus_furcosa_group
g.Desulfobulbus	0.10401	84.7826	0.0437111	0.073453	0.049662	quantitative traits (CLR)	p__Desulfobacterota	c__Desulfobulbia	o__Desulfobulbales	f__Desulfobulbaceae	g__Desulfobulbus
g.Blautia	0.148657	85.913	0.0816094	0.085326	0.032744	quantitative traits (CLR)	p__Firmicutes	c__Clostridia	o__Lachnospirales	f__Lachnospiraceae	g__Blautia
g.Dialister	0.38101	88.6087	0.495001	0.109127	4.3176e-05	quantitative traits (CLR)	p__Firmicutes	c__Negativicutes	o__Veillonellales-Selenomonadales	f__Veillonellaceae	g__Dialister
g.Lachnospiraceae_XPB1014_group	0.496085	90.7826	0.431866	0.117752	1.5329e-06	quantitative traits (CLR)	p__Firmicutes	c__Clostridia	o__Lachnospirales	f__Lachnospiraceae	g__Lachnospiraceae_XPB1014_group
g.U29-B03	0.180766	90.8696	0.0596224	0.083448	0.0060415	quantitative traits (CLR)	p__Bacteroidota	c__Bacteroidia	o__Bacteroidales	f__Rikenellaceae	g__U29-B03
g.Anaerovibrio	0.4355	90.9565	0.158104	0.105657	4.812e-07	quantitative traits (CLR)	p__Firmicutes	c__Negativicutes	o__Veillonellales-Selenomonadales	f__Selenomonadaceae	g__Anaerovibrio
g.Erysipelotrichaceae_UCG-006	0.333891	91.2174	0.100279	0.102508	0.00017581	quantitative traits (CLR)	p__Firmicutes	c__Bacilli	o__Erysipelotrichales	f__Erysipelotrichaceae	g__Erysipelotrichaceae_UCG-006
g.Desulfovibrio	0.31763	92.9565	0.139309	0.094262	1.6103e-05	quantitative traits (CLR)	p__Desulfobacterota	c__Desulfovibrionia	o__Desulfovibrionales	f__Desulfovibrionaceae	g__Desulfovibrio
g.Family_XIII_AD3011_group	0.218523	93.2174	0.0773562	0.088929	0.0020393	quantitative traits (CLR)	p__Firmicutes	c__Clostridia	o__Peptostreptococcales-Tissierellales	f__Anaerovoracaceae	g__Family_XIII_AD3011_group
g.Prevotellaceae_YAB2003_group	0.173455	94	0.280786	0.083146	0.0078659	quantitative traits (CLR)	p__Bacteroidota	c__Bacteroidia	o__Bacteroidales	f__Prevotellaceae	g__Prevotellaceae_YAB2003_group
g.Schwartzia	0.29138	94.2609	0.0661887	0.10379	0.0014573	quantitative traits (CLR)	p__Firmicutes	c__Negativicutes	o__Veillonellales-Selenomonadales	f__Selenomonadaceae	g__Schwartzia
g.Veillonellaceae_UCG-001	0.235693	94.4348	0.219396	0.09194	0.0018681	quantitative traits (CLR)	p__Firmicutes	c__Negativicutes	o__Veillonellales-Selenomonadales	f__Selenomonadaceae	g__Veillonellaceae_UCG-001
g.Olsenella	0.169258	94.6087	0.152397	0.08895	0.021871	quantitative traits (CLR)	p__Actinobacteriota	c__Coriobacteriia	o__Coriobacteriales	f__Atopobiaceae	g__Olsenella
g.Pseudobutyrivibrio	0.242216	96.3478	0.369515	0.092644	0.0015105	quantitative traits (CLR)	p__Firmicutes	c__Clostridia	o__Lachnospirales	f__Lachnospiraceae	g__Pseudobutyrivibrio
g.Bacteroidales_RF16_group	0.17688	96.4348	0.170694	0.082518	0.0048962	quantitative traits (CLR)	p__Bacteroidota	c__Bacteroidia	o__Bacteroidales	f__Bacteroidales_RF16_group	g__Bacteroidales_RF16_group
g.Clostridia_vadinBB60_group	0.374362	96.6087	0.139657	0.110854	7.886e-05	quantitative traits (CLR)	p__Firmicutes	c__Clostridia	o__Clostridia_vadinBB60_group	f__Clostridia_vadinBB60_group	g__Clostridia_vadinBB60_group
g.Anaerovorax	0.162188	97.913	0.123163	0.086005	0.02193	quantitative traits (CLR)	p__Firmicutes	c__Clostridia	o__Peptostreptococcales-Tissierellales	f__Anaerovoracaceae	g__Anaerovorax
g.Succinivibrio	0.249598	98.1739	0.835279	0.095005	0.0013751	quantitative traits (CLR)	p__Proteobacteria	c__Gammaproteobacteria	o__Aeromonadales	f__Succinivibrionaceae	g__Succinivibrio
g.Eubacterium_nodatum_group	0.280998	98.4348	0.153471	0.102774	0.0021521	quantitative traits (CLR)	p__Firmicutes	c__Clostridia	o__Peptostreptococcales-Tissierellales	f__Anaerovoracaceae	g__Eubacterium_nodatum_group
g.UCG-005	0.179595	98.6087	0.160237	0.077664	0.0023699	quantitative traits (CLR)	p__Firmicutes	c__Clostridia	o__Oscillospirales	f__Oscillospiraceae	g__UCG-005
g.Shuttleworthia	0.370724	98.9565	0.592006	0.105523	1.1673e-05	quantitative traits (CLR)	p__Firmicutes	c__Clostridia	o__Lachnospirales	f__Lachnospiraceae	g__Shuttleworthia
g.Prevotellaceae_UCG-003	0.305743	99.1304	0.347886	0.099764	0.00015259	quantitative traits (CLR)	p__Bacteroidota	c__Bacteroidia	o__Bacteroidales	f__Prevotellaceae	g__Prevotellaceae_UCG-003
g.Succiniclasticum	0.461753	99.3043	1.09985	0.113542	5.03e-07	quantitative traits (CLR)	p__Firmicutes	c__Negativicutes	o__Acidaminococcales	f__Acidaminococcaceae	g__Succiniclasticum
g.Ruminococcus_gauvreauii_group	0.155718	99.3043	0.303199	0.090663	0.044899	quantitative traits (CLR)	p__Firmicutes	c__Clostridia	o__Lachnospirales	f__Lachnospiraceae	g__Ruminococcus_gauvreauii_group
g.Erysipelotrichaceae_UCG-009	0.139237	99.3043	0.287147	0.081439	0.031578	quantitative traits (CLR)	p__Firmicutes	c__Bacilli	o__Erysipelotrichales	f__Erysipelotrichaceae	g__Erysipelotrichaceae_UCG-009
g.RF39	0.2731	99.3913	0.423991	0.088322	8.6748e-05	quantitative traits (CLR)	p__Firmicutes	c__Bacilli	o__RF39	f__RF39	g__RF39
g.UCG-002	0.133607	99.4783	0.274921	0.082052	0.044965	quantitative traits (CLR)	p__Firmicutes	c__Clostridia	o__Oscillospirales	f__Oscillospiraceae	g__UCG-002
g.Selenomonas	0.43437	99.5652	1.04812	0.110411	8.709e-07	quantitative traits (CLR)	p__Firmicutes	c__Negativicutes	o__Veillonellales-Selenomonadales	f__Selenomonadaceae	g__Selenomonas
g.Prevotellaceae_Ga6A1_group	0.23758	99.5652	0.545313	0.093187	0.0018458	quantitative traits (CLR)	p__Bacteroidota	c__Bacteroidia	o__Bacteroidales	f__Prevotellaceae	g__Prevotellaceae_Ga6A1_group
g.Syntrophococcus	0.155525	99.5652	0.28919	0.083476	0.017997	quantitative traits (CLR)	p__Firmicutes	c__Clostridia	o__Lachnospirales	f__Lachnospiraceae	g__Syntrophococcus
g.Moryella	0.130326	99.7391	0.417499	0.082496	0.044781	quantitative traits (CLR)	p__Firmicutes	c__Clostridia	o__Lachnospirales	f__Lachnospiraceae	g__Moryella
g.UCG-010	0.363465	99.8261	0.273564	0.099314	2.7809e-06	quantitative traits (CLR)	p__Firmicutes	c__Clostridia	o__Oscillospirales	f__UCG-010	g__UCG-010
g.Oribacterium	0.190409	99.913	0.592406	0.084317	0.0037715	quantitative traits (CLR)	p__Firmicutes	c__Clostridia	o__Lachnospirales	f__Lachnospiraceae	g__Oribacterium
g.Christensenellaceae_R-7_group	0.579373	100	3.39049	0.120915	1.0655e-08	quantitative traits (CLR)	p__Firmicutes	c__Clostridia	o__Christensenellales	f__Christensenellaceae	g__Christensenellaceae_R-7_group
g.Lachnospiraceae_ND3007_group	0.402687	100	1.13677	0.10437	9.518e-07	quantitative traits (CLR)	p__Firmicutes	c__Clostridia	o__Lachnospirales	f__Lachnospiraceae	g__Lachnospiraceae_ND3007_group
g.Rikenellaceae_RC9_gut_group	0.371024	100	6.32287	0.102934	4.4344e-06	quantitative traits (CLR)	p__Bacteroidota	c__Bacteroidia	o__Bacteroidales	f__Rikenellaceae	g__Rikenellaceae_RC9_gut_group
g.Eubacterium_coprostanoligenes_group	0.361129	100	0.69386	0.094276	3.9423e-07	quantitative traits (CLR)	p__Firmicutes	c__Clostridia	o__Oscillospirales	f__Eubacterium_coprostanoligenes_group	g__Eubacterium_coprostanoligenes_group
g.Fibrobacter	0.323237	100	5.76387	0.097684	2.2447e-05	quantitative traits (CLR)	p__Fibrobacterota	c__Fibrobacteria	o__Fibrobacterales	f__Fibrobacteraceae	g__Fibrobacter
g.Prevotella	0.302881	100	19.9236	0.103747	0.00073991	quantitative traits (CLR)	p__Bacteroidota	c__Bacteroidia	o__Bacteroidales	f__Prevotellaceae	g__Prevotella
g.NK4A214_group	0.285602	100	2.27296	0.095611	0.0001493	quantitative traits (CLR)	p__Firmicutes	c__Clostridia	o__Oscillospirales	f__Oscillospiraceae	g__NK4A214_group
g.Saccharofermentans	0.214688	100	5.1564	0.088408	0.0023156	quantitative traits (CLR)	p__Firmicutes	c__Clostridia	o__Clostridia	f__Hungateiclostridiaceae	g__Saccharofermentans
g.UCG-004	0.203679	100	1.45388	0.089021	0.0046091	quantitative traits (CLR)	p__Firmicutes	c__Bacilli	o__Erysipelotrichales	f__Erysipelatoclostridiaceae	g__UCG-004
g.Muribaculaceae	0.200233	100	2.12547	0.090449	0.0056577	quantitative traits (CLR)	p__Bacteroidota	c__Bacteroidia	o__Bacteroidales	f__Muribaculaceae	g__Muribaculaceae
g.Clostridia_UCG-014	0.196734	100	1.44024	0.089621	0.0062453	quantitative traits (CLR)	p__Firmicutes	c__Clostridia	o__Clostridia_UCG-014	f__Clostridia_UCG-014	g__Clostridia_UCG-014
g.Lachnospiraceae_NK3A20_group	0.179409	100	3.4798	0.08688	0.010662	quantitative traits (CLR)	p__Firmicutes	c__Clostridia	o__Lachnospirales	f__Lachnospiraceae	g__Lachnospiraceae_NK3A20_group
g.Eubacterium_ruminantium_group	0.177421	100	1.93941	0.083948	0.0068055	quantitative traits (CLR)	p__Firmicutes	c__Clostridia	o__Lachnospirales	f__Lachnospiraceae	g__Eubacterium_ruminantium_group
g.F082	0.140415	100	5.76085	0.080034	0.023492	quantitative traits (CLR)	p__Bacteroidota	c__Bacteroidia	o__Bacteroidales	f__F082	g__F082
Richness	0.509624			0.117451	3.53e-07	CLR data	Alpha diversity
Chao1	0.509613			0.117567	3.74e-07	CLR data	Alpha diversity
ACE	0.509493			0.117601	3.91e-07	CLR data	Alpha diversity
PCoA1	0.337231			0.105642	0.00018793	Raw data	Beta diversity
PCoA3	0.306458			0.096034	4.061e-05	Raw data	Beta diversity
Shannon	0.299421			0.096592	9.46e-05	CLR data	Alpha diversity
PCoA2	0.250004			0.088993	0.00023459	Raw data	Beta diversity
PCoA4	0.200317			0.088117	0.0042756	Raw data	Betadiversity
F:B	0.148838			0.081287	0.018835	Raw data	Firmicutes:Bacteroidota
