# Supplementary material for: Heritability and recursive influence of host genetics on the rumen microbiota drive body weight variance in male Hu sheep lambs
Source: Microbiome. 2023 Aug 29;11:197. doi: 10.1186/s40168-023-01642-7 (PMC10463499; doi:10.1186/s40168-023-01642-7)
Supplement: Supplementary file 2 — Additional file 1: Table S1. Diet and Animal cohort information. Table S2. Prevalence (detection rates) and mean relative abundance of rumen microbiota genera in a single large-scale homogeneous population-based cohort of 1,150 sheep. Table S3. Keystone taxa (rumen microbiota genera) in a single large-scale homogeneous population-based cohort of 1150 sheep. Table S4. The microbial alpha diversity indices and beta diversity. Table S5. Heritability of rumen microbiota. Table S6. Single nucleotide polymorphisms (SNPs) information. Table S7. Genome-wide association of sheep genetic and rumen microbial variations. Table S8. Heritability and Microbiability of Body Weight Traits in Sheep. Table S9. microbiome-wide association study (MWAS). Table S10. GWAS for sheep body weight at 180 days old. Table S11. Microbiota mediated indirect scenarios. Table S12. 'recursive' scenarios. [file 40168_2023_1642_MOESM1_ESM.zip › Table S6 Single nucleotide polymorphisms (SNPs) information.xlsx]

## Sheet: Sheet1
Table S6 Single nucleotide polymorphisms (SNPs) information
OAR	SNP1 (n)		OAR	SNP1 (n)
1	2635320		16	704971
2	2249626		17	727910
3	2031798		18	608137
4	1116500		19	540745
5	966065		20	512909
6	1198222		21	491160
7	899976		22	501915
8	857702		23	630523
9	942037		24	382417
10	862626		25	481197
11	485829		26	445917
12	716448		X	297303
13	724154
14	600578
15	797326
#SNPs before quality control filter: 71,403,155
#Available SNPs for genome wide association study: 23,409,311
Note: 1 These numbers are the SNPs involved into the genome wide association study.
