# Supplementary material for: Heritability and recursive influence of host genetics on the rumen microbiota drive body weight variance in male Hu sheep lambs
Source: Microbiome. 2023 Aug 29;11:197. doi: 10.1186/s40168-023-01642-7 (PMC10463499; doi:10.1186/s40168-023-01642-7)
Supplement: Supplementary file 2 — Additional file 1: Table S1. Diet and Animal cohort information. Table S2. Prevalence (detection rates) and mean relative abundance of rumen microbiota genera in a single large-scale homogeneous population-based cohort of 1,150 sheep. Table S3. Keystone taxa (rumen microbiota genera) in a single large-scale homogeneous population-based cohort of 1150 sheep. Table S4. The microbial alpha diversity indices and beta diversity. Table S5. Heritability of rumen microbiota. Table S6. Single nucleotide polymorphisms (SNPs) information. Table S7. Genome-wide association of sheep genetic and rumen microbial variations. Table S8. Heritability and Microbiability of Body Weight Traits in Sheep. Table S9. microbiome-wide association study (MWAS). Table S10. GWAS for sheep body weight at 180 days old. Table S11. Microbiota mediated indirect scenarios. Table S12. 'recursive' scenarios. [file 40168_2023_1642_MOESM1_ESM.zip › Table S7 Genome-wide association of sheep genetic and rumen microbial variations.xlsx]

## Sheet: Sheet1
Table S7 Genome-wide association of sheep genetic and rumen microbial variations.
CHROM	POS	SNP_ID	Existing_variation	REF	ALT	Effect	SE	P_value	microbial_features	Consequence	SYMBOL	BIOTYPE2	EXON
1	22806	1-22806	-	G	A	-0.210226	0.0394965	1.23087e-07	g.Prevotellaceae_Ga6A1_group	upstream_gene_variant	-	lncRNA	-
1	1033780	1-1033780	rs1090638250	G	A	-0.210226	0.0394965	1.23087e-07	g.Prevotellaceae_Ga6A1_group	intergenic_variant	-	-	-
1	1191074	1-1191074	-	T	C	-0.449836	0.0865291	2.37735e-07	g.UCG.010	intergenic_variant	-	-	-
1	2225048	1-2225048	-	G	C	-1.20521	0.23151	2.28896e-07	g.Mitsuokella	intron_variant	HDAC4	protein_coding	-
1	2250783	1-2250783	rs423703551	C	T	-0.385794	0.0770239	6.34418e-07	g.Eubacterium_nodatum_group	intergenic_variant	-	-	-
1	2254071	1-2254071	rs427457723	C	G	-0.504677	0.0999907	5.21353e-07	g.Eubacterium_nodatum_group	intergenic_variant	-	-	-
1	2258610	1-2258610	rs426268189	G	A	-0.446075	0.0740245	2.26503e-09	g.Moryella	intergenic_variant	-	-	-
1	2261353	1-2261353	rs403101797	A	C	-0.585511	0.116508	5.82637e-07	g.Eubacterium_nodatum_group	intergenic_variant	-	-	-
1	2266875	1-2266875	rs399773133	G	A	-0.507463	0.102585	8.67873e-07	g.Eubacterium_nodatum_group	intergenic_variant	-	-	-
1	2279302	1-2279302	-	G	A	-0.603159	0.101963	4.37086e-09	g.Eubacterium_nodatum_group	intergenic_variant	-	-	-
1	2279304	1-2279304	-	C	T	-0.551003	0.105011	1.84136e-07	g.Eubacterium_nodatum_group	intergenic_variant	-	-	-
1	2280792	1-2280792	rs595048687	C	T	-0.545721	0.104157	1.9178e-07	g.Eubacterium_nodatum_group	intergenic_variant	-	-	-
1	2280881	1-2280881	rs430406093	A	G	-0.48475	0.0974102	7.47569e-07	g.Eubacterium_nodatum_group	intergenic_variant	-	-	-
1	2280881	1-2280881	rs430406093	A	G	-0.422312	0.0711884	3.95687e-09	g.Moryella	intergenic_variant	-	-	-
1	2283190	1-2283190	rs417908436	A	G	-0.560912	0.100943	3.4208e-08	g.Eubacterium_nodatum_group	intergenic_variant	-	-	-
1	2297806	1-2297806	-	A	G	-0.363805	0.0673219	7.93277e-08	g.Eubacterium_nodatum_group	intergenic_variant	-	-	-
1	2401098	1-2401098	-	C	T	-0.533448	0.105193	4.61197e-07	g.Eubacterium_nodatum_group	synonymous_variant	TWIST2	protein_coding	44927
1	2872379	1-2872379	-	G	A	-0.339823	0.0638786	1.24953e-07	g.Oribacterium	upstream_gene_variant	-	protein_coding	-
1	3595666	1-3595666	rs412280427	C	T	-0.523626	0.0971416	8.542e-08	g.Eubacterium_nodatum_group	intergenic_variant	-	-	-
1	4091811	1-4091811	-	C	T	-0.469462	0.0887019	1.44569e-07	g.Lachnospiraceae_XPB1014_group	intergenic_variant	-	-	-
1	4881923	1-4881923	rs430232103	A	T	-0.716783	0.133267	9.10596e-08	g.Anaerovorax	intron_variant	ASB18	protein_coding	-
1	4881928	1-4881928	rs406720318	C	T	-0.127437	0.0241005	1.48357e-07	g.Rikenellaceae_RC9_gut_group	intron_variant	ASB18	protein_coding	-
1	4953922	1-4953922	rs429653124	C	T	-0.133746	0.0241977	4.02997e-08	g.Rikenellaceae_RC9_gut_group	downstream_gene_variant	ASB18	protein_coding	-
1	5078249	1-5078249	rs407225663	A	C	-0.874369	0.172963	5.00433e-07	g.Olsenella	intron_variant	AGAP1	protein_coding	-
1	5120925	1-5120925	rs406456545	A	G	-0.271842	0.0514896	1.54967e-07	g.Fibrobacter	intron_variant	AGAP1	protein_coding	-
1	5166635	1-5166635	rs414763550	G	A	-0.411101	0.0764811	9.27232e-08	g.Ruminococcus_gauvreauii_group	intron_variant	AGAP1	protein_coding	-
1	5228108	1-5228108	rs406058527	T	C	-0.480543	0.0938003	3.52805e-07	g.Anaerovibrio	intron_variant	AGAP1	protein_coding	-
1	5410865	1-5410865	rs427451966	G	A	-0.451881	0.0858343	1.6782e-07	g.Eubacterium_nodatum_group	intron_variant	AGAP1	protein_coding	-
1	5880182	1-5880182	rs415240130	A	C	0.331051	0.064255	3.03276e-07	g.Bacteroidales_RF16_group	downstream_gene_variant	-	protein_coding	-
1	6309105	1-6309105	rs404201620	T	C	0.373172	0.063263	4.82258e-09	g.Eubacterium_nodatum_group	intergenic_variant	-	-	-
1	7498215	1-7498215	rs603086551	T	C	0.15657	0.0318268	9.95437e-07	g.F082	intergenic_variant	-	-	-
1	8440768	1-8440768	rs604023643	C	T	-0.318364	0.0636303	6.5213e-07	g.Eubacterium_nodatum_group	intron_variant	EFHD1	protein_coding	-
1	9122837	1-9122837	-	T	C	-0.413073	0.0769905	9.78508e-08	g.Ruminococcus_gauvreauii_group	intron_variant	CSMD2	protein_coding	-
1	9123631	1-9123631	rs426147956	A	G	-0.239818	0.0455941	1.72091e-07	g.Moryella	intron_variant	CSMD2	protein_coding	-
1	9123688	1-9123688	rs429298911	C	T	-0.239044	0.042468	2.28312e-08	g.Moryella	intron_variant	CSMD2	protein_coding	-
1	9727284	1-9727284	rs422832398	C	T	-0.199916	0.0388256	3.08137e-07	g.Moryella	intergenic_variant	-	-	-
1	9869449	1-9869449	-	C	A	-0.140745	0.0269646	2.129e-07	g.Eubacterium_coprostanoligenes_group	intergenic_variant	-	-	-
1	10385101	1-10385101	rs403985982	A	G	0.749436	0.140382	1.13013e-07	g.Monoglobus	intron_variant	ZMYM1	protein_coding	-
1	10966277	1-10966277	rs406588882	C	A	0.130447	0.0251089	2.42027e-07	g.F082	intron_variant	PSMB2	protein_coding	-
1	10966287	1-10966287	rs591827055	A	G	-0.5699	0.100209	1.64084e-08	g.Prevotellaceae_UCG.003	intron_variant	PSMB2	protein_coding	-
1	11325143	1-11325143	rs426199633	G	A	-0.506596	0.101798	7.47102e-07	g.Prevotellaceae_UCG.003	splice_polypyrimidine_tract_variant,intron_variant	AGO3	protein_coding	-
1	11784973	1-11784973	rs425790655	C	T	-0.721619	0.146029	8.90579e-07	g.Shuttleworthia	intergenic_variant	-	-	-
1	12004289	1-12004289	rs430194172	T	C	0.401843	0.0799567	5.81829e-07	g.Anaerovorax	intergenic_variant	-	-	-
1	12616133	1-12616133	rs603902297	G	A	1.05534	0.212109	7.51026e-07	g.Lachnospira	intergenic_variant	-	-	-
1	12616134	1-12616134	rs591123290	T	A	-0.564103	0.113403	7.55358e-07	g.Eubacterium_nodatum_group	intergenic_variant	-	-	-
1	13431951	1-13431951	rs398247831	C	T	-0.564103	0.113403	7.55358e-07	g.Eubacterium_nodatum_group	intergenic_variant	-	-	-
1	14901385	1-14901385	rs399000187	C	T	-0.531985	0.105713	5.62634e-07	g.Eubacterium_nodatum_group	intergenic_variant	-	-	-
1	15745533	1-15745533	rs425570325	G	A	-0.400787	0.0775959	2.83522e-07	g.Moryella	intergenic_variant	-	-	-
1	16394872	1-16394872	rs415127102	G	T	-0.619086	0.114955	8.77057e-08	g.Blautia	intergenic_variant	-	-	-
1	17253741	1-17253741	rs410875888	C	T	-0.336992	0.0639862	1.65989e-07	g.UCG.010	intergenic_variant	-	-	-
1	17260459	1-17260459	rs403839058	G	A	-0.605916	0.113381	1.09706e-07	g.Veillonellaceae_UCG.001	intergenic_variant	-	-	-
1	17802556	1-17802556	rs413945619	T	C	-0.666885	0.116216	1.22438e-08	g.Veillonellaceae_UCG.001	downstream_gene_variant	CLDN19	protein_coding	-
1	18263960	1-18263960	rs407016186	G	A	-0.974593	0.196095	7.72008e-07	g.Succinivibrio	intergenic_variant	-	-	-
1	18548069	1-18548069	rs428907482	T	C	-0.741888	0.146896	5.12929e-07	g.Clostridia_vadinBB60_group	synonymous_variant	-	protein_coding	44927
1	18573638	1-18573638	rs415640181	T	C	-1.03556	0.191671	7.98274e-08	g.Lachnospiraceae_XPB1014_group	intron_variant	TIE1	protein_coding	-
1	18791083	1-18791083	rs410972627	C	A	-0.3876	0.0746647	2.47237e-07	g.RF39	intron_variant	PTPRF	protein_coding	-
1	20481105	1-20481105	rs411671755	T	G	-0.140368	0.028496	9.63679e-07	g.Prevotellaceae_NK3B31_group	intron_variant	ZSWIM5	protein_coding	-
1	20536018	1-20536018	-	A	G	-0.629722	0.113822	3.91388e-08	g.Shuttleworthia	intergenic_variant	-	-	-
1	20832014	1-20832014	rs405134989	T	C	-0.675961	0.132247	3.74811e-07	g.Shuttleworthia	intergenic_variant	-	-	-
1	21354746	1-21354746	-	G	A	-0.398448	0.0785826	4.62875e-07	g.Prevotellaceae_UCG.003	intron_variant	PIK3R3	protein_coding	-
1	21354765	1-21354765	-	T	C	-0.173662	0.0339055	3.54799e-07	g.Eubacterium_ruminantium_group	intron_variant	PIK3R3	protein_coding	-
1	22261520	1-22261520	rs411242962	G	A	-0.168708	0.0342592	9.70607e-07	g.Eubacterium_ruminantium_group	intergenic_variant	-	-	-
1	22305061	1-22305061	rs404469238	G	A	-0.687495	0.131903	2.2147e-07	g.Pseudobutyrivibrio	intergenic_variant	-	-	-
1	22428764	1-22428764	rs411116621	T	C	-0.725827	0.133752	7.01052e-08	g.Pseudobutyrivibrio	intron_variant	TAL1	protein_coding	-
1	23247717	1-23247717	rs401613499	G	A	-0.659136	0.13049	5.10834e-07	g.Bacteroidales_RF16_group	intergenic_variant	-	-	-
1	25108493	1-25108493	-	A	G	-0.34173	0.0680167	5.86442e-07	g.Ruminococcus_gauvreauii_group	intergenic_variant	-	-	-
1	27648007	1-27648007	rs414689435	T	C	-0.647148	0.121165	1.11485e-07	g.Prevotellaceae_UCG.003	intron_variant	OSBPL9	protein_coding	-
1	29561391	1-29561391	rs404690320	C	T	0.809422	0.15844	3.80001e-07	g.Eubacterium_xylanophilum_group	downstream_gene_variant	-	protein_coding	-
1	29787207	1-29787207	rs407793180	C	T	-0.807473	0.156708	3.02362e-07	g.U29.B03	intron_variant	GLIS1	protein_coding	-
1	29828168	1-29828168	rs428446508	G	A	-0.332111	0.0635342	2.04483e-07	g.Ruminococcus_gauvreauii_group	intron_variant	GLIS1	protein_coding	-
1	29829936	1-29829936	rs415099658	G	A	-0.273688	0.0548874	7.108e-07	g.Ruminococcus_gauvreauii_group	intron_variant	GLIS1	protein_coding	-
1	29836125	1-29836125	rs409815047	C	A	-0.295627	0.0561838	1.70324e-07	g.Ruminococcus_gauvreauii_group	intron_variant	GLIS1	protein_coding	-
1	29841337	1-29841337	-	G	A	-0.30564	0.0580599	1.6815e-07	g.Ruminococcus_gauvreauii_group	intron_variant	GLIS1	protein_coding	-
1	31454814	1-31454814	rs416573968	G	A	-0.301761	0.0580047	2.33164e-07	g.Ruminococcus_gauvreauii_group	intergenic_variant	-	-	-
1	32357874	1-32357874	rs590516295	A	G	-0.528053	0.10325	3.6909e-07	g.Eubacterium_nodatum_group	intergenic_variant	-	-	-
1	32485555	1-32485555	rs601328134	C	T	-0.694497	0.13943	7.30368e-07	g.UCG.005	intergenic_variant	-	-	-
1	32743363	1-32743363	rs600943156	A	T	-0.964054	0.191613	5.65769e-07	g.Olsenella	intergenic_variant	-	-	-
1	32755183	1-32755183	-	T	C	-0.622359	0.12004	2.5594e-07	g.Shuttleworthia	intergenic_variant	-	-	-
1	32773814	1-32773814	rs159702127	T	C	-0.349076	0.0702002	7.62052e-07	g.Moryella	intergenic_variant	-	-	-
1	32774019	1-32774019	rs414910494	G	A	-0.375103	0.0733449	3.69271e-07	g.Moryella	intergenic_variant	-	-	-
1	33915405	1-33915405	-	C	G	-0.580606	0.117671	9.24653e-07	g.Shuttleworthia	intergenic_variant	-	-	-
1	34758625	1-34758625	rs428207404	A	C	-0.450947	0.0845598	1.16505e-07	g.Desulfovibrio	intergenic_variant	-	-	-
1	36787903	1-36787903	rs421291434	C	T	-0.390066	0.0760333	3.39958e-07	g.Syntrophococcus	intron_variant	CYP2J	protein_coding	-
1	37207297	1-37207297	-	T	C	-0.513919	0.0965122	1.21592e-07	g.Ruminococcus_gauvreauii_group	intergenic_variant	-	-	-
1	37727594	1-37727594	-	T	C	-0.270393	0.050569	1.07964e-07	g.Prevotellaceae_Ga6A1_group	intergenic_variant	-	-	-
1	38379118	1-38379118	rs594431198	C	T	-0.322918	0.0628283	3.23588e-07	g.Succiniclasticum	intron_variant	NFIA	protein_coding	-
1	38383808	1-38383808	rs588983911	C	G	-0.667327	0.111727	3.11175e-09	g.Anaerovorax	intron_variant	NFIA	protein_coding	-
1	38957608	1-38957608	rs416487239	C	T	-0.692877	0.122936	2.19156e-08	g.Anaerovorax	intron_variant	PATJ	protein_coding	-
1	39550987	1-39550987	-	T	C	-0.590606	0.11851	7.20768e-07	g.Olsenella	intergenic_variant	-	-	-
1	40077368	1-40077368	rs419604710	T	C	-0.133571	0.0258362	2.76386e-07	g.Endomicrobium	intergenic_variant	-	-	-
1	40672231	1-40672231	-	T	A	-0.220839	0.044071	6.27291e-07	g.Eubacterium_coprostanoligenes_group	intergenic_variant	-	-	-
1	41787712	1-41787712	rs593258680	A	G	-0.731116	0.148482	9.73218e-07	g.Clostridia_vadinBB60_group	intergenic_variant	-	-	-
1	42743188	1-42743188	-	T	C	-0.877612	0.170499	3.10974e-07	g.Pseudobutyrivibrio	intron_variant	-	protein_coding	-
1	42812691	1-42812691	rs421445604	G	T	-0.83479	0.148511	2.38502e-08	g.Olsenella	intergenic_variant	-	-	-
1	43116433	1-43116433	rs1094351470	C	G	1.05883	0.195054	6.94462e-08	g.Lachnospiraceae_XPB1014_group	upstream_gene_variant	U2	snRNA	-
1	43116480	1-43116480	rs422673775	A	G	-0.368721	0.0749638	9.99242e-07	g.Moryella	upstream_gene_variant	U2	snRNA	-
1	43116505	1-43116505	rs594025188	G	A	-0.453495	0.0823975	4.58995e-08	g.Moryella	upstream_gene_variant	U2	snRNA	-
1	43867831	1-43867831	-	A	G	-0.383736	0.0777518	9.18896e-07	g.Moryella	intron_variant	PDE4B	protein_coding	-
1	43955916	1-43955916	rs604422281	T	G	-0.225813	0.0444419	4.38229e-07	g.Moryella	intron_variant	PDE4B	protein_coding	-
1	44089872	1-44089872	rs403551515	A	T	-0.627114	0.125874	7.26266e-07	g.Anaerovorax	intron_variant	PDE4B	protein_coding	-
1	44225986	1-44225986	-	C	T	-0.268666	0.0541404	8.02238e-07	g.UCG.010	synonymous_variant	PDE4B	protein_coding	16/16
1	45349159	1-45349159	rs415088404	T	C	0.211662	0.0422278	6.22845e-07	g.Moryella	intergenic_variant	-	-	-
1	45841948	1-45841948	rs399261643	C	T	-0.548536	0.109033	5.66761e-07	g.Anaerovorax	intergenic_variant	-	-	-
1	46107778	1-46107778	rs399945867	T	C	-0.132221	0.0259961	4.26861e-07	g.Eubacterium_coprostanoligenes_group	intergenic_variant	-	-	-
1	47170029	1-47170029	rs419363044	A	G	-0.620953	0.117385	1.46671e-07	g.Anaerovorax	intergenic_variant	-	-	-
1	47587792	1-47587792	rs413915164	C	T	-0.939832	0.169573	3.70541e-08	g.Erysipelotrichaceae_UCG.006	intergenic_variant	-	-	-
1	49025547	1-49025547	rs418180649	G	T	-0.668208	0.130611	3.65884e-07	g.Selenomonas	intergenic_variant	-	-	-
1	49384563	1-49384563	-	A	G	-0.435939	0.0786538	3.70237e-08	g.Eubacterium_nodatum_group	upstream_gene_variant	-	protein_coding	-
1	50949896	1-50949896	rs590098103	C	A	-0.520679	0.103701	5.96288e-07	g.UCG.010	intergenic_variant	-	-	-
1	50980611	1-50980611	-	A	C	-0.59617	0.114265	2.15374e-07	g.Erysipelotrichaceae_UCG.009	intergenic_variant	-	-	-
1	52565617	1-52565617	rs416052584	C	T	-1.01278	0.189209	1.047e-07	g.Veillonellaceae_UCG.001	intergenic_variant	-	-	-
1	53258281	1-53258281	rs426279308	T	G	-0.379958	0.0713734	1.22504e-07	g.Moryella	intergenic_variant	-	-	-
1	53717201	1-53717201	rs420330492	G	T	-0.733052	0.145435	5.39851e-07	g.Schwartzia	intergenic_variant	-	-	-
1	54322384	1-54322384	rs421882574	T	C	-0.363917	0.0731807	7.60984e-07	g.Anaerovorax	intron_variant	TNNI3K	protein_coding	-
1	54322384	1-54322384	rs421882574	T	C	-0.579567	0.112997	3.42023e-07	g.Eubacterium_nodatum_group	intron_variant	TNNI3K	protein_coding	-
1	54432241	1-54432241	rs422495893	T	C	-1.18427	0.239186	8.48529e-07	g.Desulfobulbus	intron_variant	TNNI3K	protein_coding	-
1	54433071	1-54433071	rs430214053	A	C	0.422222	0.0788845	1.04875e-07	g.Succiniclasticum	intron_variant	TNNI3K	protein_coding	-
1	54519851	1-54519851	rs415095035	A	T	0.500674	0.0980666	3.86446e-07	g.Succinivibrio	intron_variant	TNNI3K	protein_coding	-
1	56076197	1-56076197	rs422487360	C	T	-0.564071	0.114374	9.35524e-07	g.UCG.002	intron_variant	MSH4	protein_coding	-
1	56125319	1-56125319	rs416312265	A	G	-0.371748	0.0725367	3.49303e-07	g.Ruminococcus_gauvreauii_group	intron_variant	ASB17	protein_coding	-
1	56316326	1-56316326	-	C	T	-0.354176	0.0686393	2.9115e-07	g.Ruminococcus_gauvreauii_group	intergenic_variant	-	-	-
1	56933793	1-56933793	rs401232871	G	A	-0.521297	0.104439	6.92892e-07	g.Erysipelotrichaceae_UCG.009	intron_variant	ST6GALNAC3	protein_coding	-
1	56947403	1-56947403	rs424170835	A	G	-0.813577	0.154919	1.79762e-07	g.Family_XIII_AD3011_group	intron_variant	ST6GALNAC3	protein_coding	-
1	56956920	1-56956920	rs605249921	A	G	-0.968587	0.169937	1.52739e-08	g.Family_XIII_AD3011_group	intron_variant	ST6GALNAC3	protein_coding	-
1	57003143	1-57003143	-	G	A	-0.866818	0.164114	1.53113e-07	g.Family_XIII_AD3011_group	intron_variant	ST6GALNAC3	protein_coding	-
1	57463783	1-57463783	rs594166429	G	A	-0.80357	0.15243	1.61558e-07	g.Olsenella	intron_variant	ST6GALNAC5	protein_coding	-
1	58809858	1-58809858	rs425015923	A	G	-0.584013	0.10479	3.12054e-08	g.UCG.002	intergenic_variant	-	-	-
1	58932923	1-58932923	rs400646402	T	C	0.156673	0.0309482	4.82348e-07	g.Christensenellaceae_R.7_group	intergenic_variant	-	-	-
1	59285267	1-59285267	rs398632688	C	A	-0.335342	0.064278	2.15812e-07	g.UCG.010	intergenic_variant	-	-	-
1	60143420	1-60143420	rs430053833	G	A	0.140853	0.0283604	7.85587e-07	g.Lachnospiraceae_NK3A20_group	intergenic_variant	-	-	-
1	60143420	1-60143420	rs430053833	A	G	-0.916621	0.177726	2.94949e-07	g.Pseudobutyrivibrio	intergenic_variant	-	-	-
1	60184503	1-60184503	rs406535742	A	G	-0.440232	0.088152	6.83713e-07	g.Moryella	intergenic_variant	-	-	-
1	61089433	1-61089433	rs601083363	G	A	-0.834298	0.166326	6.11349e-07	g.Bacteroidales_RF16_group	intergenic_variant	-	-	-
1	61144778	1-61144778	-	T	G	-0.58992	0.117824	6.40792e-07	g.Selenomonas	intergenic_variant	-	-	-
1	61317241	1-61317241	rs410613642	G	A	-0.585311	0.107761	6.82458e-08	g.Eubacterium_nodatum_group	intergenic_variant	-	-	-
1	61896139	1-61896139	-	C	T	-0.670406	0.136079	9.6032e-07	g.U29.B03	downstream_gene_variant	-	protein_coding	-
1	63200622	1-63200622	-	G	A	-0.686555	0.134589	3.95173e-07	g.Prevotellaceae_UCG.003	intergenic_variant	-	-	-
1	63231885	1-63231885	rs406287220	T	C	-0.561993	0.105717	1.27531e-07	g.Selenomonas	intergenic_variant	-	-	-
1	63427476	1-63427476	rs588690542	T	C	-0.822423	0.161768	4.31778e-07	g.Veillonellaceae_UCG.001	intergenic_variant	-	-	-
1	64466648	1-64466648	-	C	A	-0.520713	0.105345	8.84854e-07	g.Selenomonas	intergenic_variant	-	-	-
1	65009957	1-65009957	rs412695490	A	T	-0.997372	0.198402	5.78076e-07	g.Succinivibrio	intergenic_variant	-	-	-
1	65009968	1-65009968	rs426064874	G	C	-0.371022	0.073674	5.52201e-07	g.Moryella	intergenic_variant	-	-	-
1	65015252	1-65015252	rs421746255	G	A	-0.390499	0.0749607	2.24707e-07	g.Moryella	intergenic_variant	-	-	-
1	65241013	1-65241013	rs427985488	C	T	-0.476162	0.0948782	6.03221e-07	g.UCG.002	intergenic_variant	-	-	-
1	65914455	1-65914455	rs411130903	G	A	-0.556447	0.100358	3.65878e-08	g.Prevotellaceae_Ga6A1_group	intron_variant	SAMD13	protein_coding	-
1	66455769	1-66455769	rs403115318	A	T	-0.536612	0.105681	4.45999e-07	g.UCG.005	intron_variant	LPAR3	protein_coding	-
1	66518602	1-66518602	rs400095237	C	T	-0.616193	0.120194	3.46224e-07	g.Anaerovorax	intergenic_variant	-	-	-
1	67562714	1-67562714	rs404548418	G	A	-0.405548	0.0807407	5.90524e-07	g.Anaerovorax	intron_variant	COL24A1	protein_coding	-
1	67562717	1-67562717	rs417727682	G	T	-0.367814	0.0715039	3.16459e-07	g.Selenomonas	intron_variant	COL24A1	protein_coding	-
1	67562789	1-67562789	rs422931404	C	T	-0.368364	0.0713567	2.87632e-07	g.Selenomonas	intron_variant	COL24A1	protein_coding	-
1	67741493	1-67741493	rs400181105	G	T	-0.349958	0.0667126	1.85444e-07	g.Selenomonas	intron_variant	COL24A1	protein_coding	-
1	67868819	1-67868819	rs400330249	G	A	-0.354873	0.0688829	3.03771e-07	g.UCG.005	intergenic_variant	-	-	-
1	68224388	1-68224388	rs410677708	T	G	-0.328607	0.0653799	5.80763e-07	g.Family_XIII_AD3011_group	intron_variant	CLCA4	protein_coding	-
1	68391383	1-68391383	rs401715388	G	T	-1.09947	0.219408	6.27039e-07	g.Prevotellaceae_YAB2003_group	intergenic_variant	-	-	-
1	70470624	1-70470624	-	C	G	0.72027	0.142664	5.17388e-07	g.WCHB1.41	intergenic_variant	-	-	-
1	71331327	1-71331327	rs398393540	C	G	-0.55078	0.108229	4.20616e-07	g.UCG.010	intergenic_variant	-	-	-
1	72257449	1-72257449	rs400623265	T	C	-0.143391	0.028836	7.61791e-07	g.Eubacterium_coprostanoligenes_group	upstream_gene_variant	ZNF644	protein_coding	-
1	72348254	1-72348254	-	G	A	0.244309	0.0457277	1.10507e-07	Firmicutes.Bacteroidota	intergenic_variant	-	-	-
1	72431628	1-72431628	rs411222908	G	T	-0.786961	0.143908	5.57459e-08	g.Olsenella	intergenic_variant	-	-	-
1	73862592	1-73862592	-	G	A	0.195443	0.0377875	2.732e-07	g.NK4A214_group	intron_variant	EVI5	protein_coding	-
1	74216227	1-74216227	rs415202073	A	G	-0.548566	0.110417	7.79361e-07	g.UCG.005	intron_variant	DIPK1A	protein_coding	-
1	74896294	1-74896294	rs596387049	A	G	0.601854	0.121695	8.73012e-07	g.Bacteroidales_RF16_group	intron_variant	BCAR3	protein_coding	-
1	75010742	1-75010742	rs402878124	C	T	-0.886252	0.139169	2.7683e-10	g.Pseudobutyrivibrio	intergenic_variant	-	-	-
1	75013229	1-75013229	rs592514385	C	G	-0.421943	0.0823557	3.52111e-07	g.Prevotellaceae_Ga6A1_group	intergenic_variant	-	-	-
1	75206931	1-75206931	rs602301564	A	C	-0.468296	0.0925855	4.93433e-07	g.Prevotellaceae_Ga6A1_group	intergenic_variant	-	-	-
1	76400878	1-76400878	rs421290356	A	G	-0.367257	0.0693698	1.43326e-07	g.UCG.010	intergenic_variant	-	-	-
1	77131803	1-77131803	rs1085330676	A	G	0.408467	0.072214	1.95419e-08	g.Bacteroidales_RF16_group	intergenic_variant	-	-	-
1	77332489	1-77332489	rs403815011	T	A	-0.679724	0.133093	3.83087e-07	g.Veillonellaceae_UCG.001	intergenic_variant	-	-	-
1	77540048	1-77540048	-	T	C	-0.786862	0.152722	3.0311e-07	g.Schwartzia	intergenic_variant	-	-	-
1	78366783	1-78366783	rs400797864	T	C	-0.460178	0.090956	4.89991e-07	g.Syntrophococcus	intergenic_variant	-	-	-
1	78615051	1-78615051	rs418458177	C	T	-0.448468	0.0887286	5.02641e-07	g.Prevotellaceae_Ga6A1_group	intron_variant	DPYD	protein_coding	-
1	78708465	1-78708465	rs409865270	A	G	-0.547035	0.0936579	6.77091e-09	g.Ruminococcus_gauvreauii_group	intron_variant	DPYD	protein_coding	-
1	78844381	1-78844381	rs595626685	C	T	-0.622571	0.123884	5.8273e-07	g.Desulfobulbus	intron_variant	DPYD	protein_coding	-
1	79384207	1-79384207	rs405062895	A	T	-0.486239	0.0910856	1.13175e-07	g.Moryella	intron_variant	DPYD	protein_coding	-
1	79599284	1-79599284	-	T	C	-1.29418	0.260179	7.55921e-07	g.Ruminococcaceae	intergenic_variant	-	-	-
1	81342007	1-81342007	rs422020978	C	T	-0.466991	0.0929386	5.84875e-07	g.Moryella	intergenic_variant	-	-	-
1	81862271	1-81862271	rs419929976	C	A	-0.411149	0.08281	7.91892e-07	g.Anaerovorax	intron_variant	SLC35A3	protein_coding	-
1	82057212	1-82057212	rs601616860	T	A	0.298625	0.0605929	9.51801e-07	g.Clostridia_vadinBB60_group	intron_variant	DBT	protein_coding	-
1	83130462	1-83130462	rs595573605	G	A	-0.58334	0.105269	3.72452e-08	g.Prevotellaceae_Ga6A1_group	downstream_gene_variant	S1PR1	protein_coding	-
1	83131333	1-83131333	rs597256667	C	T	0.301688	0.059998	5.7432e-07	Firmicutes.Bacteroidota	intergenic_variant	-	-	-
1	83139615	1-83139615	rs592872587	C	T	0.295	0.0594865	8.15631e-07	Firmicutes.Bacteroidota	intergenic_variant	-	-	-
1	84407385	1-84407385	-	C	T	0.335769	0.06138	5.5184e-08	Firmicutes.Bacteroidota	intergenic_variant	-	-	-
1	84418164	1-84418164	rs403995021	T	A	-0.602903	0.114809	1.80002e-07	g.Prevotellaceae_UCG.003	upstream_gene_variant	-	protein_coding	-
1	84632674	1-84632674	rs419144144	G	A	-0.671402	0.129217	2.41178e-07	g.Desulfovibrio	intergenic_variant	-	-	-
1	84725281	1-84725281	rs416083571	C	T	-0.64867	0.125608	2.84691e-07	g.UCG.005	intron_variant	COL11A1	protein_coding	-
1	84754202	1-84754202	rs414899264	A	G	-0.846899	0.129018	7.92652e-11	g.Family_XIII_AD3011_group	intron_variant	COL11A1	protein_coding	-
1	84760208	1-84760208	rs412092588	A	C	-0.717402	0.135813	1.52733e-07	g.Family_XIII_AD3011_group	intron_variant	COL11A1	protein_coding	-
1	85045294	1-85045294	rs403293782	G	A	-0.629905	0.1247	5.10437e-07	g.Family_XIII_AD3011_group	intergenic_variant	-	-	-
1	85085497	1-85085497	rs428667795	G	T	-0.390297	0.0771339	4.88395e-07	g.Moryella	intergenic_variant	-	-	-
1	85104443	1-85104443	rs602395943	C	G	-0.399299	0.0780541	3.66546e-07	g.Moryella	intergenic_variant	-	-	-
1	85144849	1-85144849	rs406260920	A	G	-0.396146	0.0722925	5.23916e-08	g.Moryella	intergenic_variant	-	-	-
1	85147888	1-85147888	rs400735741	A	C	-0.406895	0.0826682	9.82559e-07	g.Moryella	intergenic_variant	-	-	-
1	85153942	1-85153942	rs599739303	C	T	-0.505765	0.0764845	5.78887e-11	g.Moryella	intergenic_variant	-	-	-
1	85214297	1-85214297	rs402871234	C	T	-0.417919	0.076565	5.8936e-08	g.Moryella	intergenic_variant	-	-	-
1	85588910	1-85588910	rs406145547	C	T	-0.373779	0.0639593	6.64411e-09	g.Moryella	intergenic_variant	-	-	-
1	85751512	1-85751512	rs428210032	G	A	-0.414923	0.0837918	8.46052e-07	g.UCG.005	intergenic_variant	-	-	-
1	86073332	1-86073332	rs412066965	T	C	-0.691719	0.140471	9.71586e-07	g.Blvii28_wastewater.sludge_group	intergenic_variant	-	-	-
1	86073337	1-86073337	rs423437037	C	T	-0.791404	0.151876	2.22962e-07	g.Succiniclasticum	intergenic_variant	-	-	-
1	86084439	1-86084439	rs400781573	A	G	-0.778753	0.150196	2.55544e-07	g.Succiniclasticum	intergenic_variant	-	-	-
1	86088721	1-86088721	rs406759002	G	C	-0.699213	0.128561	6.56077e-08	g.Succiniclasticum	intergenic_variant	-	-	-
1	86985570	1-86985570	-	T	A	-0.817385	0.13444	1.63793e-09	g.Succiniclasticum	intergenic_variant	-	-	-
1	87051373	1-87051373	rs417686555	G	T	-0.4045	0.0820398	9.41582e-07	g.Eubacterium_nodatum_group	intergenic_variant	-	-	-
1	87694932	1-87694932	-	C	A	0.412328	0.0753252	5.40894e-08	g.Moryella	intergenic_variant	-	-	-
1	87694932	1-87694932	-	G	A	-0.0551472	0.009528	9.2033e-09	pcoa1	intergenic_variant	-	-	-
1	87808604	1-87808604	rs428730598	G	A	0.191861	0.0368924	2.35395e-07	g.Prevotella	intergenic_variant	-	-	-
1	87809797	1-87809797	rs413280738	C	T	0.332798	0.0660465	5.44219e-07	g.Bacteroidales_RF16_group	intergenic_variant	-	-	-
1	88320214	1-88320214	rs603047119	T	G	-0.424088	0.0856213	8.40832e-07	g.Bacteroidales_RF16_group	downstream_gene_variant	-	lncRNA	-
1	88349533	1-88349533	-	A	T	-0.405792	0.0774806	1.939e-07	g.Eubacterium_nodatum_group	intergenic_variant	-	-	-
1	88349533	1-88349533	-	C	T	-0.69212	0.114769	2.20463e-09	g.RF39	intergenic_variant	-	-	-
1	88365383	1-88365383	rs408045434	C	T	-0.667864	0.11389	5.90765e-09	g.Eubacterium_nodatum_group	intergenic_variant	-	-	-
1	88424843	1-88424843	rs415638289	G	C	0.293787	0.0595333	9.21492e-07	g.RF39	intergenic_variant	-	-	-
1	88427824	1-88427824	-	A	T	-0.474849	0.0917339	2.67223e-07	g.Syntrophococcus	intergenic_variant	-	-	-
1	88432081	1-88432081	rs406517870	G	C	-0.436211	0.0838312	2.31831e-07	g.Veillonellaceae_UCG.001	intergenic_variant	-	-	-
1	88436159	1-88436159	-	C	T	-0.390495	0.07546	2.69341e-07	g.Eubacterium_nodatum_group	intergenic_variant	-	-	-
1	88436171	1-88436171	-	C	T	-0.344721	0.069726	8.80327e-07	g.Eubacterium_nodatum_group	intergenic_variant	-	-	-
1	88864986	1-88864986	rs404444721	T	C	-0.461085	0.0876514	1.71554e-07	g.Eubacterium_nodatum_group	intergenic_variant	-	-	-
1	89060937	1-89060937	-	G	A	-0.564591	0.114072	8.56351e-07	g.Anaerovorax	intron_variant	NTNG1	protein_coding	-
1	89062839	1-89062839	rs399340361	T	C	-0.569772	0.103919	5.15168e-08	g.Anaerovorax	intron_variant	NTNG1	protein_coding	-
1	89170909	1-89170909	rs413870768	G	T	-0.742947	0.126124	5.05911e-09	g.Anaerovorax	intron_variant	NTNG1	protein_coding	-
1	89592766	1-89592766	rs589270100	C	T	-0.34407	0.0688458	6.71092e-07	g.UCG.010	intron_variant	VAV3	protein_coding	-
1	89821244	1-89821244	rs594952480	T	G	-0.474402	0.0824863	1.13669e-08	g.Eubacterium_nodatum_group	intron_variant	VAV3	protein_coding	-
1	89823873	1-89823873	rs403806349	G	A	-0.705694	0.116727	2.01299e-09	g.Eubacterium_nodatum_group	intron_variant	VAV3	protein_coding	-
1	89823911	1-89823911	rs414962037	C	G	-0.567095	0.0891709	2.92111e-10	g.Eubacterium_nodatum_group	intron_variant	VAV3	protein_coding	-
1	89872002	1-89872002	rs429675961	G	A	-0.449107	0.0878481	3.72977e-07	g.Eubacterium_nodatum_group	intron_variant	VAV3	protein_coding	-
1	89872015	1-89872015	rs1090345166	T	G	-0.366748	0.0702773	2.14086e-07	g.Shuttleworthia	intron_variant	VAV3	protein_coding	-
1	89872019	1-89872019	rs419046397	T	C	-0.363964	0.0715989	4.33099e-07	g.Shuttleworthia	intron_variant	VAV3	protein_coding	-
1	90750932	1-90750932	rs403304200	T	C	-0.38517	0.0712257	7.77106e-08	g.Shuttleworthia	downstream_gene_variant	-	protein_coding	-
1	92553760	1-92553760	-	A	G	-0.512296	0.0942266	6.6304e-08	g.Ruminococcus_gauvreauii_group	intergenic_variant	-	-	-
1	92758559	1-92758559	rs601164936	C	T	-0.285536	0.0564398	4.9055e-07	g.RF39	intergenic_variant	-	-	-
1	92856781	1-92856781	-	C	T	-0.604931	0.118753	4.09925e-07	g.Prevotellaceae_UCG.003	intergenic_variant	-	-	-
1	93920717	1-93920717	rs411943962	G	C	-0.64427	0.121813	1.47363e-07	g.Olsenella	intergenic_variant	-	-	-
1	95480437	1-95480437	rs405720525	C	T	-0.364762	0.0728485	6.3969e-07	g.Eubacterium_nodatum_group	intergenic_variant	-	-	-
1	95480443	1-95480443	rs414980302	A	G	0.579484	0.0941936	1.05698e-09	g.UCG.005	intergenic_variant	-	-	-
1	96829063	1-96829063	rs429645878	A	G	0.556274	0.0939214	4.1863e-09	g.UCG.005	intron_variant	DENND2C	protein_coding	-
1	96917756	1-96917756	rs402651865	A	T	-0.419863	0.0840919	6.87593e-07	g.Prevotellaceae_UCG.003	intron_variant	AMPD1	protein_coding	-
1	97213769	1-97213769	rs1087511489	C	T	-0.235957	0.0462316	3.89756e-07	g.UCG.002	intergenic_variant	-	-	-
1	97486029	1-97486029	rs405730127	G	T	-0.649912	0.129777	6.37121e-07	g.Eubacterium_nodatum_group	intergenic_variant	-	-	-
1	98761537	1-98761537	rs413834061	A	G	-0.592462	0.117921	5.86422e-07	g.Shuttleworthia	intron_variant	-	protein_coding	-
1	98816761	1-98816761	-	T	A	-0.489142	0.0979158	6.78481e-07	g.UCG.005	intron_variant	IGSF3	protein_coding	-
1	99320618	1-99320618	rs400620947	C	T	-0.542907	0.104133	2.19764e-07	g.UCG.005	intron_variant	TTF2	protein_coding	-
1	100026256	1-100026256	-	C	T	-1.03918	0.155898	4.0917e-11	g.Schwartzia	intergenic_variant	-	-	-
1	101053098	1-101053098	rs404597517	G	T	-0.490101	0.0992873	9.15243e-07	g.Lachnospiraceae_UCG.002	intergenic_variant	-	-	-
1	101256358	1-101256358	rs429409383	G	A	-0.639327	0.116576	5.11315e-08	g.Anaerovorax	intergenic_variant	-	-	-
1	101681533	1-101681533	rs409628202	C	A	-0.143163	0.0288581	8.08195e-07	Firmicutes.Bacteroidota	intergenic_variant	-	-	-
1	101681540	1-101681540	rs418584187	G	A	-0.0234554	0.004394	1.133e-07	Shannon	intergenic_variant	-	-	-
1	102217283	1-102217283	rs427693460	G	A	-0.0244147	0.00437551	3.00598e-08	Shannon	upstream_gene_variant	-	lncRNA	-
1	102305290	1-102305290	rs159653368	A	G	-0.743535	0.14905	7.0306e-07	g.Shuttleworthia	synonymous_variant	NOTCH2	protein_coding	16/35
1	102773200	1-102773200	rs398688274	C	T	-0.351379	0.0690011	4.13475e-07	g.Family_XIII_AD3011_group	intron_variant	PDE4DIP	protein_coding	-
1	102842307	1-102842307	-	A	G	-0.892412	0.161167	3.81322e-08	g.Succinivibrio	intergenic_variant	-	-	-
1	102842307	1-102842307	-	C	A	0.0698916	0.0137966	4.73936e-07	ACE	intergenic_variant	-	-	-
1	102842307	1-102842307	-	C	A	0.0699026	0.0138022	4.76991e-07	Chao1	intergenic_variant	-	-	-
1	103077603	1-103077603	-	C	A	0.0693372	0.0137302	5.14057e-07	Richness	downstream_gene_variant	-	protein_coding	-
1	103077604	1-103077604	-	T	A	-0.420208	0.0848558	8.4526e-07	g.UCG.002	downstream_gene_variant	-	protein_coding	-
1	103431924	1-103431924	-	T	C	-0.420208	0.0848558	8.4526e-07	g.UCG.002	intergenic_variant	-	-	-
1	103583231	1-103583231	-	T	G	-0.206682	0.0416824	8.18148e-07	g.Incertae_Sedis	intergenic_variant	-	-	-
1	103583231	1-103583231	-	A	G	0.0972483	0.0185006	1.75178e-07	Chao1	intergenic_variant	-	-	-
1	103583231	1-103583231	-	A	G	0.0971218	0.0184928	1.79531e-07	ACE	intergenic_variant	-	-	-
1	103588508	1-103588508	-	A	G	0.0964396	0.0184033	1.90833e-07	Richness	intergenic_variant	-	-	-
1	104750854	1-104750854	rs402390087	C	A	-0.233934	0.0433133	8.06308e-08	g.NK4A214_group	intron_variant	PDZK1	protein_coding	-
1	104819962	1-104819962	rs596963912	A	G	-0.337993	0.0661546	3.79162e-07	g.Ruminococcus_gauvreauii_group	intron_variant	RNF115	protein_coding	-
1	106427581	1-106427581	-	G	C	-0.536168	0.0984748	6.35103e-08	g.Ruminococcus_gauvreauii_group	intron_variant	GOLPH3L	protein_coding	-
1	108123308	1-108123308	rs423627813	A	G	-0.618258	0.120555	3.43078e-07	g.RF39	intergenic_variant	-	-	-
1	108581489	1-108581489	rs402444996	C	T	-0.297119	0.0587361	4.92027e-07	g.Eubacterium_nodatum_group	upstream_gene_variant	-	protein_coding	-
1	108587193	1-108587193	rs421562294	C	A	-0.539013	0.102694	1.82556e-07	g.Family_XIII_AD3011_group	upstream_gene_variant	LCE3B	protein_coding	-
1	108636640	1-108636640	-	T	C	0.324048	0.0634802	3.87943e-07	g.Family_XIII_AD3011_group	intergenic_variant	-	-	-
1	108768172	1-108768172	-	T	A	3.76673	0.668681	2.22892e-08	g.UCG.002	intergenic_variant	-	-	-
1	108951656	1-108951656	-	C	G	-0.694176	0.140733	9.31914e-07	g.U29.B03	intergenic_variant	-	-	-
1	109232538	1-109232538	-	A	C	-0.59461	0.113497	1.92196e-07	g.Selenomonas	intron_variant	-	protein_coding	-
1	109558489	1-109558489	-	C	T	-0.528628	0.0992758	1.21644e-07	g.Eubacterium_nodatum_group	intergenic_variant	-	-	-
1	109770106	1-109770106	rs415183061	G	A	-0.500434	0.100161	6.75802e-07	g.Clostridia_vadinBB60_group	intergenic_variant	-	-	-
1	109770108	1-109770108	rs430650768	C	T	-0.606952	0.123136	9.4819e-07	g.Selenomonas	intergenic_variant	-	-	-
1	109777623	1-109777623	rs398645145	C	T	-0.622197	0.123855	5.88219e-07	g.Selenomonas	intergenic_variant	-	-	-
1	109801527	1-109801527	rs424120784	T	C	-0.535383	0.103212	2.52467e-07	g.Selenomonas	upstream_gene_variant	PGLYRP3	protein_coding	-
1	109955468	1-109955468	rs430577680	C	T	-0.604304	0.116891	2.76559e-07	g.Selenomonas	intergenic_variant	-	-	-
1	111959334	1-111959334	-	C	T	-1.49083	0.300487	8.06282e-07	g.Dialister	intron_variant	-	protein_coding	-
1	111959334	1-111959334	-	G	A	-0.347749	0.0643293	7.85531e-08	g.Oribacterium	intron_variant	-	protein_coding	-
1	111959367	1-111959367	rs594451031	G	A	-0.522405	0.1055	8.46552e-07	g.Eubacterium_nodatum_group	intron_variant	-	protein_coding	-
1	111959555	1-111959555	rs400830697	C	T	-0.365376	0.0657401	3.39819e-08	g.Oribacterium	intron_variant	-	protein_coding	-
1	111960388	1-111960388	rs406643936	G	T	-0.362496	0.0646024	2.52146e-08	g.Oribacterium	intron_variant	-	protein_coding	-
1	111993542	1-111993542	rs428580481	C	G	-0.579555	0.116258	7.15433e-07	g.Eubacterium_nodatum_group	intron_variant	-	protein_coding	-
1	111993698	1-111993698	rs408597796	C	T	0.346536	0.0676957	3.60211e-07	g.Eubacterium_nodatum_group	intron_variant	-	protein_coding	-
1	111993702	1-111993702	rs419832194	C	T	0.33105	0.0635109	2.21054e-07	g.Eubacterium_nodatum_group	intron_variant	-	protein_coding	-
1	111999038	1-111999038	rs602443198	C	T	0.330895	0.0634581	2.18873e-07	g.Eubacterium_nodatum_group	intron_variant	-	protein_coding	-
1	114271548	1-114271548	-	T	A	-0.401568	0.0650797	9.44873e-10	g.Oribacterium	intergenic_variant	-	-	-
1	114303455	1-114303455	-	C	T	-0.492365	0.0967194	4.17139e-07	g.Erysipelotrichaceae_UCG.009	upstream_gene_variant	-	protein_coding	-
1	115372843	1-115372843	rs401996963	A	G	-0.52272	0.105848	9.05075e-07	g.Erysipelotrichaceae_UCG.009	downstream_gene_variant	-	processed_pseudogene	-
1	115825712	1-115825712	-	A	T	-0.503708	0.0987267	3.93318e-07	g.UCG.002	intergenic_variant	-	-	-
1	115932009	1-115932009	-	C	T	-0.446875	0.0810471	4.34228e-08	g.Moryella	intergenic_variant	-	-	-
1	116253264	1-116253264	rs428550100	G	C	-0.651623	0.130019	6.24871e-07	g.Ruminococcus_gauvreauii_group	downstream_gene_variant	-	protein_coding	-
1	116694704	1-116694704	rs415443695	T	G	0.468541	0.094364	7.90731e-07	g.Moryella	intergenic_variant	-	-	-
1	116730840	1-116730840	rs1093073948	G	A	-0.408236	0.0806427	4.82692e-07	g.Moryella	intergenic_variant	-	-	-
1	116740902	1-116740902	rs1085331347	C	T	-0.514721	0.103849	8.26635e-07	g.Eubacterium_nodatum_group	intergenic_variant	-	-	-
1	117523714	1-117523714	rs406296383	A	G	-0.57136	0.112603	4.54215e-07	g.Eubacterium_nodatum_group	intergenic_variant	-	-	-
1	117937130	1-117937130	rs408446045	T	C	0.562282	0.11209	6.10387e-07	g.Bacteroidales_RF16_group	upstream_gene_variant	KCNJ9	protein_coding	-
1	118301461	1-118301461	rs402020492	C	G	-0.576331	0.0997264	9.6826e-09	g.Erysipelotrichaceae_UCG.009	intergenic_variant	-	-	-
1	118650592	1-118650592	-	A	G	-0.408356	0.0820326	7.41544e-07	g.UCG.005	intron_variant	-	protein_coding	-
1	118704482	1-118704482	-	A	G	-0.798162	0.151489	1.64114e-07	g.Shuttleworthia	upstream_gene_variant	-	protein_coding	-
1	118704485	1-118704485	-	A	G	-0.657059	0.129495	4.54421e-07	g.Family_XIII_AD3011_group	upstream_gene_variant	-	protein_coding	-
1	119624926	1-119624926	rs419055412	A	G	-0.650244	0.12927	5.68983e-07	g.Family_XIII_AD3011_group	upstream_gene_variant	KLHDC9	protein_coding	-
1	119624926	1-119624926	rs419055412	C	G	0.317877	0.0601409	1.50107e-07	g.Prevotellaceae_UCG.003	upstream_gene_variant	KLHDC9	protein_coding	-
1	122275106	1-122275106	-	C	G	0.269825	0.054837	9.90173e-07	g.Prevotellaceae_Ga6A1_group	intergenic_variant	-	-	-
1	122638534	1-122638534	rs401536732	A	G	-0.617068	0.119419	2.80284e-07	g.UCG.005	intergenic_variant	-	-	-
1	122989504	1-122989504	rs427803015	A	G	-1.0242	0.196967	2.36275e-07	g.Olsenella	downstream_gene_variant	-	lncRNA	-
1	123447452	1-123447452	-	G	A	-1.06871	0.211121	4.83238e-07	g.Anaerorhabdus_furcosa_group	intergenic_variant	-	-	-
1	123673345	1-123673345	-	T	C	-1.51713	0.25788	5.28681e-09	g.Desulfobulbus	intergenic_variant	-	-	-
1	123685661	1-123685661	rs410526471	A	G	-0.553504	0.10025	4.16667e-08	g.Eubacterium_nodatum_group	intergenic_variant	-	-	-
1	123695873	1-123695873	rs592625327	C	T	-0.522553	0.0802768	1.1283e-10	g.Moryella	intergenic_variant	-	-	-
1	123695874	1-123695874	rs604095054	T	C	-0.539511	0.104502	2.87034e-07	g.Eubacterium_nodatum_group	intergenic_variant	-	-	-
1	123707560	1-123707560	-	T	C	-0.539511	0.104502	2.87034e-07	g.Eubacterium_nodatum_group	intergenic_variant	-	-	-
1	124240077	1-124240077	rs422198963	A	T	-0.680314	0.12865	1.48056e-07	g.Shuttleworthia	intergenic_variant	-	-	-
1	124417589	1-124417589	rs417841734	C	T	-0.481162	0.0922857	2.19503e-07	g.Succiniclasticum	intergenic_variant	-	-	-
1	125150741	1-125150741	rs416369331	T	C	0.102716	0.0205725	6.87677e-07	g.Prevotellaceae_NK3B31_group	upstream_gene_variant	MGST3	protein_coding	-
1	125760335	1-125760335	rs400294008	C	T	-0.24863	0.0504727	9.62999e-07	g.UCG.005	intergenic_variant	-	-	-
1	125798651	1-125798651	rs411841067	T	C	-0.266822	0.0516696	2.85082e-07	g.UCG.010	intergenic_variant	-	-	-
1	125841050	1-125841050	rs416787590	G	A	-0.454777	0.0765888	3.82805e-09	g.RF39	intergenic_variant	-	-	-
1	125936837	1-125936837	rs410915247	A	G	-0.391108	0.0792077	9.08099e-07	g.RF39	intergenic_variant	-	-	-
1	125936842	1-125936842	rs426310482	C	T	0.173459	0.0338643	3.54395e-07	g.Fibrobacter	intergenic_variant	-	-	-
1	127204556	1-127204556	rs403531529	G	T	0.178652	0.0338999	1.63074e-07	g.Fibrobacter	intron_variant	POU2F1	protein_coding	-
1	127522844	1-127522844	rs407369935	G	A	-0.42638	0.0866879	9.99736e-07	g.Moryella	intron_variant	RCSD1	protein_coding	-
1	127542979	1-127542979	rs401873126	C	T	-0.462415	0.0908382	4.17411e-07	g.Lachnospira	intron_variant	RCSD1	protein_coding	-
1	127542994	1-127542994	rs159614864	C	A	0.458973	0.0910308	5.35665e-07	g.Lachnospira	intron_variant	RCSD1	protein_coding	-
1	127640437	1-127640437	rs424705678	A	G	-0.571769	0.0941407	1.70207e-09	g.Lachnospira	intron_variant	MPZL1	protein_coding	-
1	127713470	1-127713470	rs598432105	C	T	-0.503123	0.0956041	1.69624e-07	g.Succiniclasticum	intron_variant	ADCY10	protein_coding	-
1	128106466	1-128106466	rs409722367	C	T	-0.225393	0.043863	3.25483e-07	g.Eubacterium_coprostanoligenes_group	intergenic_variant	-	-	-
1	128932116	1-128932116	rs423704966	C	T	-0.678342	0.13189	3.17657e-07	g.Succiniclasticum	intergenic_variant	-	-	-
1	129928063	1-129928063	rs595582039	T	C	-0.637668	0.128216	7.58862e-07	g.Prevotellaceae_UCG.003	intergenic_variant	-	-	-
1	130513361	1-130513361	rs428941036	T	C	-0.307032	0.0605006	4.52481e-07	g.Oribacterium	intergenic_variant	-	-	-
1	131665900	1-131665900	rs1093823111	C	T	0.190999	0.0376621	4.60641e-07	g.Lachnospiraceae_ND3007_group	intergenic_variant	-	-	-
1	131830176	1-131830176	rs422528037	G	A	-1.29692	0.252486	3.28807e-07	g.Desulfobulbus	intron_variant	HUNK	protein_coding	-
1	131852318	1-131852318	rs422809636	G	A	-0.505906	0.0931319	6.803e-08	g.Selenomonas	intron_variant	HUNK	protein_coding	-
1	131853343	1-131853343	rs426354513	A	G	-0.806929	0.161644	6.90719e-07	g.Schwartzia	intron_variant	HUNK	protein_coding	-
1	131853361	1-131853361	rs402880737	C	G	-0.868652	0.164635	1.57743e-07	g.Schwartzia	intron_variant	HUNK	protein_coding	-
1	132408387	1-132408387	rs430519106	A	G	-0.89149	0.165429	8.60637e-08	g.Schwartzia	intergenic_variant	-	-	-
1	133418280	1-133418280	rs417096007	C	T	-0.658059	0.124169	1.39176e-07	g.Erysipelotrichaceae_UCG.006	intergenic_variant	-	-	-
1	133418282	1-133418282	rs426144295	T	C	-0.566577	0.107976	1.83986e-07	g.Selenomonas	intergenic_variant	-	-	-
1	133418288	1-133418288	rs416206025	T	A	-0.566577	0.107976	1.83986e-07	g.Selenomonas	intergenic_variant	-	-	-
1	133421114	1-133421114	rs597173461	C	T	-0.589608	0.110146	1.04561e-07	g.Selenomonas	intergenic_variant	-	-	-
1	133423844	1-133423844	rs404286530	T	A	-0.717166	0.11498	6.26197e-10	g.Selenomonas	intergenic_variant	-	-	-
1	133425871	1-133425871	rs402025562	A	G	-0.447536	0.0907719	9.42484e-07	g.Selenomonas	intergenic_variant	-	-	-
1	133434219	1-133434219	rs418445091	A	G	-0.504446	0.100747	6.39997e-07	g.Selenomonas	upstream_gene_variant	KRTAP19-6	protein_coding	-
1	133439416	1-133439416	rs415455582	G	A	-0.568056	0.108909	2.17133e-07	g.Selenomonas	downstream_gene_variant	KRTAP19-6	protein_coding	-
1	133443740	1-133443740	rs399950467	T	C	-0.677006	0.113558	3.32282e-09	g.Selenomonas	intergenic_variant	-	-	-
1	133458748	1-133458748	-	C	T	-0.609472	0.123748	9.67447e-07	g.Selenomonas	intergenic_variant	-	-	-
1	133515487	1-133515487	rs421934246	T	C	-0.705594	0.134778	1.96061e-07	g.Selenomonas	downstream_gene_variant	KRTAP19-5	protein_coding	-
1	134396161	1-134396161	rs406379105	A	G	-0.358562	0.072476	8.65444e-07	g.Schwartzia	intron_variant	GRIK1	protein_coding	-
1	134848975	1-134848975	rs428293230	G	A	-0.736736	0.149666	9.80087e-07	g.WCHB1.41	intergenic_variant	-	-	-
1	135168955	1-135168955	rs422959034	T	C	-0.198175	0.039855	7.62732e-07	g.Clostridia_UCG.014	intergenic_variant	-	-	-
1	135342537	1-135342537	rs429822331	G	A	-0.477207	0.0919131	2.46282e-07	g.UCG.002	intergenic_variant	-	-	-
1	135342590	1-135342590	rs1087764646	A	G	-0.345893	0.0686746	5.5023e-07	g.Syntrophococcus	intergenic_variant	-	-	-
1	135824734	1-135824734	rs419704396	A	G	-0.399819	0.0730883	5.51769e-08	g.Syntrophococcus	intergenic_variant	-	-	-
1	136584484	1-136584484	rs398476464	T	C	-0.225643	0.0457921	9.55757e-07	g.Moryella	intergenic_variant	-	-	-
1	136584514	1-136584514	rs401669855	C	T	-0.446107	0.0832101	1.00007e-07	g.Succiniclasticum	intergenic_variant	-	-	-
1	136739719	1-136739719	rs415048533	G	A	-0.429447	0.0836659	3.35243e-07	g.Succiniclasticum	intergenic_variant	-	-	-
1	137399603	1-137399603	-	C	A	-0.456988	0.0928815	9.91943e-07	g.Prevotellaceae_UCG.003	intergenic_variant	-	-	-
1	137399616	1-137399616	-	A	G	-0.575851	0.111533	2.86479e-07	g.UCG.005	intergenic_variant	-	-	-
1	137399637	1-137399637	-	G	T	-0.598509	0.109489	5.63995e-08	g.UCG.005	intergenic_variant	-	-	-
1	138035679	1-138035679	rs430227990	C	A	-0.578485	0.109068	1.36082e-07	g.UCG.005	intergenic_variant	-	-	-
1	138095390	1-138095390	rs606158118	G	A	-0.462283	0.0804851	1.18728e-08	g.Ruminococcus_gauvreauii_group	intergenic_variant	-	-	-
1	139180907	1-139180907	rs411514459	T	C	-0.449176	0.0909239	8.9729e-07	g.UCG.005	intergenic_variant	-	-	-
1	139632117	1-139632117	rs404324165	T	C	-0.665414	0.116218	1.31725e-08	g.Prevotellaceae_UCG.003	intergenic_variant	-	-	-
1	139871422	1-139871422	rs408070956	C	T	-0.759829	0.147729	3.17376e-07	g.Pseudobutyrivibrio	intergenic_variant	-	-	-
1	140081473	1-140081473	-	C	T	-0.262813	0.053166	8.83386e-07	g.UCG.010	intergenic_variant	-	-	-
1	142107700	1-142107700	rs423095836	G	A	-0.49814	0.0981526	4.51792e-07	g.Ruminococcus_gauvreauii_group	intergenic_variant	-	-	-
1	142332111	1-142332111	-	C	T	-0.364223	0.0728362	6.61352e-07	g.Ruminococcus_gauvreauii_group	missense_variant	-	protein_coding	44927
1	142341555	1-142341555	rs414537700	G	C	0.301262	0.0606601	7.86213e-07	Firmicutes.Bacteroidota	downstream_gene_variant	-	protein_coding	-
1	142392419	1-142392419	-	T	C	0.135477	0.0263099	3.07849e-07	g.NK4A214_group	intergenic_variant	-	-	-
1	142392419	1-142392419	-	A	G	-0.126027	0.023158	6.44464e-08	Chao1	intergenic_variant	-	-	-
1	142392419	1-142392419	-	A	G	-0.125703	0.0231486	6.87394e-08	ACE	intergenic_variant	-	-	-
1	142467286	1-142467286	-	A	G	-0.12474	0.0230371	7.48013e-08	Richness	intergenic_variant	-	-	-
1	142477644	1-142477644	rs400642580	G	A	-0.491196	0.0951321	2.8612e-07	g.Shuttleworthia	intergenic_variant	-	-	-
1	142477668	1-142477668	rs409835154	C	T	-0.418871	0.0782874	1.05998e-07	g.Shuttleworthia	intergenic_variant	-	-	-
1	143158787	1-143158787	rs591928326	G	A	-0.459473	0.0905926	4.5952e-07	g.Shuttleworthia	intergenic_variant	-	-	-
1	143802909	1-143802909	rs599755621	T	A	-0.691432	0.132977	2.36506e-07	g.UCG.005	intergenic_variant	-	-	-
1	144013169	1-144013169	-	T	A	-0.771656	0.14653	1.66377e-07	g.Lachnospiraceae_XPB1014_group	intergenic_variant	-	-	-
1	144145108	1-144145108	rs404217520	T	C	0.51651	0.10447	8.7966e-07	g.Mitsuokella	intergenic_variant	-	-	-
1	144187618	1-144187618	rs399965230	G	A	0.0921398	0.0185145	7.46628e-07	g.UCG.001	intergenic_variant	-	-	-
1	144798309	1-144798309	rs413932889	A	G	-0.618261	0.12415	7.34181e-07	g.Prevotellaceae_UCG.003	intergenic_variant	-	-	-
1	148166875	1-148166875	rs405763564	C	A	-0.542475	0.0988289	4.97853e-08	g.UCG.005	intergenic_variant	-	-	-
1	148286996	1-148286996	rs398623588	G	A	-0.278024	0.0547524	4.45582e-07	g.Moryella	intergenic_variant	-	-	-
1	148351376	1-148351376	rs602235274	A	G	-0.14248	0.0271598	1.85211e-07	g.NK4A214_group	intergenic_variant	-	-	-
1	148433630	1-148433630	rs422411371	T	G	0.0476546	0.00963573	8.72911e-07	pcoa1	intergenic_variant	-	-	-
1	148441966	1-148441966	rs421697448	T	C	-0.635146	0.128763	9.31512e-07	g.Prevotellaceae_UCG.003	intergenic_variant	-	-	-
1	148550364	1-148550364	rs406881467	G	A	-0.621602	0.124854	7.39013e-07	g.Prevotellaceae_UCG.003	intergenic_variant	-	-	-
1	148570855	1-148570855	rs412007595	C	T	-0.607848	0.122281	7.6851e-07	g.Prevotellaceae_UCG.003	intergenic_variant	-	-	-
1	148604683	1-148604683	rs400124003	A	T	-0.671377	0.115978	9.15372e-09	g.Prevotellaceae_UCG.003	intergenic_variant	-	-	-
1	148622514	1-148622514	rs419535285	A	G	-1.43451	0.246536	7.70112e-09	g.Prevotellaceae_YAB2003_group	intergenic_variant	-	-	-
1	148654281	1-148654281	rs406633452	G	C	-1.27013	0.253851	6.51721e-07	g.Prevotellaceae_YAB2003_group	intergenic_variant	-	-	-
1	148654594	1-148654594	rs398896403	G	T	-0.90429	0.175244	2.90814e-07	g.Bacteroidales_RF16_group	intergenic_variant	-	-	-
1	148654594	1-148654594	rs398896403	A	G	-1.04998	0.203907	3.0775e-07	g.Bacteroidales_RF16_group	intergenic_variant	-	-	-
1	149250223	1-149250223	rs1089866728	A	G	-0.673256	0.132014	3.9776e-07	g.Prevotellaceae_UCG.003	intergenic_variant	-	-	-
1	149525910	1-149525910	-	C	A	-0.968626	0.193743	6.64811e-07	g.Bacteroidales_RF16_group	intron_variant	TMPRSS15	protein_coding	-
1	150596235	1-150596235	rs159417442	G	T	-0.447614	0.0847558	1.53603e-07	g.Selenomonas	intron_variant	BTG3	protein_coding	-
1	151461832	1-151461832	rs1093815852	T	C	-0.448797	0.086435	2.45806e-07	g.Blvii28_wastewater.sludge_group	intergenic_variant	-	-	-
1	151758247	1-151758247	rs405506756	C	G	-0.85416	0.169749	5.63865e-07	g.Pseudobutyrivibrio	intergenic_variant	-	-	-
1	152347651	1-152347651	rs401538322	A	G	-0.213743	0.040663	1.75231e-07	g.Oribacterium	intergenic_variant	-	-	-
1	152900267	1-152900267	rs423590887	G	A	-0.293861	0.054313	7.65487e-08	g.UCG.002	intergenic_variant	-	-	-
1	152943435	1-152943435	rs403151986	C	A	-0.445361	0.0894773	7.43824e-07	g.UCG.010	intergenic_variant	-	-	-
1	154265858	1-154265858	rs596803818	G	A	-0.283956	0.0552022	3.16544e-07	g.UCG.010	intron_variant	-	protein_coding	-
1	154564172	1-154564172	rs589459817	A	G	-0.731769	0.128849	1.71563e-08	g.UCG.005	intergenic_variant	-	-	-
1	154564174	1-154564174	rs588551141	G	A	0.115819	0.0230575	5.89952e-07	g.Marvinbryantia	intergenic_variant	-	-	-
1	154932096	1-154932096	rs412978950	A	G	0.115819	0.0230575	5.89952e-07	g.Marvinbryantia	intron_variant	ROBO2	protein_coding	-
1	154932621	1-154932621	rs1091500774	T	G	-0.30622	0.0585316	1.99755e-07	g.UCG.010	intron_variant	ROBO2	protein_coding	-
1	155296759	1-155296759	rs412408827	A	C	-0.327369	0.0652268	6.02434e-07	g.Oribacterium	intron_variant	ROBO2	protein_coding	-
1	155383336	1-155383336	rs403912740	G	A	-0.192386	0.0374441	3.26502e-07	g.UCG.010	intron_variant	ROBO2	protein_coding	-
1	155545037	1-155545037	rs417661141	T	C	0.36754	0.07394	7.68989e-07	g.Eubacterium_nodatum_group	intron_variant	ROBO2	protein_coding	-
1	157482265	1-157482265	rs404000888	C	T	-0.615976	0.120001	3.34895e-07	g.UCG.005	intergenic_variant	-	-	-
1	157676933	1-157676933	-	T	C	-0.407512	0.0807409	5.21602e-07	g.UCG.005	intergenic_variant	-	-	-
1	157677547	1-157677547	-	C	G	-0.442566	0.0832095	1.25723e-07	g.Moryella	intergenic_variant	-	-	-
1	157689210	1-157689210	rs419430568	T	C	0.391051	0.077997	6.18783e-07	g.Moryella	intergenic_variant	-	-	-
1	157725868	1-157725868	rs411212218	G	A	0.497561	0.0858039	8.64058e-09	g.Moryella	intergenic_variant	-	-	-
1	157881031	1-157881031	rs1089660198	G	A	0.238757	0.0452134	1.54049e-07	g.Eubacterium_ruminantium_group	intergenic_variant	-	-	-
1	158505011	1-158505011	rs424580998	G	C	-0.358098	0.0699113	3.54393e-07	g.Oribacterium	intron_variant	ROBO1	protein_coding	-
1	158628350	1-158628350	rs412313166	T	G	0.190594	0.0377128	5.04069e-07	g.Endomicrobium	intron_variant	ROBO1	protein_coding	-
1	158907768	1-158907768	rs424191093	T	C	-0.583171	0.118219	9.30185e-07	g.Sharpea	intron_variant	ROBO1	protein_coding	-
1	159308351	1-159308351	rs1092742446	G	A	-0.48371	0.0964184	6.09028e-07	g.Ruminococcus_gauvreauii_group	intergenic_variant	-	-	-
1	159308358	1-159308358	rs1088849176	T	C	-0.620008	0.119822	2.69972e-07	g.Prevotellaceae_UCG.003	intergenic_variant	-	-	-
1	160241181	1-160241181	rs408671261	T	C	-0.590681	0.114754	3.10899e-07	g.Prevotellaceae_UCG.003	intergenic_variant	-	-	-
1	160241416	1-160241416	rs420330700	T	C	-0.339003	0.0681584	7.57565e-07	g.Oribacterium	intergenic_variant	-	-	-
1	160748076	1-160748076	rs589271522	G	A	-0.409829	0.0819304	6.56011e-07	g.Oribacterium	intergenic_variant	-	-	-
1	160750247	1-160750247	rs410428671	G	A	-0.452441	0.0915574	8.90657e-07	g.Eubacterium_nodatum_group	intergenic_variant	-	-	-
1	161681992	1-161681992	-	G	A	-1.02957	0.200182	3.17744e-07	g.U29.B03	intron_variant	GBE1	protein_coding	-
1	161816824	1-161816824	rs591049465	G	C	0.62445	0.124229	5.79303e-07	g.UCG.002	intron_variant	GBE1	protein_coding	-
1	161821888	1-161821888	rs600305827	C	T	-0.543411	0.101607	1.07292e-07	g.Syntrophococcus	intron_variant	GBE1	protein_coding	-
1	161821937	1-161821937	rs422191531	T	A	-0.556948	0.0984411	1.93934e-08	g.Syntrophococcus	intron_variant	GBE1	protein_coding	-
1	161822611	1-161822611	rs405781014	C	T	-0.558599	0.100278	3.16732e-08	g.Syntrophococcus	intron_variant	GBE1	protein_coding	-
1	161825776	1-161825776	rs430644918	A	G	-0.55675	0.107715	2.78104e-07	g.Syntrophococcus	intron_variant	GBE1	protein_coding	-
1	161830455	1-161830455	rs408456677	G	A	-0.325956	0.0657274	8.15169e-07	g.Oribacterium	intron_variant	GBE1	protein_coding	-
1	161830459	1-161830459	rs422135755	C	T	-0.542197	0.0980553	3.97965e-08	g.Syntrophococcus	intron_variant	GBE1	protein_coding	-
1	161830463	1-161830463	rs427357037	A	C	-0.499753	0.0975965	3.57297e-07	g.Syntrophococcus	intron_variant	GBE1	protein_coding	-
1	161832438	1-161832438	rs159419693	C	T	-0.524686	0.099925	1.80551e-07	g.Syntrophococcus	intron_variant	GBE1	protein_coding	-
1	161838938	1-161838938	rs416148690	C	T	-1.18527	0.22896	2.66668e-07	g.Prevotellaceae_YAB2003_group	intron_variant	GBE1	protein_coding	-
1	161861475	1-161861475	-	A	G	-0.5312	0.104445	4.27393e-07	g.Syntrophococcus	intergenic_variant	-	-	-
1	161952523	1-161952523	rs411954667	G	A	-0.548937	0.108032	4.3783e-07	g.UCG.002	intergenic_variant	-	-	-
1	162267014	1-162267014	rs425074277	A	G	-0.458284	0.0840143	6.00861e-08	g.Syntrophococcus	intergenic_variant	-	-	-
1	163165879	1-163165879	-	G	A	-0.534749	0.0981305	6.19134e-08	g.Syntrophococcus	intergenic_variant	-	-	-
1	163364191	1-163364191	rs605503485	T	A	-0.527702	0.0960048	4.77422e-08	g.Eubacterium_nodatum_group	intergenic_variant	-	-	-
1	163535097	1-163535097	rs599422371	A	G	-0.806601	0.138325	7.15855e-09	g.Eubacterium_nodatum_group	intergenic_variant	-	-	-
1	165735576	1-165735576	rs401157024	C	A	-0.720837	0.134268	9.60712e-08	g.Eubacterium_nodatum_group	intergenic_variant	-	-	-
1	165776379	1-165776379	-	A	C	-0.714274	0.13601	1.79746e-07	g.Veillonellaceae_UCG.001	intergenic_variant	-	-	-
1	166188112	1-166188112	rs424646558	G	T	-0.476762	0.096591	9.16642e-07	g.Bacteroidales_RF16_group	intergenic_variant	-	-	-
1	166377478	1-166377478	rs418844081	G	A	-0.45761	0.0929639	9.80448e-07	g.Family_XIII_AD3011_group	intergenic_variant	-	-	-
1	166398872	1-166398872	rs424302639	C	T	-0.397372	0.0740863	9.87073e-08	g.Moryella	intergenic_variant	-	-	-
1	166413872	1-166413872	rs417515353	T	C	-0.529482	0.0998316	1.36191e-07	g.UCG.002	intergenic_variant	-	-	-
1	166495508	1-166495508	-	G	T	-0.514578	0.103214	7.13602e-07	g.UCG.002	intergenic_variant	-	-	-
1	166914695	1-166914695	rs405993175	T	A	-0.547009	0.108617	5.51789e-07	g.Schwartzia	intron_variant	CADM2	protein_coding	-
1	166926332	1-166926332	rs419986383	C	T	-0.308384	0.0623077	8.56587e-07	g.Clostridia_UCG.014	intron_variant	CADM2	protein_coding	-
1	166961464	1-166961464	-	T	C	-0.478793	0.0865531	3.9295e-08	g.Moryella	intron_variant	CADM2	protein_coding	-
1	166972626	1-166972626	-	G	A	-1.16162	0.220776	1.70565e-07	g.Desulfobulbus	intron_variant	CADM2	protein_coding	-
1	166972634	1-166972634	-	T	C	-0.446004	0.088363	5.2092e-07	g.Lachnospiraceae_XPB1014_group	intron_variant	CADM2	protein_coding	-
1	167465991	1-167465991	-	C	T	-0.447689	0.0867851	2.93235e-07	g.Lachnospiraceae_XPB1014_group	intergenic_variant	-	-	-
1	167497004	1-167497004	rs424593151	A	G	-0.468736	0.0871818	9.20566e-08	g.Ruminococcus_gauvreauii_group	intergenic_variant	-	-	-
1	167504615	1-167504615	-	C	T	-0.677459	0.124772	6.89965e-08	g.Prevotellaceae_UCG.003	intergenic_variant	-	-	-
1	167516802	1-167516802	-	C	A	-0.538439	0.1094	9.83844e-07	g.Prevotellaceae_UCG.003	intergenic_variant	-	-	-
1	167887076	1-167887076	rs419799750	C	T	-0.592692	0.112439	1.6198e-07	g.Prevotellaceae_UCG.003	intergenic_variant	-	-	-
1	168514242	1-168514242	rs425190766	G	C	-0.391593	0.076005	3.03172e-07	g.Prevotellaceae_UCG.003	intergenic_variant	-	-	-
1	170060778	1-170060778	rs420053695	T	C	-0.369342	0.0708169	2.17649e-07	g.Moryella	intergenic_variant	-	-	-
1	170211016	1-170211016	-	C	T	-0.230848	0.0457238	5.17382e-07	g.Eubacterium_coprostanoligenes_group	intergenic_variant	-	-	-
1	170302898	1-170302898	rs422681492	T	A	-0.541078	0.107924	6.19212e-07	g.RF39	intergenic_variant	-	-	-
1	170302925	1-170302925	rs421433458	T	C	0.110996	0.0206391	9.136e-08	g.Rikenellaceae_RC9_gut_group	intergenic_variant	-	-	-
1	170302927	1-170302927	rs401380160	T	C	0.114833	0.0232878	9.39242e-07	g.Rikenellaceae_RC9_gut_group	intergenic_variant	-	-	-
1	170400003	1-170400003	rs595817848	G	A	0.117394	0.0233486	5.75533e-07	g.Rikenellaceae_RC9_gut_group	intergenic_variant	-	-	-
1	170724797	1-170724797	rs423377703	T	C	-0.533487	0.103213	2.78058e-07	g.Ruminococcus_gauvreauii_group	intergenic_variant	-	-	-
1	171055175	1-171055175	rs425559569	A	C	-0.637576	0.119614	1.18146e-07	g.RF39	intron_variant	EPHA3	protein_coding	-
1	171288626	1-171288626	rs590169547	G	C	-0.398176	0.0807244	9.32152e-07	g.UCG.010	intron_variant	EPHA3	protein_coding	-
1	171582086	1-171582086	-	G	A	-0.481502	0.0889269	7.48718e-08	g.Prevotellaceae_Ga6A1_group	intergenic_variant	-	-	-
1	171630875	1-171630875	-	G	A	-0.399938	0.0775087	2.91235e-07	g.Moryella	intergenic_variant	-	-	-
1	173031841	1-173031841	rs402833515	C	T	-0.328068	0.0562047	6.92063e-09	g.Moryella	intergenic_variant	-	-	-
1	173654257	1-173654257	rs406860786	G	A	-0.576701	0.113991	4.90426e-07	g.Eubacterium_nodatum_group	intergenic_variant	-	-	-
1	174057771	1-174057771	rs420832842	C	G	-0.533456	0.0922348	9.43086e-09	g.Eubacterium_nodatum_group	intergenic_variant	-	-	-
1	175532150	1-175532150	-	C	T	-0.546707	0.108171	5.03398e-07	g.Pseudobutyrivibrio	intergenic_variant	-	-	-
1	176097518	1-176097518	-	T	C	-0.551608	0.111984	9.64376e-07	g.Prevotellaceae_UCG.003	intergenic_variant	-	-	-
1	176193785	1-176193785	rs409510794	A	G	-0.421814	0.085626	9.62043e-07	g.Eubacterium_nodatum_group	intergenic_variant	-	-	-
1	176980094	1-176980094	rs409803700	A	G	-0.390025	0.0787845	8.5159e-07	g.Moryella	intron_variant	EPHA6	protein_coding	-
1	177275456	1-177275456	-	G	T	-0.441242	0.0887902	7.74032e-07	g.Moryella	intron_variant	EPHA6	protein_coding	-
1	177915258	1-177915258	rs399793646	A	G	-0.601881	0.109383	4.62139e-08	g.Prevotellaceae_Ga6A1_group	intron_variant	ARL6	protein_coding	-
1	177915258	1-177915258	rs399793646	A	G	-0.102297	0.0196169	2.18454e-07	Richness	intron_variant	ARL6	protein_coding	-
1	177915258	1-177915258	rs399793646	A	G	-0.102636	0.0197116	2.27703e-07	ACE	intron_variant	ARL6	protein_coding	-
1	177915258	1-177915258	rs399793646	A	G	-0.102659	0.0197194	2.28769e-07	Chao1	intron_variant	ARL6	protein_coding	-
1	177946366	1-177946366	rs422256995	A	G	-0.0306049	0.00605072	4.93271e-07	Shannon	intergenic_variant	-	-	-
1	179051939	1-179051939	rs398694676	G	A	-0.528854	0.092421	1.34285e-08	g.Ruminococcus_gauvreauii_group	intergenic_variant	-	-	-
1	180415203	1-180415203	rs411568736	C	T	-1.0399	0.21015	8.60814e-07	g.Anaerorhabdus_furcosa_group	intron_variant	CMSS1	protein_coding	-
1	180467457	1-180467457	rs402943767	G	A	0.172179	0.0341259	5.26286e-07	g.Eubacterium_ruminantium_group	intron_variant	CMSS1	protein_coding	-
1	180499071	1-180499071	rs602703987	A	G	0.446966	0.0857928	2.24175e-07	g.Olsenella	intron_variant	CMSS1	protein_coding	-
1	181590146	1-181590146	rs423599016	C	T	-0.816429	0.162501	5.86579e-07	g.Olsenella	intergenic_variant	-	-	-
1	181928736	1-181928736	-	A	T	0.533707	0.107174	7.34655e-07	g.Blautia	intron_variant	-	protein_coding	-
1	182693608	1-182693608	-	G	T	-0.170606	0.0343411	7.79955e-07	g.Rikenellaceae_RC9_gut_group	intergenic_variant	-	-	-
1	182703383	1-182703383	rs409407800	A	C	-0.842587	0.153673	5.14706e-08	g.Schwartzia	intergenic_variant	-	-	-
1	183306159	1-183306159	rs398314617	A	G	-0.805233	0.160802	6.38122e-07	g.Schwartzia	intergenic_variant	-	-	-
1	183377120	1-183377120	rs406924387	T	C	-0.597548	0.108961	5.11756e-08	g.Eubacterium_nodatum_group	intergenic_variant	-	-	-
1	183663333	1-183663333	rs424806688	G	A	-0.433837	0.0763471	1.68518e-08	g.Moryella	intergenic_variant	-	-	-
1	184540180	1-184540180	rs420796129	A	G	-0.597288	0.119245	6.33854e-07	g.Clostridia_vadinBB60_group	intergenic_variant	-	-	-
1	184876801	1-184876801	rs398823786	C	T	-0.612433	0.12001	3.91027e-07	g.Eubacterium_nodatum_group	intergenic_variant	-	-	-
1	184876849	1-184876849	rs414348020	A	G	-0.660259	0.114802	1.13674e-08	g.Succiniclasticum	intergenic_variant	-	-	-
1	186158197	1-186158197	-	T	C	-0.771522	0.120241	2.04042e-10	g.Succiniclasticum	intergenic_variant	-	-	-
1	186172608	1-186172608	rs423058863	C	T	-0.797735	0.156789	4.23004e-07	g.Family_XIII_AD3011_group	intergenic_variant	-	-	-
1	186716417	1-186716417	rs408871002	C	T	-0.825423	0.164825	6.37321e-07	g.Family_XIII_AD3011_group	intergenic_variant	-	-	-
1	188145036	1-188145036	rs416038206	A	G	-0.367649	0.0653179	2.28559e-08	g.Moryella	intergenic_variant	-	-	-
1	188724606	1-188724606	rs403351431	A	G	0.490791	0.0984055	7.06894e-07	g.UCG.005	intergenic_variant	-	-	-
1	188894059	1-188894059	rs414866578	T	C	0.59166	0.118706	7.1841e-07	g.Eubacterium_xylanophilum_group	intergenic_variant	-	-	-
1	190532718	1-190532718	rs412392234	G	T	-0.157603	0.0308439	3.78032e-07	g.UCG.010	intron_variant	MYH15	protein_coding	-
1	190919710	1-190919710	rs401303327	C	T	-0.716677	0.141098	4.42303e-07	g.Prevotellaceae_YAB2003_group	intron_variant	TRAT1	protein_coding	-
1	190989338	1-190989338	rs600161490	G	T	0.159351	0.0306462	2.36441e-07	g.UCG.010	intron_variant,non_coding_transcript_variant	-	pseudogene	-
1	191633218	1-191633218	rs402679479	G	T	-0.604009	0.122089	8.65595e-07	g.Pseudobutyrivibrio	intergenic_variant	-	-	-
1	191664520	1-191664520	rs415069605	G	A	-0.365657	0.0705535	2.58515e-07	g.Schwartzia	downstream_gene_variant	-	lncRNA	-
1	191907879	1-191907879	rs426390794	A	G	-0.71459	0.119235	2.75812e-09	g.Prevotellaceae_UCG.003	intergenic_variant	-	-	-
1	192348772	1-192348772	rs399010025	C	A	0.256941	0.0504619	4.14734e-07	g.RF39	intergenic_variant	-	-	-
1	192518585	1-192518585	-	G	A	-0.212306	0.0430143	9.17464e-07	g.NK4A214_group	intergenic_variant	-	-	-
1	192894111	1-192894111	rs408806042	C	T	0.144031	0.0289288	7.38422e-07	g.F082	intergenic_variant	-	-	-
1	193278882	1-193278882	-	T	C	-0.286803	0.0544772	1.67771e-07	g.Selenomonas	intergenic_variant	-	-	-
1	193863272	1-193863272	rs407554336	G	A	-1.53036	0.310307	9.35883e-07	g.Blautia	intergenic_variant	-	-	-
1	194027736	1-194027736	rs419769712	T	G	0.386076	0.0691704	2.97788e-08	g.Prevotellaceae_UCG.003	intron_variant	CD96	protein_coding	-
1	195211859	1-195211859	rs407396253	T	G	-0.571883	0.11351	5.46102e-07	g.Bacteroidales_BS11_gut_group	intron_variant	-	protein_coding	-
1	196838037	1-196838037	rs408504354	C	T	-0.236868	0.0481466	9.93968e-07	g.Selenomonas	intergenic_variant	-	-	-
1	198567293	1-198567293	rs410141263	T	G	-0.472014	0.0862779	5.5026e-08	g.UCG.002	intron_variant	LSAMP	protein_coding	-
1	198571236	1-198571236	-	G	A	0.390872	0.0709183	4.39534e-08	g.Pseudobutyrivibrio	intron_variant	LSAMP	protein_coding	-
1	199730442	1-199730442	-	G	A	-0.39008	0.0773061	5.24893e-07	g.Pseudobutyrivibrio	intergenic_variant	-	-	-
1	200467698	1-200467698	rs421859162	A	C	-0.456602	0.0882717	2.72419e-07	g.Family_XIII_AD3011_group	intergenic_variant	-	-	-
1	200544864	1-200544864	rs403833192	G	T	-0.558536	0.0962333	8.38574e-09	g.UCG.002	intergenic_variant	-	-	-
1	200776743	1-200776743	rs591363500	G	A	-0.429253	0.0868516	8.87253e-07	g.Prevotellaceae_Ga6A1_group	intergenic_variant	-	-	-
1	201053319	1-201053319	-	T	C	-1.09024	0.210975	2.79755e-07	g.Erysipelotrichaceae_UCG.006	intergenic_variant	-	-	-
1	201526541	1-201526541	rs402233411	A	G	0.918762	0.179185	3.4481e-07	g.Desulfobulbus	intergenic_variant	-	-	-
1	201568565	1-201568565	rs406401768	A	G	-0.635339	0.123266	3e-07	g.Anaerovorax	intergenic_variant	-	-	-
1	201757852	1-201757852	-	C	T	0.11126	0.0220545	5.27936e-07	g.Endomicrobium	intergenic_variant	-	-	-
1	201757918	1-201757918	-	G	A	-0.646932	0.124736	2.5353e-07	g.Prevotellaceae_UCG.003	intergenic_variant	-	-	-
1	201757930	1-201757930	rs405837276	T	C	-0.68665	0.127297	8.37053e-08	g.Prevotellaceae_UCG.003	intergenic_variant	-	-	-
1	201757977	1-201757977	rs594071097	T	A	-0.68665	0.127297	8.37053e-08	g.Prevotellaceae_UCG.003	intergenic_variant	-	-	-
1	201764929	1-201764929	rs420288703	T	A	-0.722733	0.136722	1.49613e-07	g.Prevotellaceae_UCG.003	intergenic_variant	-	-	-
1	202067997	1-202067997	rs407252631	G	A	-0.314351	0.0630831	7.22481e-07	g.Moryella	intron_variant	B4GALT4	protein_coding	-
1	202715670	1-202715670	rs408435341	C	T	-0.349633	0.0667987	1.972e-07	g.UCG.002	intron_variant	GSK3B	protein_coding	-
1	203201997	1-203201997	rs408081672	C	T	0.305506	0.0599512	4.05953e-07	g.Prevotellaceae_UCG.003	intron_variant	FSTL1	protein_coding	-
1	203554894	1-203554894	rs406234057	G	A	0.430968	0.0854047	5.24163e-07	g.Anaerovorax	intergenic_variant	-	-	-
1	203580026	1-203580026	-	C	T	-0.327968	0.0657128	6.94516e-07	g.Prevotellaceae_Ga6A1_group	intergenic_variant	-	-	-
1	203587323	1-203587323	rs419624865	T	C	-0.463384	0.0840905	4.42081e-08	g.Prevotellaceae_Ga6A1_group	intergenic_variant	-	-	-
1	203616873	1-203616873	rs425613716	T	A	-0.550159	0.0939171	6.12631e-09	g.Prevotellaceae_Ga6A1_group	upstream_gene_variant	STXBP5L	protein_coding	-
1	203637311	1-203637311	rs399733623	G	A	-0.448629	0.0905798	8.41699e-07	g.Prevotellaceae_Ga6A1_group	intron_variant	STXBP5L	protein_coding	-
1	203721698	1-203721698	rs428104865	T	G	0.419299	0.0825918	4.48063e-07	g.Prevotellaceae_Ga6A1_group	intron_variant	STXBP5L	protein_coding	-
1	205480391	1-205480391	rs591811772	A	C	0.493464	0.0969849	4.22768e-07	g.Succinivibrio	intergenic_variant	-	-	-
1	205515034	1-205515034	rs411653923	A	G	-0.894494	0.167415	1.10341e-07	g.Family_XIII_AD3011_group	intron_variant	PDIA5	protein_coding	-
1	205548163	1-205548163	-	A	G	-0.707012	0.141245	6.44806e-07	g.Family_XIII_AD3011_group	intron_variant	PDIA5	protein_coding	-
1	205548167	1-205548167	-	T	C	-0.660666	0.131805	6.22675e-07	g.Family_XIII_AD3011_group	intron_variant	PDIA5	protein_coding	-
1	205754857	1-205754857	rs425058561	T	G	-0.66531	0.13155	4.94724e-07	g.Family_XIII_AD3011_group	downstream_gene_variant	ADCY5	protein_coding	-
1	205890391	1-205890391	rs420666515	G	A	0.245917	0.0498889	9.47398e-07	Firmicutes.Bacteroidota	intron_variant	ADCY5	protein_coding	-
1	206286807	1-206286807	rs405720387	C	T	-0.415475	0.0811413	3.57696e-07	g.Erysipelotrichaceae_UCG.009	intergenic_variant	-	-	-
1	207257956	1-207257956	rs407148544	G	A	-0.530441	0.106636	7.55432e-07	g.Succinivibrio	intron_variant	UMPS	protein_coding	-
1	207257992	1-207257992	rs420198898	G	C	0.222404	0.0437982	4.45404e-07	g.Syntrophococcus	intron_variant	UMPS	protein_coding	-
1	207310466	1-207310466	rs403578293	C	T	0.253262	0.0432778	6.3416e-09	g.Syntrophococcus	intron_variant	ITGB5	protein_coding	-
1	207465172	1-207465172	rs408843954	C	T	-1.02999	0.204181	5.28731e-07	g.Erysipelotrichaceae_UCG.006	intergenic_variant	-	-	-
1	208966173	1-208966173	rs417113539	G	A	-0.542906	0.10005	7.02259e-08	g.Eubacterium_nodatum_group	intron_variant	DYNLT2B	protein_coding	-
1	209394776	1-209394776	rs417076610	A	G	-0.35925	0.0665739	8.27198e-08	g.Erysipelotrichaceae_UCG.009	intergenic_variant	-	-	-
1	209925787	1-209925787	rs418856745	C	T	-0.553135	0.103319	1.04158e-07	g.Ruminococcus_gauvreauii_group	intergenic_variant	-	-	-
1	209928470	1-209928470	rs410963323	C	T	-0.329012	0.0665218	8.71552e-07	g.Ruminococcus_gauvreauii_group	intergenic_variant	-	-	-
1	209940879	1-209940879	rs400996950	G	A	-0.364309	0.0691475	1.64291e-07	g.Ruminococcus_gauvreauii_group	intergenic_variant	-	-	-
1	209960852	1-209960852	rs415700976	A	G	-0.326877	0.0664484	9.96225e-07	g.Ruminococcus_gauvreauii_group	intergenic_variant	-	-	-
1	209963236	1-209963236	rs423790562	G	C	-0.377209	0.0742331	4.37489e-07	g.Ruminococcus_gauvreauii_group	intergenic_variant	-	-	-
1	209964703	1-209964703	rs589756073	T	C	-0.388717	0.0708887	5.1332e-08	g.Ruminococcus_gauvreauii_group	intergenic_variant	-	-	-
1	209964705	1-209964705	rs596217896	C	T	-0.392433	0.0690785	1.69917e-08	g.Ruminococcus_gauvreauii_group	intergenic_variant	-	-	-
1	209964797	1-209964797	rs401336722	T	C	-0.392433	0.0690785	1.69917e-08	g.Ruminococcus_gauvreauii_group	intergenic_variant	-	-	-
1	209969692	1-209969692	rs411729168	G	A	-0.401879	0.0675174	3.51671e-09	g.Ruminococcus_gauvreauii_group	intergenic_variant	-	-	-
1	209988649	1-209988649	rs429572560	T	C	-0.4204	0.069843	2.35968e-09	g.Ruminococcus_gauvreauii_group	intergenic_variant	-	-	-
1	210267531	1-210267531	rs406079597	C	T	-0.347319	0.0698432	7.61074e-07	g.Ruminococcus_gauvreauii_group	intron_variant	ACAP2	protein_coding	-
1	210306260	1-210306260	-	C	T	-0.58697	0.1051	2.92247e-08	g.UCG.005	intron_variant	ACAP2	protein_coding	-
1	210687406	1-210687406	rs411680109	G	A	-0.36122	0.0725996	7.50851e-07	g.UCG.005	intergenic_variant	-	-	-
1	212183180	1-212183180	rs419336681	A	G	0.46263	0.086447	1.05335e-07	g.Erysipelotrichaceae_UCG.006	intergenic_variant	-	-	-
1	212668440	1-212668440	-	C	G	-0.335772	0.0674039	7.28475e-07	g.Oribacterium	intergenic_variant	-	-	-
1	212705056	1-212705056	rs416362510	C	T	-0.618613	0.121894	4.52122e-07	g.Blautia	intergenic_variant	-	-	-
1	212737778	1-212737778	rs415840899	A	T	-0.647608	0.12643	3.54207e-07	g.WCHB1.41	intron_variant	MB21D2	protein_coding	-
1	212960798	1-212960798	rs404894447	T	C	-0.709895	0.122948	9.97596e-09	g.WCHB1.41	intron_variant	FGF12	protein_coding	-
1	213589571	1-213589571	rs403063297	C	T	0.491654	0.0981895	6.39464e-07	g.Lachnospira	intergenic_variant	-	-	-
1	213589584	1-213589584	rs414274952	C	T	0.257289	0.0516899	7.43162e-07	Firmicutes.Bacteroidota	intergenic_variant	-	-	-
1	213768443	1-213768443	-	A	T	0.269865	0.0535923	5.53562e-07	Firmicutes.Bacteroidota	intergenic_variant	-	-	-
1	213835778	1-213835778	rs423619272	T	C	-0.758845	0.144177	1.68985e-07	g.RF39	intergenic_variant	-	-	-
1	214696849	1-214696849	-	T	C	-0.539404	0.10478	3.09962e-07	g.Erysipelotrichaceae_UCG.009	intergenic_variant	-	-	-
1	214831908	1-214831908	rs424854080	T	C	-0.38992	0.0731382	1.17514e-07	g.Erysipelotrichaceae_UCG.009	intergenic_variant	-	-	-
1	215009772	1-215009772	rs415009783	C	A	-0.480895	0.0904608	1.27506e-07	g.UCG.005	intergenic_variant	-	-	-
1	215436973	1-215436973	rs420220087	G	T	-0.370454	0.0718816	3.00875e-07	g.Oribacterium	intergenic_variant	-	-	-
1	215600261	1-215600261	rs424437232	T	C	-0.350406	0.0702937	7.16078e-07	g.Oribacterium	intergenic_variant	-	-	-
1	215602059	1-215602059	rs428885810	A	G	-0.584517	0.112557	2.44827e-07	g.U29.B03	intergenic_variant	-	-	-
1	216158289	1-216158289	rs401218348	T	A	-0.748672	0.151518	8.92725e-07	g.U29.B03	intergenic_variant	-	-	-
1	216235638	1-216235638	rs419235995	G	A	-0.559776	0.112302	7.17311e-07	g.UCG.005	intergenic_variant	-	-	-
1	216811109	1-216811109	-	G	A	-0.547404	0.10523	2.33655e-07	g.U29.B03	intergenic_variant	-	-	-
1	217015889	1-217015889	rs405262823	C	T	-0.441295	0.0875062	5.32732e-07	g.UCG.002	intron_variant	LPP	protein_coding	-
1	217159053	1-217159053	rs588623451	T	C	-0.739645	0.138281	1.06902e-07	g.Bacteroidales_RF16_group	intron_variant	LPP	protein_coding	-
1	217159054	1-217159054	rs600887102	G	T	-0.28855	0.0558481	2.81092e-07	g.Saccharofermentans	intron_variant	LPP	protein_coding	-
1	217159082	1-217159082	rs428551577	A	T	-0.28855	0.0558481	2.81092e-07	g.Saccharofermentans	intron_variant	LPP	protein_coding	-
1	217198744	1-217198744	rs424411694	A	T	-0.277966	0.0524425	1.38655e-07	g.Saccharofermentans	intron_variant	LPP	protein_coding	-
1	217204887	1-217204887	rs429351176	G	C	-0.430066	0.0802313	1.00484e-07	g.Eubacterium_nodatum_group	intron_variant	LPP	protein_coding	-
1	217500265	1-217500265	rs411600209	G	A	-0.375775	0.0691337	6.67969e-08	g.UCG.002	intron_variant	LPP	protein_coding	-
1	217746351	1-217746351	rs424926752	G	C	-0.739874	0.146503	5.13407e-07	g.Succinivibrio	intergenic_variant	-	-	-
1	218618463	1-218618463	rs419357057	A	G	-0.514175	0.0994785	2.78161e-07	g.Prevotellaceae_Ga6A1_group	intergenic_variant	-	-	-
1	219474278	1-219474278	rs406120198	A	T	-0.475056	0.0957311	8.02207e-07	g.Prevotellaceae_YAB2003_group	intron_variant	DGKG	protein_coding	-
1	219479651	1-219479651	rs417917210	G	C	-0.317119	0.0613232	2.74443e-07	g.Prevotellaceae_Ga6A1_group	intron_variant	DGKG	protein_coding	-
1	219486936	1-219486936	rs406084156	A	G	-0.314892	0.0620805	4.58437e-07	g.Prevotellaceae_Ga6A1_group	intron_variant	DGKG	protein_coding	-
1	219488035	1-219488035	rs413235652	T	C	-0.30406	0.060024	4.74462e-07	g.Prevotellaceae_Ga6A1_group	intron_variant	DGKG	protein_coding	-
1	219488571	1-219488571	rs419648914	A	T	-0.320034	0.0565969	1.97329e-08	g.Prevotellaceae_Ga6A1_group	intron_variant	DGKG	protein_coding	-
1	219796287	1-219796287	rs418728456	T	A	-0.366436	0.0727756	5.54624e-07	g.Prevotellaceae_Ga6A1_group	upstream_gene_variant	TRA2B	protein_coding	-
1	221294654	1-221294654	rs428098438	G	A	-0.684197	0.1221	2.63166e-08	g.Syntrophococcus	upstream_gene_variant	-	snoRNA	-
1	221637220	1-221637220	rs425863160	A	C	0.298609	0.0597099	6.59958e-07	g.Ruminococcus_gauvreauii_group	intergenic_variant	-	-	-
1	222324022	1-222324022	-	C	G	-0.584981	0.117103	6.78748e-07	g.Selenomonas	intron_variant	MCF2L2	protein_coding	-
1	222539133	1-222539133	-	T	C	0.356354	0.0721694	9.08158e-07	g.U29.B03	intron_variant	MCCC1	protein_coding	-
1	222539133	1-222539133	-	G	A	-1.03086	0.20386	4.96716e-07	g.Anaerovibrio	intron_variant	MCCC1	protein_coding	-
1	223367892	1-223367892	rs429111587	G	A	-0.988474	0.197374	6.36471e-07	g.Desulfovibrio	intergenic_variant	-	-	-
1	224344551	1-224344551	-	T	C	-0.73593	0.139109	1.46316e-07	g.Clostridia_vadinBB60_group	intergenic_variant	-	-	-
1	225125619	1-225125619	rs594189223	C	T	-0.476427	0.0929651	3.49617e-07	g.Ruminococcus_gauvreauii_group	intergenic_variant	-	-	-
1	226669068	1-226669068	rs402705353	C	A	-0.571148	0.113931	6.20617e-07	g.UCG.005	intergenic_variant	-	-	-
1	226767342	1-226767342	rs593913781	A	T	-0.626081	0.122057	3.41321e-07	g.Ruminococcaceae	intron_variant	KCNMB2	protein_coding	-
1	227751602	1-227751602	rs413730677	A	T	-0.684334	0.13856	9.02797e-07	g.Prevotellaceae_YAB2003_group	intergenic_variant	-	-	-
1	228289443	1-228289443	-	C	T	-0.342477	0.0690092	8.0067e-07	g.Moryella	intergenic_variant	-	-	-
1	228289444	1-228289444	-	T	C	-0.707415	0.11693	1.96266e-09	g.UCG.005	intergenic_variant	-	-	-
1	228724970	1-228724970	rs407264273	G	A	-0.697523	0.117503	3.86639e-09	g.UCG.005	intergenic_variant	-	-	-
1	228871914	1-228871914	rs399235095	C	T	-0.40588	0.0736495	4.41024e-08	g.Prevotellaceae_Ga6A1_group	intergenic_variant	-	-	-
1	229567482	1-229567482	rs398898942	A	G	0.273455	0.0483473	1.95719e-08	g.Erysipelotrichaceae_UCG.009	intergenic_variant	-	-	-
1	229567494	1-229567494	rs412264107	C	T	-0.0474525	0.00936728	4.74112e-07	pcoa1	intergenic_variant	-	-	-
1	229923674	1-229923674	rs428019789	G	T	-0.0437259	0.00884458	8.8089e-07	pcoa1	upstream_gene_variant	U6	snRNA	-
1	230067059	1-230067059	-	T	C	1.35441	0.269467	5.80418e-07	g.p.251.o5	intron_variant	NAALADL2	protein_coding	-
1	230101789	1-230101789	rs400633318	G	C	-0.439302	0.0801003	5.10711e-08	g.Moryella	intron_variant	NAALADL2	protein_coding	-
1	230327069	1-230327069	-	A	G	-0.173768	0.0352418	9.40645e-07	g.Eubacterium_ruminantium_group	intron_variant	NAALADL2	protein_coding	-
1	230778243	1-230778243	-	C	T	0.270606	0.0546173	8.34396e-07	g.UCG.002	intron_variant	NAALADL2	protein_coding	-
1	230942512	1-230942512	rs606204007	C	T	-0.843459	0.157757	1.08234e-07	g.Pseudobutyrivibrio	intron_variant	NAALADL2	protein_coding	-
1	232288202	1-232288202	rs429813349	G	A	-0.816275	0.165537	9.38948e-07	g.Olsenella	intron_variant	NLGN1	protein_coding	-
1	232288223	1-232288223	rs406310621	G	T	-0.396107	0.0749289	1.49381e-07	g.Ruminococcus_gauvreauii_group	intron_variant	NLGN1	protein_coding	-
1	232288239	1-232288239	rs420664410	T	C	-0.391097	0.0774648	5.17471e-07	g.Ruminococcus_gauvreauii_group	intron_variant	NLGN1	protein_coding	-
1	232288248	1-232288248	rs401132149	G	A	-0.43537	0.0813913	1.06765e-07	g.Ruminococcus_gauvreauii_group	intron_variant	NLGN1	protein_coding	-
1	232554131	1-232554131	rs426367431	T	C	-0.423323	0.0815661	2.48885e-07	g.Ruminococcus_gauvreauii_group	intron_variant	NLGN1	protein_coding	-
1	233062524	1-233062524	rs422702087	T	C	0.412083	0.0835058	9.21716e-07	g.Erysipelotrichaceae_UCG.006	intergenic_variant	-	-	-
1	234428992	1-234428992	rs428694408	C	T	-0.226566	0.0455199	7.44121e-07	g.UCG.010	intron_variant	FNDC3B	protein_coding	-
1	234449157	1-234449157	rs401237461	C	T	-0.520109	0.0986108	1.59316e-07	g.Prevotellaceae_Ga6A1_group	intron_variant	FNDC3B	protein_coding	-
1	234481075	1-234481075	rs413516197	C	T	-0.66442	0.126589	1.82623e-07	g.Selenomonas	intron_variant	FNDC3B	protein_coding	-
1	234490536	1-234490536	rs416625399	A	T	-0.364529	0.0704857	2.73862e-07	g.UCG.010	intron_variant	FNDC3B	protein_coding	-
1	234608491	1-234608491	rs427040531	T	G	-0.697651	0.131712	1.41374e-07	g.Selenomonas	intron_variant	FNDC3B	protein_coding	-
1	234975343	1-234975343	-	G	A	-0.471526	0.0888895	1.35557e-07	g.Prevotellaceae_Ga6A1_group	intron_variant	PLD1	protein_coding	-
1	235357160	1-235357160	rs411586142	A	G	-0.398925	0.0761424	1.91999e-07	g.Selenomonas	intron_variant	TNIK	protein_coding	-
1	235477758	1-235477758	rs406281521	G	C	-0.41583	0.0837242	7.85162e-07	g.UCG.010	intron_variant	TNIK	protein_coding	-
1	235490842	1-235490842	rs419315610	C	T	-0.556302	0.107661	2.80387e-07	g.Schwartzia	intron_variant	TNIK	protein_coding	-
1	235494474	1-235494474	rs399399444	C	T	-0.499867	0.0997908	6.33161e-07	g.Schwartzia	intron_variant	TNIK	protein_coding	-
1	235494474	1-235494474	rs399399444	A	C	-0.577394	0.0993635	8.05433e-09	g.Schwartzia	intron_variant	TNIK	protein_coding	-
1	235494496	1-235494496	rs412648036	A	C	-0.427102	0.0840825	4.41683e-07	g.Succiniclasticum	intron_variant	TNIK	protein_coding	-
1	235494496	1-235494496	rs412648036	G	A	-0.558628	0.101018	3.96875e-08	g.Schwartzia	intron_variant	TNIK	protein_coding	-
1	235608213	1-235608213	rs410523504	G	A	-0.430035	0.0854062	5.54535e-07	g.Succiniclasticum	intron_variant	SLC2A2	protein_coding	-
1	236653577	1-236653577	rs414810669	A	G	-0.432233	0.0853373	4.76e-07	g.Ruminococcus_gauvreauii_group	intron_variant	LRRIQ4	protein_coding	-
1	236873275	1-236873275	rs429395235	C	G	-1.15265	0.233182	8.83888e-07	g.Lachnospiraceae_XPB1014_group	intron_variant	MECOM	protein_coding	-
1	237450183	1-237450183	rs428271028	A	C	-0.554836	0.112497	9.34622e-07	g.UCG.005	intergenic_variant	-	-	-
1	238712937	1-238712937	-	T	C	0.441481	0.0871946	4.80483e-07	g.Anaerovorax	intergenic_variant	-	-	-
1	239375508	1-239375508	rs421629516	A	C	0.141832	0.0273067	2.43581e-07	g.Christensenellaceae_R.7_group	intergenic_variant	-	-	-
1	240404308	1-240404308	rs423572466	C	T	0.380361	0.0762095	6.94281e-07	g.Schwartzia	intergenic_variant	-	-	-
1	240406533	1-240406533	rs412929741	G	A	-0.512688	0.0977096	1.84165e-07	g.Prevotellaceae_Ga6A1_group	intergenic_variant	-	-	-
1	240417971	1-240417971	rs401608551	G	A	-0.508125	0.100364	4.8138e-07	g.Prevotellaceae_Ga6A1_group	intergenic_variant	-	-	-
1	240893026	1-240893026	rs594799330	T	C	0.112228	0.0221165	4.53597e-07	g.Prevotella	intron_variant	BCHE	protein_coding	-
1	240895232	1-240895232	-	A	G	-1.00869	0.199402	4.9195e-07	g.Prevotellaceae_YAB2003_group	intron_variant	BCHE	protein_coding	-
1	240980120	1-240980120	rs602920831	G	A	-0.693528	0.102015	1.70359e-11	g.UCG.002	intergenic_variant	-	-	-
1	240983173	1-240983173	rs597676337	G	A	-0.983994	0.196144	6.09308e-07	g.Prevotellaceae_YAB2003_group	intergenic_variant	-	-	-
1	241731254	1-241731254	rs417243729	C	T	-0.810059	0.163212	7.98779e-07	g.Prevotellaceae_YAB2003_group	intergenic_variant	-	-	-
1	241801156	1-241801156	rs398322198	G	A	-0.431243	0.0815687	1.49039e-07	g.Prevotellaceae_Ga6A1_group	synonymous_variant	SI	protein_coding	16/49
1	241853760	1-241853760	rs406276632	C	T	-0.349246	0.0704068	8.10319e-07	g.Prevotellaceae_Ga6A1_group	intron_variant	SI	protein_coding	-
1	241853762	1-241853762	rs417420271	G	T	-0.358533	0.0712551	5.64519e-07	g.Prevotellaceae_Ga6A1_group	intron_variant	SI	protein_coding	-
1	242136826	1-242136826	rs404212659	A	T	-0.359004	0.0717461	6.50555e-07	g.Prevotellaceae_Ga6A1_group	intergenic_variant	-	-	-
1	242750485	1-242750485	rs417843757	T	C	-0.24617	0.0486255	4.81952e-07	g.Prevotellaceae_Ga6A1_group	intergenic_variant	-	-	-
1	242797728	1-242797728	rs427936069	G	T	-0.742797	0.123912	2.73443e-09	g.Anaerovorax	intergenic_variant	-	-	-
1	243132001	1-243132001	rs406921053	T	C	-0.690707	0.134959	3.62307e-07	g.Succiniclasticum	intergenic_variant	-	-	-
1	243170367	1-243170367	-	C	T	-0.347833	0.0675449	3.0723e-07	g.Prevotellaceae_Ga6A1_group	intergenic_variant	-	-	-
1	243170368	1-243170368	-	C	A	-0.566789	0.110607	3.50429e-07	g.Schwartzia	intergenic_variant	-	-	-
1	244774195	1-244774195	-	G	A	-0.566789	0.110607	3.50429e-07	g.Schwartzia	intergenic_variant	-	-	-
1	244775966	1-244775966	-	T	C	-0.860619	0.157714	5.94344e-08	g.Schwartzia	intergenic_variant	-	-	-
1	245223663	1-245223663	rs413512377	T	G	-0.762082	0.153424	7.83164e-07	g.Schwartzia	intergenic_variant	-	-	-
1	245228029	1-245228029	rs404894138	G	A	-0.945217	0.169752	3.20772e-08	g.Olsenella	intergenic_variant	-	-	-
1	246445738	1-246445738	rs429779640	C	A	-0.913458	0.185631	9.88524e-07	g.Olsenella	intergenic_variant	-	-	-
1	246454550	1-246454550	rs401162742	T	C	-0.446535	0.0818707	6.03121e-08	g.Succiniclasticum	intergenic_variant	-	-	-
1	246458122	1-246458122	rs424919995	A	T	-0.382618	0.0713597	9.96825e-08	g.Succiniclasticum	intergenic_variant	-	-	-
1	247542654	1-247542654	-	G	A	-0.364321	0.0688002	1.42445e-07	g.Succiniclasticum	intergenic_variant	-	-	-
1	248031082	1-248031082	rs419351753	A	G	-0.399049	0.0781404	3.83726e-07	g.Moryella	intergenic_variant	-	-	-
1	249080437	1-249080437	rs605393822	C	A	-0.651496	0.12628	2.92426e-07	g.Lachnospiraceae_XPB1014_group	intron_variant,non_coding_transcript_variant	-	pseudogene	-
1	249091579	1-249091579	rs599257825	C	T	0.204749	0.0402818	4.34121e-07	g.Lachnospiraceae_NK3A20_group	intron_variant,non_coding_transcript_variant	-	pseudogene	-
1	249706830	1-249706830	rs426928680	C	T	-0.721679	0.145995	8.83676e-07	g.Family_XIII_AD3011_group	intron_variant	RSRC1	protein_coding	-
1	249729540	1-249729540	rs595990987	C	T	-0.529418	0.105189	5.60658e-07	g.Shuttleworthia	intron_variant	RSRC1	protein_coding	-
1	249778740	1-249778740	rs422559819	C	T	-0.478524	0.0912705	1.88251e-07	g.Prevotellaceae_UCG.003	intron_variant	RSRC1	protein_coding	-
1	252179257	1-252179257	rs588757503	C	T	-0.492148	0.0992982	8.27415e-07	g.Prevotellaceae_UCG.003	intron_variant	KCNAB1	protein_coding	-
1	252421417	1-252421417	rs400985003	C	A	0.671158	0.129418	2.54112e-07	g.Family_XIII_AD3011_group	intergenic_variant	-	-	-
1	253602567	1-253602567	rs605511155	A	G	-0.502797	0.0972341	2.74843e-07	g.Clostridia_vadinBB60_group	intergenic_variant	-	-	-
1	254032147	1-254032147	rs408015448	A	C	-0.676585	0.131504	3.14807e-07	g.Succiniclasticum	intergenic_variant	-	-	-
1	254033094	1-254033094	rs415156235	C	A	-0.525237	0.0928955	1.97941e-08	g.Prevotellaceae_Ga6A1_group	intergenic_variant	-	-	-
1	254033169	1-254033169	rs416049625	G	A	-0.530945	0.0977633	6.8485e-08	g.Prevotellaceae_Ga6A1_group	intergenic_variant	-	-	-
1	254035903	1-254035903	rs414626821	C	T	-0.456129	0.0897353	4.33804e-07	g.Prevotellaceae_Ga6A1_group	intergenic_variant	-	-	-
1	254062983	1-254062983	rs413785219	T	A	-0.488711	0.0888327	4.64781e-08	g.Prevotellaceae_Ga6A1_group	intergenic_variant	-	-	-
1	254070516	1-254070516	rs418093995	T	G	-0.544142	0.098125	3.64307e-08	g.Prevotellaceae_Ga6A1_group	intergenic_variant	-	-	-
1	254082631	1-254082631	rs421840077	C	T	-0.529711	0.0886858	3.1107e-09	g.Prevotellaceae_Ga6A1_group	intergenic_variant	-	-	-
1	254101406	1-254101406	rs408411426	T	C	-0.442385	0.0875118	5.00678e-07	g.Prevotellaceae_Ga6A1_group	intergenic_variant	-	-	-
1	254102477	1-254102477	-	C	T	-0.466207	0.0877866	1.31234e-07	g.Prevotellaceae_Ga6A1_group	intergenic_variant	-	-	-
1	254154878	1-254154878	-	T	C	-0.476819	0.0849226	2.47129e-08	g.Prevotellaceae_Ga6A1_group	intergenic_variant	-	-	-
1	254157216	1-254157216	rs422168204	C	G	-0.514685	0.0992437	2.5398e-07	g.Prevotellaceae_Ga6A1_group	intergenic_variant	-	-	-
1	254261693	1-254261693	rs430618265	G	A	-0.506847	0.0928647	5.90805e-08	g.Prevotellaceae_Ga6A1_group	intergenic_variant	-	-	-
1	254678229	1-254678229	rs401536817	C	T	0.368908	0.0658979	2.71242e-08	g.Succiniclasticum	intergenic_variant	-	-	-
1	254781308	1-254781308	-	T	G	0.722148	0.144624	6.8622e-07	g.Megasphaera	intergenic_variant	-	-	-
1	255580789	1-255580789	rs415050483	G	A	-0.251326	0.0501288	6.18948e-07	g.Moryella	intergenic_variant	-	-	-
1	255855987	1-255855987	rs428297710	A	G	0.313284	0.0625722	6.40891e-07	g.Schwartzia	intergenic_variant	-	-	-
1	255856032	1-255856032	rs591007797	T	C	-0.43638	0.0777941	2.54639e-08	g.Ruminococcus_gauvreauii_group	intergenic_variant	-	-	-
1	256882096	1-256882096	rs407792535	C	T	-0.414075	0.0784899	1.58335e-07	g.Ruminococcus_gauvreauii_group	intergenic_variant	-	-	-
1	259361271	1-259361271	rs414425268	C	T	-0.847145	0.161422	1.83252e-07	g.U29.B03	intergenic_variant	-	-	-
1	259868232	1-259868232	-	T	C	0.230998	0.0427971	8.21541e-08	g.Eubacterium_nodatum_group	upstream_gene_variant	-	lncRNA	-
1	261383656	1-261383656	-	G	A	0.309813	0.0589806	1.78648e-07	g.UCG.002	intergenic_variant	-	-	-
1	262791208	1-262791208	-	C	T	-1.05566	0.208067	4.55332e-07	g.Desulfovibrio	intergenic_variant	-	-	-
1	262791213	1-262791213	-	C	T	0.335518	0.0658449	4.06655e-07	Firmicutes.Bacteroidota	intergenic_variant	-	-	-
1	262791232	1-262791232	-	C	A	0.346692	0.066457	2.16112e-07	Firmicutes.Bacteroidota	intergenic_variant	-	-	-
1	263420707	1-263420707	rs592519913	T	G	0.328119	0.0657718	7.02196e-07	Firmicutes.Bacteroidota	intergenic_variant	-	-	-
1	263421176	1-263421176	rs405646572	G	A	-0.351279	0.0701676	6.42426e-07	g.Oribacterium	intergenic_variant	-	-	-
1	264150301	1-264150301	rs412295610	G	A	-0.350956	0.0698729	5.90719e-07	g.Oribacterium	intergenic_variant	-	-	-
1	264758489	1-264758489	rs400728478	A	C	0.0159629	0.0031649	5.30821e-07	pcoa3	intergenic_variant	-	-	-
1	264914294	1-264914294	-	T	G	-1.38957	0.2763	5.71692e-07	g.Sharpea	intergenic_variant	-	-	-
1	265009120	1-265009120	-	T	A	-1.01215	0.184177	4.803e-08	g.p.251.o5	intergenic_variant	-	-	-
1	265344368	1-265344368	-	C	T	-1.37231	0.272056	5.29435e-07	g.Dialister	downstream_gene_variant	-	lncRNA	-
1	265556611	1-265556611	-	C	T	-0.474559	0.0882203	9.07125e-08	g.UCG.005	intergenic_variant	-	-	-
1	265983215	1-265983215	-	G	C	-0.818861	0.152033	8.74192e-08	g.Anaerovibrio	intergenic_variant	-	-	-
1	266397401	1-266397401	rs600781529	A	G	-0.458111	0.090177	4.4038e-07	g.Ruminococcus_gauvreauii_group	intergenic_variant	-	-	-
1	266475928	1-266475928	rs430622083	G	A	-0.279921	0.0564223	8.07137e-07	g.Moryella	intergenic_variant	-	-	-
1	267078939	1-267078939	rs430768995	A	G	-0.487963	0.097027	5.71862e-07	g.Eubacterium_nodatum_group	intergenic_variant	-	-	-
1	267375130	1-267375130	rs420993616	T	C	-0.362653	0.0736972	9.8834e-07	g.Eubacterium_nodatum_group	intergenic_variant	-	-	-
1	267458023	1-267458023	rs411585178	A	G	-0.520216	0.103755	6.18062e-07	g.Anaerovorax	intergenic_variant	-	-	-
1	268262699	1-268262699	rs422684146	G	A	-0.338128	0.0622925	6.95636e-08	g.Eubacterium_nodatum_group	intron_variant	SLC9A9	protein_coding	-
1	268280058	1-268280058	rs430543462	G	A	-0.442187	0.0873089	4.76899e-07	g.Eubacterium_nodatum_group	intron_variant	SLC9A9	protein_coding	-
1	269562055	1-269562055	-	T	C	-0.429835	0.0864327	7.60194e-07	g.Eubacterium_nodatum_group	intron_variant	TFDP2	protein_coding	-
1	269941269	1-269941269	rs601054175	C	T	-1.02111	0.201805	4.88701e-07	g.Prevotellaceae_YAB2003_group	intergenic_variant	-	-	-
1	270290192	1-270290192	rs413002320	G	A	0.221728	0.041557	1.14872e-07	g.UCG.002	intergenic_variant	-	-	-
1	270740386	1-270740386	rs599861618	C	T	-0.546705	0.109246	6.48762e-07	g.UCG.005	intergenic_variant	-	-	-
1	271813395	1-271813395	rs412227033	A	G	-0.631035	0.126293	6.74831e-07	g.Succiniclasticum	intergenic_variant	-	-	-
1	271911457	1-271911457	-	G	A	-0.722646	0.124118	7.54111e-09	g.Eubacterium_nodatum_group	intergenic_variant	-	-	-
1	272442174	1-272442174	rs427440885	T	C	-0.444628	0.0863622	3.0923e-07	g.Eubacterium_nodatum_group	intergenic_variant	-	-	-
1	273839400	1-273839400	-	C	T	-0.294003	0.0561194	1.92323e-07	g.Moryella	intergenic_variant	-	-	-
1	274697503	1-274697503	rs430748103	C	A	-0.258149	0.0520072	7.96906e-07	g.Prevotellaceae_Ga6A1_group	intergenic_variant	-	-	-
1	274747992	1-274747992	-	G	A	-0.0912341	0.0179986	4.66401e-07	g.UCG.001	intergenic_variant	-	-	-
1	274765412	1-274765412	rs411583164	C	G	-0.370034	0.0745183	7.8904e-07	g.Syntrophococcus	intergenic_variant	-	-	-
1	276339732	1-276339732	rs606155700	G	A	-0.418659	0.084112	7.43703e-07	g.Moryella	intergenic_variant	-	-	-
1	276608454	1-276608454	rs419520491	A	G	-0.470135	0.0906866	2.5653e-07	g.Moryella	intergenic_variant	-	-	-
1	277453606	1-277453606	rs404591245	G	T	-0.770239	0.153738	6.30156e-07	g.Bacteroidales_RF16_group	downstream_gene_variant	CEP63	protein_coding	-
1	278109746	1-278109746	rs602551270	G	A	0.141788	0.0285357	7.7677e-07	g.NK4A214_group	intron_variant	SLCO2A1	protein_coding	-
1	279181581	1-279181581	rs405268063	A	T	-0.539873	0.0939994	1.18957e-08	g.Anaerovorax	intergenic_variant	-	-	-
1	279289204	1-279289204	rs421640379	A	G	-0.442013	0.088729	7.28053e-07	g.Prevotellaceae_UCG.003	intergenic_variant	-	-	-
1	279500209	1-279500209	-	C	T	-0.148136	0.0299974	9.05629e-07	g.F082	intergenic_variant	-	-	-
1	279506011	1-279506011	rs405950421	G	A	-0.639995	0.129427	8.76385e-07	g.Prevotellaceae_UCG.003	intergenic_variant	-	-	-
1	280178547	1-280178547	-	C	T	-0.136729	0.0271708	5.63008e-07	g.Eubacterium_ruminantium_group	intergenic_variant	-	-	-
1	280209872	1-280209872	rs408678851	A	G	-0.672771	0.117706	1.39412e-08	g.Prevotellaceae_UCG.003	intergenic_variant	-	-	-
1	280213132	1-280213132	rs401210978	G	C	-0.384953	0.0725056	1.32221e-07	g.Prevotellaceae_UCG.003	intergenic_variant	-	-	-
1	280215456	1-280215456	rs409543125	G	A	-0.586479	0.100561	7.12275e-09	g.Prevotellaceae_UCG.003	intergenic_variant	-	-	-
1	280220288	1-280220288	rs424752155	A	G	-0.518826	0.0972828	1.16315e-07	g.Prevotellaceae_UCG.003	intergenic_variant	-	-	-
1	280945414	1-280945414	rs417862900	G	T	-0.728817	0.11707	6.73655e-10	g.Prevotellaceae_UCG.003	intron_variant	CPNE4	protein_coding	-
1	281393507	1-281393507	-	G	A	-0.297392	0.0590329	5.47321e-07	g.Moryella	intron_variant	CPNE4	protein_coding	-
1	281427161	1-281427161	rs421007176	A	T	-0.639644	0.116528	4.97389e-08	g.UCG.005	downstream_gene_variant	CPNE4	protein_coding	-
1	281557239	1-281557239	rs402434726	C	T	-0.545989	0.101384	8.77622e-08	g.Olsenella	intergenic_variant	-	-	-
1	281587149	1-281587149	rs401250484	T	C	-0.515626	0.103153	6.67874e-07	g.Blvii28_wastewater.sludge_group	intergenic_variant	-	-	-
1	281588636	1-281588636	rs410881260	G	A	0.491043	0.0967146	4.46975e-07	g.Blvii28_wastewater.sludge_group	intergenic_variant	-	-	-
1	281588859	1-281588859	rs429782465	T	C	0.499462	0.0934035	1.07765e-07	g.Blvii28_wastewater.sludge_group	intergenic_variant	-	-	-
1	281617287	1-281617287	rs411927832	G	C	0.467149	0.0915317	3.90011e-07	g.Blvii28_wastewater.sludge_group	intergenic_variant	-	-	-
1	281627549	1-281627549	rs406732477	T	C	0.496464	0.0909809	5.94423e-08	g.Blvii28_wastewater.sludge_group	intergenic_variant	-	-	-
1	282181974	1-282181974	rs404912041	T	G	0.46064	0.0919105	6.24588e-07	g.Blvii28_wastewater.sludge_group	intergenic_variant	-	-	-
1	284753612	1-284753612	rs406502040	T	G	-0.429168	0.0835353	3.27172e-07	g.Clostridia_vadinBB60_group	intron_variant	-	protein_coding	-
1	285037684	1-285037684	rs425966771	C	T	0.254258	0.0496808	3.62471e-07	Firmicutes.Bacteroidota	intergenic_variant	-	-	-
1	285049081	1-285049081	rs424185379	T	G	-0.614282	0.116947	1.78777e-07	g.Anaerovorax	intergenic_variant	-	-	-
1	285053981	1-285053981	rs402456242	C	A	-0.571891	0.111203	3.18454e-07	g.Anaerovorax	intergenic_variant	-	-	-
1	285771034	1-285771034	rs416796172	A	G	-0.599075	0.115373	2.45523e-07	g.Anaerovorax	intergenic_variant	-	-	-
1	285773543	1-285773543	rs401759970	G	A	-0.330232	0.0612945	8.66854e-08	g.Moryella	intergenic_variant	-	-	-
1	285804956	1-285804956	rs599262819	T	C	-0.236729	0.0458295	2.82971e-07	g.Moryella	intron_variant	ABCG1	protein_coding	-
1	285930588	1-285930588	rs428615939	G	T	-0.459543	0.0918736	6.56897e-07	g.Ruminococcus_gauvreauii_group	intron_variant	TFF2	protein_coding	-
1	286331986	1-286331986	rs595817701	T	G	-0.450436	0.0914916	9.76557e-07	g.Erysipelotrichaceae_UCG.006	intron_variant	PDE9A	protein_coding	-
1	287793262	1-287793262	rs422682547	T	C	0.296908	0.0590134	5.65909e-07	g.Christensenellaceae_R.7_group	intron_variant	TSPEAR	protein_coding	-
1	288334437	1-288334437	-	G	A	-0.439259	0.0788768	3.19516e-08	g.Ruminococcus_gauvreauii_group	intron_variant	ADARB1	protein_coding	-
1	290033118	1-290033118	rs412825603	G	C	-0.695935	0.139119	6.55116e-07	g.Family_XIII_AD3011_group	upstream_gene_variant	-	protein_coding	-
1	290771007	1-290771007	rs593858457	T	A	-0.633411	0.127294	7.49151e-07	g.Succiniclasticum	intergenic_variant	-	-	-
1	290771030	1-290771030	rs398477071	C	T	-0.562565	0.113242	7.80654e-07	g.Pseudobutyrivibrio	intergenic_variant	-	-	-
1	290785688	1-290785688	rs597251729	C	T	-0.599501	0.118956	5.41893e-07	g.Pseudobutyrivibrio	intergenic_variant	-	-	-
1	292005904	1-292005904	-	T	C	-1.02558	0.190228	8.49614e-08	g.Desulfovibrio	intergenic_variant	-	-	-
1	293957311	1-293957311	-	G	A	-0.624376	0.122876	4.37643e-07	g.Schwartzia	intergenic_variant	-	-	-
1	295181710	1-295181710	rs411640662	A	G	-0.732478	0.137589	1.22403e-07	g.Eubacterium_nodatum_group	intron_variant	PIK3R4	protein_coding	-
1	295306181	1-295306181	rs423080577	G	A	-0.64074	0.117722	6.41788e-08	g.UCG.005	intergenic_variant	-	-	-
1	295541795	1-295541795	-	C	A	0.794671	0.15646	4.42772e-07	g.Acidaminococcus	intergenic_variant	-	-	-
1	296481969	1-296481969	rs401563342	C	T	0.254364	0.0507822	6.33891e-07	g.Lachnospiraceae_NK3A20_group	intron_variant	ANKRD28	protein_coding	-
1	296640147	1-296640147	rs402802347	A	G	-0.390932	0.0792648	9.34794e-07	g.Ruminococcus_gauvreauii_group	intergenic_variant	-	-	-
1	296640147	1-296640147	rs402802347	C	T	-0.845962	0.136971	9.11777e-10	g.Family_XIII_AD3011_group	intergenic_variant	-	-	-
1	297012283	1-297012283	rs398630199	C	T	-0.511085	0.0943271	7.34007e-08	g.Eubacterium_nodatum_group	intron_variant	RFTN1	protein_coding	-
1	297608981	1-297608981	rs408724903	T	C	-0.53298	0.0991913	9.37056e-08	g.Eubacterium_nodatum_group	intron_variant	PLCL2	protein_coding	-
1	297648022	1-297648022	-	T	C	-0.420972	0.0816958	3.0204e-07	g.Moryella	intron_variant	PLCL2	protein_coding	-
1	297705735	1-297705735	-	C	G	-0.433892	0.0850684	3.96461e-07	g.Moryella	intron_variant	PLCL2	protein_coding	-
1	297705743	1-297705743	-	C	G	-0.864657	0.170028	4.2863e-07	g.Schwartzia	intron_variant	PLCL2	protein_coding	-
1	297705744	1-297705744	-	C	T	-0.891902	0.172391	2.70973e-07	g.Schwartzia	intron_variant	PLCL2	protein_coding	-
1	297828133	1-297828133	rs590854925	C	T	-0.877326	0.171292	3.55067e-07	g.Schwartzia	intron_variant	TBC1D5	protein_coding	-
1	297876292	1-297876292	rs405099420	C	T	-0.566108	0.114457	8.71051e-07	g.RF39	intron_variant	TBC1D5	protein_coding	-
1	297876294	1-297876294	rs418382950	T	C	0.183116	0.0359107	3.99139e-07	g.Saccharofermentans	intron_variant	TBC1D5	protein_coding	-
1	297931314	1-297931314	rs423249635	C	G	0.143538	0.0290044	8.58875e-07	g.Saccharofermentans	intron_variant	TBC1D5	protein_coding	-
1	298769880	1-298769880	rs430054062	C	T	-0.381682	0.0749637	4.15178e-07	g.RF39	intergenic_variant	-	-	-
1	299033975	1-299033975	rs602389323	G	A	-0.391934	0.0794185	9.20526e-07	g.Shuttleworthia	intergenic_variant	-	-	-
1	299048478	1-299048478	rs401501824	G	C	-0.448634	0.0894145	6.06931e-07	g.Ruminococcus_gauvreauii_group	intergenic_variant	-	-	-
1	299096357	1-299096357	-	T	C	-0.283774	0.0552295	3.26307e-07	g.Succiniclasticum	intergenic_variant	-	-	-
1	299246799	1-299246799	rs414856097	C	T	-0.820502	0.163302	5.85736e-07	g.Schwartzia	intergenic_variant	-	-	-
1	299252394	1-299252394	rs402067324	G	A	0.599314	0.120273	7.23164e-07	g.Anaerovibrio	intergenic_variant	-	-	-
1	299253979	1-299253979	rs411865264	C	A	-0.750683	0.147524	4.21732e-07	g.Anaerovibrio	intergenic_variant	-	-	-
1	299322769	1-299322769	rs402885554	G	C	-0.781848	0.15207	3.20751e-07	g.Anaerovibrio	intergenic_variant	-	-	-
1	299491833	1-299491833	rs400493821	C	T	-0.267051	0.0448054	3.35339e-09	g.Prevotellaceae_Ga6A1_group	intergenic_variant	-	-	-
1	300135698	1-300135698	-	T	C	-0.388544	0.0754428	3.06403e-07	g.Ruminococcus_gauvreauii_group	intron_variant,non_coding_transcript_variant	-	lncRNA	-
1	300277772	1-300277772	rs410347457	G	T	0.563328	0.111626	5.23124e-07	g.Pseudobutyrivibrio	intron_variant,non_coding_transcript_variant	-	lncRNA	-
1	300440769	1-300440769	rs399457853	G	A	-0.0189165	0.00363984	2.3975e-07	pcoa4	intron_variant,non_coding_transcript_variant	-	lncRNA	-
1	300441393	1-300441393	rs411821072	C	T	-1.05928	0.194742	6.53849e-08	g.Desulfovibrio	intron_variant,non_coding_transcript_variant	-	lncRNA	-
1	300660740	1-300660740	rs407444796	G	A	-0.915126	0.185411	9.17618e-07	g.Desulfovibrio	intergenic_variant	-	-	-
1	300660806	1-300660806	rs418609025	T	C	-0.388206	0.074419	2.16455e-07	g.Succiniclasticum	intergenic_variant	-	-	-
2	1027672	2-1027672	rs415831931	T	C	-0.401433	0.0747289	9.44138e-08	g.Succiniclasticum	intron_variant	MYT1L	protein_coding	-
2	1377975	2-1377975	rs1094471880	A	C	0.651294	0.130674	7.18909e-07	g.p.251.o5	intergenic_variant	-	-	-
2	1454251	2-1454251	-	G	A	-0.265799	0.0506051	1.79009e-07	g.Prevotellaceae_Ga6A1_group	intergenic_variant	-	-	-
2	1481466	2-1481466	rs403959828	C	T	-0.339837	0.0643991	1.57053e-07	g.Prevotellaceae_Ga6A1_group	intergenic_variant	-	-	-
2	1561370	2-1561370	-	A	G	0.354555	0.0672177	1.59009e-07	g.Prevotellaceae_Ga6A1_group	intergenic_variant	-	-	-
2	1566441	2-1566441	rs415196089	C	T	-0.614388	0.121228	4.68601e-07	g.Shuttleworthia	intergenic_variant	-	-	-
2	1748625	2-1748625	-	C	T	-0.643739	0.125734	3.58683e-07	g.Shuttleworthia	upstream_gene_variant	-	lncRNA	-
2	1828654	2-1828654	rs401634856	C	G	-0.697272	0.118419	5.13211e-09	g.UCG.005	intron_variant	EIPR1	protein_coding	-
2	1913711	2-1913711	rs414214342	T	A	0.16703	0.0325137	3.27804e-07	g.Christensenellaceae_R.7_group	intron_variant	TRAPPC12	protein_coding	-
2	3033612	2-3033612	rs399655009	G	A	-0.942751	0.178553	1.54634e-07	g.Blvii28_wastewater.sludge_group	intergenic_variant	-	-	-
2	3057524	2-3057524	-	C	T	-0.300573	0.0609978	9.55489e-07	g.Moryella	intergenic_variant	-	-	-
2	3385495	2-3385495	rs423078156	T	C	-0.752574	0.149025	5.1404e-07	g.Veillonellaceae_UCG.001	intergenic_variant	-	-	-
2	3474942	2-3474942	-	A	G	-0.604905	0.119924	5.2989e-07	g.Olsenella	intergenic_variant	-	-	-
2	3632066	2-3632066	rs421125761	T	G	-0.623574	0.122915	4.56316e-07	g.Eubacterium_nodatum_group	intergenic_variant	-	-	-
2	3974537	2-3974537	rs404131180	T	C	-0.415025	0.0806485	3.12972e-07	g.Prevotellaceae_Ga6A1_group	intergenic_variant	-	-	-
2	4602627	2-4602627	rs404679672	G	A	-0.452793	0.0919257	9.6496e-07	g.Erysipelotrichaceae_UCG.006	intergenic_variant	-	-	-
2	4804601	2-4804601	rs417301557	G	A	-0.741074	0.145474	4.09576e-07	g.Succinivibrio	intergenic_variant	-	-	-
2	5232154	2-5232154	rs408837630	A	G	-0.498712	0.0997244	6.60251e-07	g.Ruminococcus_gauvreauii_group	intergenic_variant	-	-	-
2	6256431	2-6256431	rs424578525	G	T	-0.616662	0.124803	8.93095e-07	g.UCG.005	intergenic_variant	-	-	-
2	6272022	2-6272022	rs425944876	G	T	-0.703245	0.126709	3.54978e-08	g.Anaerovorax	intergenic_variant	-	-	-
2	7289846	2-7289846	rs401834958	G	A	-0.545886	0.11037	8.71467e-07	g.Anaerovorax	intron_variant	ASTN2	protein_coding	-
2	7289849	2-7289849	rs413028364	C	T	-1.04765	0.193335	7.31561e-08	g.Desulfobulbus	intron_variant	ASTN2	protein_coding	-
2	8454050	2-8454050	rs428185574	G	T	-1.04765	0.193335	7.31561e-08	g.Desulfobulbus	intergenic_variant	-	-	-
2	9700691	2-9700691	rs421811824	C	T	-0.697634	0.141725	9.80444e-07	g.Shuttleworthia	intron_variant,non_coding_transcript_variant	-	lncRNA	-
2	9832865	2-9832865	rs415489533	G	A	-0.604696	0.116441	2.44743e-07	g.Anaerovorax	intron_variant	COL27A1	protein_coding	-
2	10151378	2-10151378	rs398431640	T	C	-0.398686	0.0782822	4.12259e-07	g.Prevotellaceae_UCG.003	intron_variant	ZNF618	protein_coding	-
2	10431621	2-10431621	rs423595154	T	C	-0.397149	0.0803675	8.90413e-07	g.UCG.010	intergenic_variant	-	-	-
2	10604941	2-10604941	-	G	A	-0.744122	0.149673	7.65569e-07	g.Pseudobutyrivibrio	upstream_gene_variant	RGS3	protein_coding	-
2	10622850	2-10622850	rs588269593	C	A	-0.427259	0.0702267	1.59814e-09	g.Moryella	downstream_gene_variant	-	protein_coding	-
2	10622858	2-10622858	rs596340854	G	A	-0.392001	0.0746532	1.80402e-07	g.Moryella	downstream_gene_variant	-	protein_coding	-
2	10625604	2-10625604	rs400063818	C	T	-0.423234	0.0777268	6.33587e-08	g.Moryella	intron_variant	-	protein_coding	-
2	10634386	2-10634386	rs409827257	G	A	-0.377412	0.0650689	8.57184e-09	g.Moryella	intron_variant	-	protein_coding	-
2	11847703	2-11847703	rs430656704	A	G	-0.390067	0.0697369	2.78593e-08	g.Moryella	intergenic_variant	-	-	-
2	12161522	2-12161522	rs429763845	C	G	-0.228754	0.0450704	4.51037e-07	g.Erysipelotrichaceae_UCG.009	intron_variant	SHOC1	protein_coding	-
2	12342038	2-12342038	rs406503479	T	C	-0.346719	0.0660309	1.80499e-07	g.Oribacterium	upstream_gene_variant	ECPAS	protein_coding	-
2	12471383	2-12471383	rs429783867	C	T	-0.604282	0.113954	1.36843e-07	g.Pseudobutyrivibrio	downstream_gene_variant	OR2K2	protein_coding	-
2	14159023	2-14159023	rs404366894	T	C	-0.31534	0.0622785	4.79949e-07	g.Anaerovorax	intergenic_variant	-	-	-
2	14163338	2-14163338	rs403009912	G	A	-0.442558	0.0873639	4.74314e-07	g.UCG.005	intergenic_variant	-	-	-
2	14792825	2-14792825	rs415912693	T	G	-0.415196	0.0814994	4.09016e-07	g.UCG.005	upstream_gene_variant	ABITRAM	protein_coding	-
2	16162829	2-16162829	rs398672812	C	T	-0.0255357	0.00474154	8.76827e-08	pcoa3	intergenic_variant	-	-	-
2	17077397	2-17077397	rs424082727	T	C	-0.322228	0.0561352	1.21129e-08	g.Erysipelotrichaceae_UCG.009	intergenic_variant	-	-	-
2	17085667	2-17085667	rs419341240	G	A	-0.58915	0.109121	8.14735e-08	g.Veillonellaceae_UCG.001	intergenic_variant	-	-	-
2	17340893	2-17340893	rs414601732	G	C	-0.556081	0.107889	3.00034e-07	g.Veillonellaceae_UCG.001	intergenic_variant	-	-	-
2	18419007	2-18419007	rs428566058	G	C	-0.474238	0.0943189	5.75116e-07	g.Ruminococcus_gauvreauii_group	intron_variant	SLC44A1	protein_coding	-
2	18500444	2-18500444	rs413080060	G	A	-0.455405	0.0923817	9.4597e-07	g.UCG.005	intergenic_variant	-	-	-
2	19830550	2-19830550	rs406337792	T	C	0.575772	0.0902821	2.61076e-10	g.UCG.005	intergenic_variant	-	-	-
2	19865635	2-19865635	rs399061190	T	G	-0.171219	0.0347209	9.37959e-07	g.Oribacterium	intergenic_variant	-	-	-
2	19865642	2-19865642	rs412432287	C	T	-0.275425	0.0549871	6.33934e-07	g.UCG.005	intergenic_variant	-	-	-
2	21283381	2-21283381	rs401451037	A	G	-0.270784	0.0540699	6.36756e-07	g.UCG.005	intergenic_variant	-	-	-
2	21831025	2-21831025	-	A	C	-1.1855	0.220937	9.75807e-08	g.Anaerorhabdus_furcosa_group	intergenic_variant	-	-	-
2	22242232	2-22242232	-	A	G	-0.581046	0.114729	4.77212e-07	g.Eubacterium_nodatum_group	intergenic_variant	-	-	-
2	22943301	2-22943301	rs405368670	T	C	-0.457296	0.0888477	3.1156e-07	g.Moryella	intron_variant	PLPPR1	protein_coding	-
2	22943303	2-22943303	rs414500449	A	G	0.0182556	0.00349384	2.06857e-07	pcoa3	intron_variant	PLPPR1	protein_coding	-
2	22943312	2-22943312	rs428341267	T	C	0.0183587	0.00349898	1.84348e-07	pcoa3	intron_variant	PLPPR1	protein_coding	-
2	23742980	2-23742980	rs409837451	A	G	0.0190876	0.00347782	4.99644e-08	pcoa3	intergenic_variant	-	-	-
2	23781408	2-23781408	-	C	A	-0.456712	0.0861726	1.3898e-07	g.Anaerovorax	intergenic_variant	-	-	-
2	24026367	2-24026367	rs424425864	C	T	-0.49498	0.0938293	1.58501e-07	g.Anaerovorax	intergenic_variant	-	-	-
2	24026368	2-24026368	rs405214997	G	A	-0.152219	0.030082	4.88046e-07	g.Oribacterium	intergenic_variant	-	-	-
2	25102061	2-25102061	rs425282039	T	C	-0.152219	0.030082	4.88046e-07	g.Oribacterium	downstream_gene_variant	SHC3	protein_coding	-
2	25677645	2-25677645	rs402387739	T	A	-0.228616	0.0436809	1.97587e-07	g.Lachnospiraceae_ND3007_group	intron_variant	SEMA4D	protein_coding	-
2	26324128	2-26324128	rs410135780	G	A	-0.451537	0.0795315	1.73345e-08	g.Erysipelotrichaceae_UCG.009	intergenic_variant	-	-	-
2	26590984	2-26590984	-	G	C	-0.773308	0.142731	7.35105e-08	g.Succiniclasticum	intergenic_variant	-	-	-
2	26840149	2-26840149	rs422468877	A	T	-1.01091	0.194588	2.42186e-07	g.Blautia	intergenic_variant	-	-	-
2	26847685	2-26847685	rs402500318	A	C	0.22761	0.0454634	6.41941e-07	g.Clostridia_UCG.014	intergenic_variant	-	-	-
2	28162311	2-28162311	-	C	T	0.700551	0.141676	8.76709e-07	g.Anaerorhabdus_furcosa_group	intergenic_variant	-	-	-
2	28444249	2-28444249	-	G	A	-0.473812	0.0960651	9.33763e-07	g.Clostridia_vadinBB60_group	intron_variant	ROR2	protein_coding	-
2	29745441	2-29745441	rs419379072	T	A	-0.621737	0.116607	1.17104e-07	g.RF39	intergenic_variant	-	-	-
2	30115530	2-30115530	rs408374420	A	G	0.395466	0.0780413	4.70171e-07	g.Moryella	intron_variant	FGD3	protein_coding	-
2	30533841	2-30533841	rs412319818	C	G	-0.502047	0.0999659	5.9254e-07	g.Syntrophococcus	intron_variant	CENPP	protein_coding	-
2	31504430	2-31504430	rs413441699	T	C	-0.569382	0.113922	6.69964e-07	g.Ruminococcaceae	intron_variant	HSD17B3	protein_coding	-
2	32151652	2-32151652	rs411184883	A	C	-0.483413	0.0961534	5.76619e-07	g.Prevotellaceae_Ga6A1_group	intergenic_variant	-	-	-
2	32388759	2-32388759	-	C	A	-0.476757	0.0866182	4.5805e-08	g.Prevotellaceae_UCG.003	intron_variant	PTCH1	protein_coding	-
2	32996271	2-32996271	rs407245105	G	A	-0.36106	0.0725827	7.54843e-07	g.Syntrophococcus	intron_variant	AOPEP	protein_coding	-
2	33461103	2-33461103	rs429562056	C	T	-0.266813	0.0512501	2.2862e-07	g.Moryella	intergenic_variant	-	-	-
2	33741997	2-33741997	rs411181820	C	T	1.22064	0.217045	2.3468e-08	g.Olsenella	intron_variant	DAPK1	protein_coding	-
2	34316886	2-34316886	rs416219641	G	A	-0.496762	0.100265	8.34792e-07	g.Blvii28_wastewater.sludge_group	intergenic_variant	-	-	-
2	34534456	2-34534456	rs420109388	G	A	-0.415206	0.0694471	3.00453e-09	g.Prevotellaceae_UCG.003	intergenic_variant	-	-	-
2	34754126	2-34754126	-	G	C	0.321008	0.0652563	9.96574e-07	g.Oribacterium	intergenic_variant	-	-	-
2	35498003	2-35498003	rs399370748	A	C	-0.759294	0.129336	5.68413e-09	g.Selenomonas	intron_variant	NAA35	protein_coding	-
2	37642831	2-37642831	rs418041895	C	T	-0.106501	0.0211505	5.53943e-07	g.F082	downstream_gene_variant	C9orf64	protein_coding	-
2	38217108	2-38217108	rs421549703	A	G	-0.791685	0.144241	4.98925e-08	g.Prevotellaceae_YAB2003_group	intron_variant	FRMD3	protein_coding	-
2	42499961	2-42499961	rs412161752	C	T	-0.615476	0.116626	1.568e-07	g.UCG.005	intron_variant	DOCK5	protein_coding	-
2	43020608	2-43020608	rs417795383	G	A	-0.488734	0.097552	6.30475e-07	g.Selenomonas	intergenic_variant	-	-	-
2	43293166	2-43293166	rs419478079	C	T	-0.340525	0.0637372	1.10537e-07	g.Eubacterium_nodatum_group	intergenic_variant	-	-	-
2	45541171	2-45541171	rs424350366	A	G	-0.251893	0.0457819	4.63385e-08	g.Prevotellaceae_UCG.003	intron_variant	PIWIL2	protein_coding	-
2	45985811	2-45985811	rs413618492	G	C	0.374903	0.0717543	2.07155e-07	g.Pseudobutyrivibrio	intergenic_variant	-	-	-
2	47331215	2-47331215	-	G	A	-0.39349	0.0791346	7.62657e-07	g.Ruminococcus_gauvreauii_group	intergenic_variant	-	-	-
2	48245339	2-48245339	rs602951920	G	T	-0.611987	0.115908	1.54645e-07	g.Eubacterium_nodatum_group	intergenic_variant	-	-	-
2	48443632	2-48443632	rs410874404	G	A	-0.671168	0.117484	1.4169e-08	g.UCG.005	intergenic_variant	-	-	-
2	48456147	2-48456147	rs423062765	C	T	-0.788791	0.15432	3.74716e-07	g.Schwartzia	intergenic_variant	-	-	-
2	48459818	2-48459818	rs411910571	T	C	-0.731317	0.140306	2.2129e-07	g.Schwartzia	intergenic_variant	-	-	-
2	48465306	2-48465306	-	T	C	-0.749587	0.141706	1.46794e-07	g.Schwartzia	intergenic_variant	-	-	-
2	48471736	2-48471736	rs402448725	C	A	-0.74181	0.129484	1.29192e-08	g.Schwartzia	intergenic_variant	-	-	-
2	48478309	2-48478309	rs400692600	G	C	-0.852545	0.14926	1.42524e-08	g.Schwartzia	intergenic_variant	-	-	-
2	48489647	2-48489647	rs401751338	C	T	-0.76593	0.154081	7.68336e-07	g.Schwartzia	intergenic_variant	-	-	-
2	48506962	2-48506962	rs414538222	T	C	-0.466376	0.0930925	6.31028e-07	g.Schwartzia	intergenic_variant	-	-	-
2	48555093	2-48555093	rs426812801	T	C	-0.453105	0.0907562	6.8882e-07	g.Schwartzia	downstream_gene_variant	-	protein_coding	-
2	48583489	2-48583489	rs424153318	C	A	-0.717206	0.144762	8.35242e-07	g.Schwartzia	intergenic_variant	-	-	-
2	48583701	2-48583701	rs422789738	G	A	-0.89725	0.146205	1.1591e-09	g.Schwartzia	intergenic_variant	-	-	-
2	48712644	2-48712644	rs426879571	A	T	-0.733143	0.147556	7.77604e-07	g.Schwartzia	intergenic_variant	-	-	-
2	48729712	2-48729712	rs408402798	A	G	-0.453031	0.0907026	6.81382e-07	g.Eubacterium_nodatum_group	intergenic_variant	-	-	-
2	48731273	2-48731273	rs414293315	A	C	-0.913154	0.184037	8.04689e-07	g.Olsenella	intergenic_variant	-	-	-
2	48742948	2-48742948	rs405044274	G	A	-0.64327	0.118516	6.97091e-08	g.RF39	intergenic_variant	-	-	-
2	49145622	2-49145622	-	G	T	-0.484569	0.0913324	1.34888e-07	g.RF39	intergenic_variant	-	-	-
2	49152546	2-49152546	rs404851718	A	T	-0.206464	0.0416217	8.09952e-07	g.Moryella	intergenic_variant	-	-	-
2	49167594	2-49167594	rs425828049	A	G	-0.543552	0.108916	6.95808e-07	g.RF39	intergenic_variant	-	-	-
2	50491718	2-50491718	rs415564256	C	T	0.313933	0.0634679	8.69819e-07	g.RF39	intron_variant	ERP44	protein_coding	-
2	52175052	2-52175052	rs428976177	G	A	-0.354833	0.0717596	8.76736e-07	g.Eubacterium_nodatum_group	intergenic_variant	-	-	-
2	54343874	2-54343874	rs412720394	T	C	0.117156	0.0235315	7.3897e-07	g.Marvinbryantia	intergenic_variant	-	-	-
2	54884500	2-54884500	rs412764203	G	A	-0.409018	0.0822742	7.66609e-07	g.Moryella	intergenic_variant	-	-	-
2	55005693	2-55005693	rs408345260	A	G	0.19512	0.0388439	5.89503e-07	g.Christensenellaceae_R.7_group	intron_variant	GNE	protein_coding	-
2	60353515	2-60353515	-	C	A	-0.336123	0.063246	1.28554e-07	g.Christensenellaceae_R.7_group	intergenic_variant	-	-	-
2	60368489	2-60368489	rs406215369	G	C	-0.287138	0.056621	4.60998e-07	g.Anaerovorax	intergenic_variant	-	-	-
2	62133469	2-62133469	-	G	T	0.255148	0.0477262	1.08517e-07	g.Anaerovorax	intergenic_variant	-	-	-
2	63158658	2-63158658	rs400375354	A	G	1.02314	0.207291	9.1732e-07	g.Ruminococcaceae	intron_variant	VPS13A	protein_coding	-
2	63795915	2-63795915	rs405955868	T	A	-0.472028	0.0922819	3.67695e-07	g.Moryella	intron_variant,non_coding_transcript_variant	-	lncRNA	-
2	64142522	2-64142522	rs427280470	C	T	-0.512387	0.0993641	2.96199e-07	g.Desulfovibrio	intron_variant	PCSK5	protein_coding	-
2	64607903	2-64607903	rs416838060	C	T	-0.491595	0.089205	4.41316e-08	g.Anaerovorax	intron_variant	PCSK5	protein_coding	-
2	64607903	2-64607903	rs416838060	A	T	-0.30221	0.0570959	1.44227e-07	g.Prevotella	intron_variant	PCSK5	protein_coding	-
2	65424960	2-65424960	rs400296298	A	T	0.341421	0.0681633	6.34061e-07	Firmicutes.Bacteroidota	intergenic_variant	-	-	-
2	65425150	2-65425150	rs422562236	G	C	-1.0234	0.205512	7.34912e-07	g.p.251.o5	intergenic_variant	-	-	-
2	66097112	2-66097112	rs398960607	A	G	-0.824636	0.163759	5.5311e-07	g.p.251.o5	intron_variant	TRPM6	protein_coding	-
2	67076899	2-67076899	rs400819251	C	T	-0.528308	0.101783	2.48127e-07	g.Blvii28_wastewater.sludge_group	intergenic_variant	-	-	-
2	68728709	2-68728709	rs601993940	G	A	-0.687876	0.114984	2.94059e-09	g.UCG.005	intron_variant	GDA	protein_coding	-
2	69303382	2-69303382	rs422780544	C	T	-0.518257	0.103897	7.04209e-07	g.UCG.002	intron_variant	CEMIP2	protein_coding	-
2	69322295	2-69322295	rs411518510	G	A	-0.782789	0.135409	9.58125e-09	g.Anaerovorax	intergenic_variant	-	-	-
2	69323002	2-69323002	rs416978695	G	A	-0.539739	0.104565	2.88431e-07	g.Anaerovorax	intergenic_variant	-	-	-
2	69602900	2-69602900	rs406925925	G	A	-0.63051	0.127357	8.50757e-07	g.Anaerovorax	intron_variant	TRPM3	protein_coding	-
2	69629671	2-69629671	-	A	G	-0.672102	0.134221	6.38777e-07	g.Shuttleworthia	intron_variant	TRPM3	protein_coding	-
2	69649838	2-69649838	rs592964225	A	G	0.268293	0.0542816	8.86214e-07	g.Incertae_Sedis	intron_variant	TRPM3	protein_coding	-
2	69649839	2-69649839	rs600476513	T	A	0.0221076	0.00404144	5.52194e-08	Shannon	intron_variant	TRPM3	protein_coding	-
2	70301787	2-70301787	-	G	T	0.0211382	0.00401677	1.69698e-07	Shannon	intron_variant	TRPM3	protein_coding	-
2	70558243	2-70558243	rs411250497	A	G	-0.437411	0.0866661	5.21782e-07	g.Olsenella	intron_variant	TRPM3	protein_coding	-
2	71172028	2-71172028	rs416245619	T	G	0.462489	0.0894677	2.7724e-07	g.UCG.005	intron_variant	TRPM3	protein_coding	-
2	71972234	2-71972234	-	T	C	0.436535	0.0857802	4.20722e-07	g.Succinivibrio	upstream_gene_variant	CFAP95	protein_coding	-
2	71972250	2-71972250	-	T	C	-0.769273	0.15448	7.34959e-07	g.Anaerovibrio	upstream_gene_variant	CFAP95	protein_coding	-
2	71972252	2-71972252	-	T	A	-0.813559	0.160947	5.0146e-07	g.Anaerovibrio	upstream_gene_variant	CFAP95	protein_coding	-
2	71973910	2-71973910	rs416732001	T	A	-0.837686	0.163042	3.26676e-07	g.Anaerovibrio	upstream_gene_variant	CFAP95	protein_coding	-
2	72523083	2-72523083	rs420726752	T	C	-0.472698	0.0928221	4.13141e-07	g.Prevotellaceae_Ga6A1_group	intron_variant	TJP2	protein_coding	-
2	72650231	2-72650231	rs419946312	A	G	-0.208523	0.0416016	6.22844e-07	g.Ruminococcus_gauvreauii_group	intergenic_variant	-	-	-
2	73105004	2-73105004	rs423570360	A	G	-0.499394	0.100357	7.48285e-07	g.Prevotellaceae_UCG.003	intergenic_variant	-	-	-
2	73582473	2-73582473	-	C	A	-0.52174	0.102828	4.54731e-07	g.Clostridia_vadinBB60_group	intron_variant	PGM5	protein_coding	-
2	73593391	2-73593391	rs401379777	A	T	-0.307979	0.0611142	5.42659e-07	g.Eubacterium_ruminantium_group	intron_variant	PGM5	protein_coding	-
2	73887009	2-73887009	rs422225876	C	T	-0.591499	0.117416	5.47609e-07	g.Eubacterium_nodatum_group	intron_variant	DOCK8	protein_coding	-
2	74319466	2-74319466	rs160149386	A	G	-0.740564	0.133492	3.59858e-08	g.Selenomonas	intron_variant	KANK1	protein_coding	-
2	75589081	2-75589081	rs421216994	G	A	-0.191478	0.0389021	9.82433e-07	g.Saccharofermentans	intron_variant	SMARCA2	protein_coding	-
2	75726135	2-75726135	rs1092310136	G	T	-0.720677	0.128137	2.34229e-08	g.Selenomonas	intergenic_variant	-	-	-
2	80395284	2-80395284	rs589396823	A	C	0.270537	0.0517095	1.99597e-07	g.Anaerovorax	intron_variant	KDM4C	protein_coding	-
2	81426772	2-81426772	rs425985687	T	C	-0.717278	0.126743	1.92169e-08	g.RF39	intergenic_variant	-	-	-
2	82085433	2-82085433	-	T	C	0.41698	0.079971	2.19155e-07	Firmicutes.Bacteroidota	intron_variant	PTPRD	protein_coding	-
2	82085437	2-82085437	-	A	G	-0.63516	0.114583	3.68746e-08	g.Succiniclasticum	intron_variant	PTPRD	protein_coding	-
2	82224649	2-82224649	-	A	G	-0.581106	0.112605	2.90237e-07	g.Succiniclasticum	intron_variant	PTPRD	protein_coding	-
2	82654994	2-82654994	rs412588659	T	C	-0.577326	0.115487	6.6646e-07	g.WCHB1.41	intergenic_variant	-	-	-
2	82785702	2-82785702	rs412912290	G	T	-0.568174	0.112323	4.92374e-07	g.Prevotellaceae_UCG.003	intergenic_variant	-	-	-
2	82907648	2-82907648	rs408763985	T	C	-0.62667	0.104029	2.29308e-09	g.Prevotellaceae_UCG.003	intergenic_variant	-	-	-
2	83180744	2-83180744	rs420852672	G	A	-0.361403	0.071079	4.30513e-07	g.Eubacterium_nodatum_group	intergenic_variant	-	-	-
2	83200008	2-83200008	rs417996617	C	A	-0.314623	0.060109	1.97124e-07	g.Ruminococcus_gauvreauii_group	intergenic_variant	-	-	-
2	83208353	2-83208353	rs403474982	A	G	-0.29685	0.0574322	2.78165e-07	g.Ruminococcus_gauvreauii_group	intergenic_variant	-	-	-
2	83410908	2-83410908	rs429023939	C	A	-0.328322	0.0637402	3.05181e-07	g.RF39	intergenic_variant	-	-	-
2	83410946	2-83410946	rs409718700	A	G	0.346452	0.069889	8.23612e-07	g.Succiniclasticum	intergenic_variant	-	-	-
2	83410995	2-83410995	rs398237765	C	T	0.353492	0.0698289	4.82749e-07	g.Succiniclasticum	intergenic_variant	-	-	-
2	83948137	2-83948137	rs399393731	G	T	0.361296	0.0710245	4.25257e-07	g.Succiniclasticum	intergenic_variant	-	-	-
2	83999523	2-83999523	rs424312131	G	T	-0.395094	0.0694167	1.59917e-08	g.UCG.005	intergenic_variant	-	-	-
2	84281626	2-84281626	-	T	G	-0.421686	0.0850351	8.16194e-07	g.UCG.005	intergenic_variant	-	-	-
2	84613904	2-84613904	rs424873440	T	A	-0.32393	0.06571	9.45516e-07	g.Moryella	intergenic_variant	-	-	-
2	85030076	2-85030076	-	C	T	-0.615372	0.107806	1.45542e-08	g.Ruminococcus_gauvreauii_group	intergenic_variant	-	-	-
2	86124206	2-86124206	-	C	T	-0.523154	0.101802	3.24839e-07	g.Selenomonas	intergenic_variant	-	-	-
2	86600972	2-86600972	-	G	A	0.301676	0.0545822	4.03502e-08	Firmicutes.Bacteroidota	intergenic_variant	-	-	-
2	87275605	2-87275605	rs410639655	T	C	0.557991	0.111844	7.01334e-07	g.Anaerovorax	intergenic_variant	-	-	-
2	87275605	2-87275605	rs410639655	A	G	-0.144696	0.0276049	1.89482e-07	Richness	intergenic_variant	-	-	-
2	87275605	2-87275605	rs410639655	A	G	-0.144921	0.027739	2.07546e-07	ACE	intergenic_variant	-	-	-
2	87417076	2-87417076	-	A	G	-0.144619	0.0277505	2.22326e-07	Chao1	intergenic_variant	-	-	-
2	87586299	2-87586299	rs590398274	G	A	-0.285901	0.0576667	8.20924e-07	g.NK4A214_group	intergenic_variant	-	-	-
2	87820541	2-87820541	rs407665575	G	C	0.158405	0.0307088	2.93695e-07	g.UCG.004	intergenic_variant	-	-	-
2	87822457	2-87822457	rs412157979	C	A	-0.522514	0.105458	8.33824e-07	g.Prevotellaceae_UCG.003	intergenic_variant	-	-	-
2	88245635	2-88245635	rs595883750	G	A	-0.497625	0.0948537	1.8497e-07	g.Prevotellaceae_UCG.003	upstream_gene_variant	-	processed_pseudogene	-
2	89147543	2-89147543	rs430494393	C	T	0.493186	0.098418	6.26801e-07	g.Anaerovorax	intergenic_variant	-	-	-
2	89965210	2-89965210	rs425882830	T	C	-0.123313	0.0250633	9.92144e-07	g.Clostridia_UCG.014	intron_variant	FREM1	protein_coding	-
2	90128909	2-90128909	rs419634411	C	T	-0.555281	0.109871	5.03779e-07	g.Prevotellaceae_UCG.003	intergenic_variant	-	-	-
2	90156685	2-90156685	rs410866840	G	A	-0.554831	0.0923246	2.49975e-09	g.Prevotellaceae_Ga6A1_group	intergenic_variant	-	-	-
2	90781063	2-90781063	rs417131951	A	C	-0.386004	0.0777331	7.88745e-07	g.Prevotellaceae_Ga6A1_group	intron_variant	CCDC171	protein_coding	-
2	90953424	2-90953424	-	A	G	-0.591361	0.114701	2.97726e-07	g.UCG.005	intron_variant	CCDC171	protein_coding	-
2	91049481	2-91049481	rs421819687	A	G	-0.544275	0.107369	4.65892e-07	g.Selenomonas	intron_variant	CCDC171	protein_coding	-
2	91053694	2-91053694	rs402063105	T	G	0.652906	0.0994762	7.9653e-11	g.Selenomonas	intron_variant	CCDC171	protein_coding	-
2	91520681	2-91520681	-	G	A	-0.664653	0.113407	6.02424e-09	g.Selenomonas	intergenic_variant	-	-	-
2	91528540	2-91528540	rs604195911	T	C	-0.525301	0.102461	3.45895e-07	g.Erysipelotrichaceae_UCG.009	intergenic_variant	-	-	-
2	91731664	2-91731664	rs428800591	C	T	-0.470424	0.0950985	8.68145e-07	g.Erysipelotrichaceae_UCG.009	intron_variant	BNC2	protein_coding	-
2	91760498	2-91760498	rs412848031	A	G	-0.26106	0.0510757	3.7504e-07	g.Selenomonas	intron_variant	BNC2	protein_coding	-
2	91760510	2-91760510	rs596030134	T	C	-0.858142	0.163502	1.82757e-07	g.Bacteroidales_RF16_group	intron_variant	BNC2	protein_coding	-
2	91760537	2-91760537	rs599603955	A	G	-0.911091	0.177005	3.11078e-07	g.Bacteroidales_RF16_group	intron_variant	BNC2	protein_coding	-
2	93308720	2-93308720	-	T	A	-0.862644	0.170356	4.79004e-07	g.Bacteroidales_RF16_group	intergenic_variant	-	-	-
2	93342196	2-93342196	-	G	A	-0.662837	0.126745	2.01892e-07	g.Selenomonas	intergenic_variant	-	-	-
2	93342315	2-93342315	-	C	T	-0.366888	0.0723906	4.68319e-07	g.Selenomonas	intergenic_variant	-	-	-
2	93342347	2-93342347	-	T	A	-0.25588	0.0472732	7.56033e-08	g.Selenomonas	intergenic_variant	-	-	-
2	93342361	2-93342361	-	A	G	-0.272826	0.0480649	1.74577e-08	g.Selenomonas	intergenic_variant	-	-	-
2	93342365	2-93342365	-	A	T	-0.280229	0.0486325	1.06765e-08	g.Selenomonas	intergenic_variant	-	-	-
2	93342371	2-93342371	-	A	C	-0.272706	0.048372	2.1716e-08	g.Selenomonas	intergenic_variant	-	-	-
2	93342387	2-93342387	-	C	T	-0.251421	0.0478598	1.78189e-07	g.Selenomonas	intergenic_variant	-	-	-
2	93349375	2-93349375	rs405025802	T	C	-0.394877	0.0748506	1.58321e-07	g.Selenomonas	intergenic_variant	-	-	-
2	93350134	2-93350134	rs407524867	G	C	-0.409101	0.0674382	1.77805e-09	g.Selenomonas	intergenic_variant	-	-	-
2	93350542	2-93350542	rs416199504	C	T	-0.376103	0.0709825	1.40044e-07	g.Selenomonas	intergenic_variant	-	-	-
2	93351238	2-93351238	rs407348013	G	A	-0.383912	0.0752318	3.91266e-07	g.Selenomonas	intergenic_variant	-	-	-
2	93352783	2-93352783	rs409134813	C	G	-0.358758	0.0712916	5.62842e-07	g.Selenomonas	intergenic_variant	-	-	-
2	93369796	2-93369796	rs398555089	G	T	-0.439652	0.0691643	2.97684e-10	g.Selenomonas	intergenic_variant	-	-	-
2	93382121	2-93382121	rs428667411	G	A	-0.533019	0.0850828	5.28464e-10	g.Selenomonas	intergenic_variant	-	-	-
2	93591572	2-93591572	rs409572226	C	T	-0.473599	0.0868375	6.04101e-08	g.Selenomonas	intergenic_variant	-	-	-
2	93730047	2-93730047	rs414247238	T	C	-0.186181	0.036658	4.43259e-07	g.Moryella	intergenic_variant	-	-	-
2	94880017	2-94880017	rs400343954	T	C	-0.59045	0.118954	7.96987e-07	g.Prevotellaceae_UCG.003	intergenic_variant	-	-	-
2	95715217	2-95715217	rs422444005	C	T	-0.525384	0.100919	2.28729e-07	g.RF39	intergenic_variant	-	-	-
2	95796513	2-95796513	-	C	A	-0.630231	0.123965	4.31785e-07	g.Family_XIII_AD3011_group	intergenic_variant	-	-	-
2	95814040	2-95814040	rs404891054	T	C	-0.328849	0.0667094	9.46093e-07	g.Ruminococcus_gauvreauii_group	intergenic_variant	-	-	-
2	96199543	2-96199543	rs594671809	G	A	-0.620646	0.122988	5.23595e-07	g.Selenomonas	intergenic_variant	-	-	-
2	97452032	2-97452032	-	T	C	-0.300278	0.060917	9.47441e-07	g.Saccharofermentans	downstream_gene_variant	-	processed_pseudogene	-
2	97778569	2-97778569	rs402519253	C	T	-0.696604	0.135469	3.19412e-07	g.Bacteroidales_RF16_group	intergenic_variant	-	-	-
2	97785989	2-97785989	rs425526592	T	C	-0.389111	0.0782021	7.50089e-07	g.Anaerovorax	intergenic_variant	-	-	-
2	97791974	2-97791974	rs422145305	T	A	-0.365837	0.0725746	5.38708e-07	g.Anaerovorax	intergenic_variant	-	-	-
2	97800526	2-97800526	rs407692105	G	A	-0.416991	0.0741376	2.33853e-08	g.Anaerovorax	intergenic_variant	-	-	-
2	98295966	2-98295966	rs412736719	G	A	-0.393975	0.0737652	1.11567e-07	g.Anaerovorax	intergenic_variant	-	-	-
2	98329364	2-98329364	rs417482730	G	A	-0.351748	0.0585196	2.48192e-09	g.Succiniclasticum	intergenic_variant	-	-	-
2	98336258	2-98336258	-	A	G	0.388059	0.0764842	4.55145e-07	g.Succiniclasticum	intergenic_variant	-	-	-
2	98336268	2-98336268	rs593878857	C	T	-0.276193	0.0553236	6.89632e-07	g.Moryella	intergenic_variant	-	-	-
2	98345098	2-98345098	-	C	T	-0.275949	0.0553196	7.0388e-07	g.Moryella	intergenic_variant	-	-	-
2	98645660	2-98645660	rs400412928	A	G	-0.418984	0.0806572	2.42836e-07	g.Succiniclasticum	intergenic_variant	-	-	-
2	98651055	2-98651055	rs401904093	G	A	-0.527717	0.103244	3.74776e-07	g.Succiniclasticum	intergenic_variant	-	-	-
2	98652594	2-98652594	rs416598608	G	C	0.362468	0.0692392	1.96296e-07	g.Succiniclasticum	intergenic_variant	-	-	-
2	98652623	2-98652623	rs602982032	C	A	0.350071	0.0703098	7.37812e-07	g.Succiniclasticum	intergenic_variant	-	-	-
2	98660049	2-98660049	rs416299723	T	C	0.350818	0.0698014	5.81271e-07	g.Succiniclasticum	intergenic_variant	-	-	-
2	98843337	2-98843337	rs428597141	T	G	0.356071	0.0679224	1.88853e-07	g.Succiniclasticum	intergenic_variant	-	-	-
2	99283906	2-99283906	rs409906461	T	C	-0.436239	0.0757699	1.0973e-08	g.Prevotellaceae_UCG.003	intergenic_variant	-	-	-
2	99421057	2-99421057	rs410539615	G	A	-0.711802	0.144027	8.88314e-07	g.Schwartzia	intergenic_variant	-	-	-
2	99450143	2-99450143	rs595568355	G	C	-0.343888	0.0656711	1.94735e-07	g.Moryella	intergenic_variant	-	-	-
2	99450144	2-99450144	rs588785587	A	C	-0.35747	0.0688525	2.46436e-07	g.Moryella	intergenic_variant	-	-	-
2	99566254	2-99566254	rs400222146	T	C	-0.35747	0.0688525	2.46436e-07	g.Moryella	intergenic_variant	-	-	-
2	99649966	2-99649966	rs418539826	A	T	-1.35055	0.245063	4.40824e-08	g.Lachnospiraceae_XPB1014_group	intergenic_variant	-	-	-
2	102332742	2-102332742	rs403417309	C	T	-0.337912	0.0661957	3.87876e-07	g.Moryella	intergenic_variant	-	-	-
2	102811996	2-102811996	rs419914290	T	C	-0.741965	0.140001	1.39164e-07	g.Monoglobus	intergenic_variant	-	-	-
2	102818998	2-102818998	rs418269984	C	T	-0.235626	0.044391	1.33159e-07	g.RF39	intergenic_variant	-	-	-
2	103276515	2-103276515	rs402914114	A	G	-0.246343	0.0499956	9.56975e-07	g.RF39	intron_variant	TEK	protein_coding	-
2	103351402	2-103351402	rs593269567	G	A	-0.792605	0.14784	1.00005e-07	g.Clostridia_vadinBB60_group	intron_variant,non_coding_transcript_variant	-	pseudogene	-
2	104705636	2-104705636	rs424499231	G	A	-1.11443	0.192555	9.22048e-09	g.Prevotellaceae_YAB2003_group	intergenic_variant	-	-	-
2	104732155	2-104732155	rs412867663	T	C	-0.238425	0.0473064	5.40973e-07	g.Ruminococcus_gauvreauii_group	intergenic_variant	-	-	-
2	104735121	2-104735121	rs424780950	G	C	0.0141466	0.00286955	9.446e-07	pcoa2	intergenic_variant	-	-	-
2	104748092	2-104748092	-	A	T	-0.0179836	0.00349307	3.09293e-07	pcoa2	intergenic_variant	-	-	-
2	104797318	2-104797318	-	G	A	-0.228309	0.0451563	4.98559e-07	g.Ruminococcus_gauvreauii_group	intergenic_variant	-	-	-
2	104987118	2-104987118	-	A	T	-0.209145	0.0412555	4.65117e-07	g.Ruminococcus_gauvreauii_group	intergenic_variant	-	-	-
2	105361599	2-105361599	rs417870925	C	T	0.84141	0.168134	6.48619e-07	g.Megasphaera	intergenic_variant	-	-	-
2	105798988	2-105798988	rs415316961	G	A	0.299167	0.0600493	7.26534e-07	g.Selenomonas	intergenic_variant	-	-	-
2	105857525	2-105857525	-	A	G	-0.429079	0.0833964	3.14673e-07	g.Schwartzia	intergenic_variant	-	-	-
2	106440649	2-106440649	-	G	A	-0.63699	0.119343	1.13666e-07	g.Family_XIII_AD3011_group	intergenic_variant	-	-	-
2	107227264	2-107227264	rs413655861	T	C	-0.444187	0.0833966	1.20756e-07	g.Moryella	intergenic_variant	-	-	-
2	108216575	2-108216575	rs410777241	C	T	-0.173235	0.0334187	2.57074e-07	g.UCG.004	intergenic_variant	-	-	-
2	108226089	2-108226089	rs424244923	C	T	-0.345729	0.0667796	2.66117e-07	g.Prevotellaceae_Ga6A1_group	intergenic_variant	-	-	-
2	108523049	2-108523049	rs413918387	A	C	-0.282612	0.0558179	4.8063e-07	g.Selenomonas	intergenic_variant	-	-	-
2	108523063	2-108523063	rs1094520710	T	G	-0.604835	0.110648	5.64173e-08	g.Anaerovorax	intergenic_variant	-	-	-
2	109415017	2-109415017	-	A	C	-0.672449	0.117539	1.35163e-08	g.Anaerovorax	intergenic_variant	-	-	-
2	110030807	2-110030807	rs419336720	A	G	-0.685212	0.130705	1.88723e-07	g.Eubacterium_nodatum_group	intergenic_variant	-	-	-
2	110353038	2-110353038	rs1090979515	A	G	-0.610169	0.1239	9.69485e-07	g.Erysipelotrichaceae_UCG.006	intergenic_variant	-	-	-
2	111246996	2-111246996	rs429297501	C	G	-0.349027	0.0686986	4.39403e-07	g.Eubacterium_nodatum_group	intron_variant	FZD3	protein_coding	-
2	111528893	2-111528893	rs417315702	C	T	-0.430025	0.0837439	3.31583e-07	g.Prevotellaceae_Ga6A1_group	intron_variant	INTS9	protein_coding	-
2	111549257	2-111549257	rs419391609	C	T	-0.461447	0.0898853	3.33758e-07	g.Prevotellaceae_Ga6A1_group	intron_variant	INTS9	protein_coding	-
2	112796798	2-112796798	rs1087364094	A	G	-0.501986	0.0982165	3.75488e-07	g.Prevotellaceae_Ga6A1_group	intergenic_variant	-	-	-
2	115257108	2-115257108	rs421291607	G	A	-0.499652	0.0996606	6.19185e-07	g.UCG.002	intergenic_variant	-	-	-
2	115566972	2-115566972	rs594263754	A	G	0.286267	0.0580202	9.25676e-07	g.Eubacterium_nodatum_group	intergenic_variant	-	-	-
2	115566973	2-115566973	rs590037288	C	T	-0.114021	0.0223402	3.8962e-07	g.Incertae_Sedis	intergenic_variant	-	-	-
2	116540413	2-116540413	rs413592299	A	G	-0.108568	0.0214057	4.59375e-07	g.Incertae_Sedis	intron_variant	GALNTL6	protein_coding	-
2	116540420	2-116540420	rs423608209	C	T	-0.396722	0.0686577	9.7308e-09	g.Prevotellaceae_Ga6A1_group	intron_variant	GALNTL6	protein_coding	-
2	116546596	2-116546596	rs405466874	G	A	0.334216	0.0618735	8.03541e-08	g.Prevotellaceae_Ga6A1_group	intron_variant	GALNTL6	protein_coding	-
2	116803475	2-116803475	rs399784323	C	G	-0.492244	0.0942503	2.09445e-07	g.Selenomonas	intron_variant	GALNTL6	protein_coding	-
2	117707580	2-117707580	rs414109391	C	A	0.48821	0.09827	7.79689e-07	g.Schwartzia	intron_variant	GALNTL6	protein_coding	-
2	117879310	2-117879310	rs416579025	T	C	-0.478646	0.093597	3.69922e-07	g.Eubacterium_nodatum_group	intron_variant	GALNTL6	protein_coding	-
2	117891566	2-117891566	rs411658991,rs590864103	G	A	-0.619792	0.125585	9.19672e-07	g.Clostridia_vadinBB60_group	intron_variant	GALNTL6	protein_coding	-
2	118149374	2-118149374	rs419985018	G	T	-0.724312	0.139472	2.44619e-07	g.Clostridia_vadinBB60_group	intergenic_variant	-	-	-
2	118367807	2-118367807	rs592568385	G	T	-0.418078	0.0831056	5.67383e-07	g.UCG.010	intergenic_variant	-	-	-
2	119336007	2-119336007	rs409667918	C	A	-0.470219	0.0938609	6.31265e-07	g.Prevotellaceae_Ga6A1_group	intergenic_variant	-	-	-
2	119373631	2-119373631	rs429794416	C	T	-0.518451	0.104024	7.19534e-07	g.Shuttleworthia	intergenic_variant	-	-	-
2	120793710	2-120793710	-	G	T	0.213553	0.0429907	7.82159e-07	g.Rikenellaceae_RC9_gut_group	intron_variant	NEK1	protein_coding	-
2	123665802	2-123665802	rs421454674	A	G	-0.385195	0.0752483	3.60301e-07	g.UCG.010	intron_variant	CYFIP1	protein_coding	-
2	123963368	2-123963368	rs423592207	T	G	-0.46966	0.0904745	2.47401e-07	g.Moryella	intergenic_variant	-	-	-
2	125776510	2-125776510	-	T	C	-0.457049	0.0903557	4.92553e-07	g.Moryella	intergenic_variant	-	-	-
2	125848434	2-125848434	rs414773981	G	A	-0.368476	0.0737254	6.70207e-07	g.Syntrophococcus	intergenic_variant	-	-	-
2	125919922	2-125919922	rs420572590	A	T	-0.269648	0.0534023	5.15727e-07	g.UCG.002	intergenic_variant	-	-	-
2	125967789	2-125967789	rs400116820	C	T	-0.597409	0.11551	2.7354e-07	g.Eubacterium_nodatum_group	intergenic_variant	-	-	-
2	125973362	2-125973362	rs415401672	G	A	-0.577957	0.113292	3.94457e-07	g.Prevotellaceae_UCG.003	intergenic_variant	-	-	-
2	125992950	2-125992950	rs403729414	T	C	-0.402805	0.0802149	5.9435e-07	g.UCG.002	intergenic_variant	-	-	-
2	127740079	2-127740079	-	T	C	-0.55932	0.109062	3.43063e-07	g.UCG.002	intergenic_variant	-	-	-
2	128069105	2-128069105	rs415500319	C	T	-0.7397	0.145632	4.42416e-07	g.Anaerovorax	intergenic_variant	-	-	-
2	128672976	2-128672976	rs591400196	C	T	-0.684615	0.126536	7.65872e-08	g.Selenomonas	intron_variant	INPP1	protein_coding	-
2	128927608	2-128927608	rs604136110	C	G	-0.683648	0.13232	2.81197e-07	g.Shuttleworthia	intergenic_variant	-	-	-
2	129488244	2-129488244	rs399287038	C	G	-0.719088	0.142292	5.0463e-07	g.Shuttleworthia	intergenic_variant	-	-	-
2	129767223	2-129767223	-	A	C	-0.48095	0.0947221	4.46423e-07	g.UCG.002	intergenic_variant	-	-	-
2	130563645	2-130563645	-	C	G	-0.387311	0.0755579	3.47391e-07	g.Prevotellaceae_UCG.003	intergenic_variant	-	-	-
2	131151378	2-131151378	rs400587924	C	A	-0.897288	0.180852	8.06012e-07	g.Lachnospiraceae_UCG.002	intergenic_variant	-	-	-
2	131151378	2-131151378	rs400587924	G	A	-0.0694006	0.0127404	6.26308e-08	Richness	intergenic_variant	-	-	-
2	131151378	2-131151378	rs400587924	G	A	-0.0697385	0.0128074	6.33474e-08	Chao1	intergenic_variant	-	-	-
2	131184411	2-131184411	-	G	A	-0.0695835	0.0128022	6.68714e-08	ACE	intergenic_variant	-	-	-
2	131184411	2-131184411	-	A	G	-0.0634109	0.0127856	8.13767e-07	Richness	intergenic_variant	-	-	-
2	131184411	2-131184411	-	A	G	-0.0635936	0.0128528	8.63196e-07	Chao1	intergenic_variant	-	-	-
2	131696064	2-131696064	-	A	G	-0.0633702	0.0128476	9.32435e-07	ACE	intergenic_variant	-	-	-
2	131751103	2-131751103	rs419222478	G	T	-0.499563	0.0955929	2.05927e-07	g.Pseudobutyrivibrio	intergenic_variant	-	-	-
2	132231719	2-132231719	rs417373323	T	C	-0.513052	0.0969172	1.43697e-07	g.Pseudobutyrivibrio	intergenic_variant	-	-	-
2	132953282	2-132953282	rs407856858	A	C	-0.45955	0.0931955	9.3923e-07	g.Clostridia_vadinBB60_group	intergenic_variant	-	-	-
2	133510943	2-133510943	rs599025643	C	T	0.329072	0.064262	3.56971e-07	g.RF39	intergenic_variant	-	-	-
2	134112827	2-134112827	rs416535391	A	G	-0.636028	0.12454	3.8334e-07	g.Shuttleworthia	intergenic_variant	-	-	-
2	135427331	2-135427331	rs603751358	C	T	0.389856	0.0744932	1.9793e-07	Firmicutes.Bacteroidota	intergenic_variant	-	-	-
2	136668305	2-136668305	rs398391807	A	T	-0.827164	0.155944	1.35838e-07	g.Succiniclasticum	intergenic_variant	-	-	-
2	136674740	2-136674740	-	C	G	0.327629	0.0624787	1.87331e-07	g.UCG.010	intergenic_variant	-	-	-
2	137882068	2-137882068	rs415073766	G	C	0.310016	0.0614825	5.3457e-07	g.UCG.010	downstream_gene_variant	PDE1A	protein_coding	-
2	138439422	2-138439422	rs404930008	A	G	-0.423544	0.0855267	8.44553e-07	g.Schwartzia	intron_variant,non_coding_transcript_variant	-	lncRNA	-
2	139583792	2-139583792	rs430107686	C	T	0.456199	0.0900531	4.73827e-07	g.Eubacterium_nodatum_group	intergenic_variant	-	-	-
2	141278503	2-141278503	rs411717190	C	G	-0.547164	0.1041	1.75513e-07	g.Eubacterium_nodatum_group	intergenic_variant	-	-	-
2	142355842	2-142355842	rs591273453	T	G	-0.407421	0.0792799	3.24712e-07	g.Prevotellaceae_UCG.003	synonymous_variant	OSBPL6	protein_coding	15/24
2	143031636	2-143031636	rs423992332	G	A	-0.587908	0.114604	3.40432e-07	g.Shuttleworthia	intron_variant	PDE11A	protein_coding	-
2	143031646	2-143031646	rs404765753	A	C	0.47093	0.0848217	3.5117e-08	g.Erysipelotrichaceae_UCG.006	intron_variant	PDE11A	protein_coding	-
2	143614798	2-143614798	rs420049207	T	C	0.464695	0.085506	6.71043e-08	g.Erysipelotrichaceae_UCG.006	intergenic_variant	-	-	-
2	143614802	2-143614802	rs400513373	T	C	-0.275675	0.0525439	1.84656e-07	g.Eubacterium_nodatum_group	intergenic_variant	-	-	-
2	143614804	2-143614804	rs413967660	A	G	-0.271828	0.0530461	3.50387e-07	g.Eubacterium_nodatum_group	intergenic_variant	-	-	-
2	143620528	2-143620528	rs405290746	T	C	-0.274938	0.0530599	2.59938e-07	g.Eubacterium_nodatum_group	intergenic_variant	-	-	-
2	143620529	2-143620529	rs414702063	C	T	-0.242097	0.048677	7.58363e-07	g.Eubacterium_nodatum_group	intergenic_variant	-	-	-
2	144011749	2-144011749	rs592408868	G	A	-0.241392	0.048606	7.86604e-07	g.Eubacterium_nodatum_group	intergenic_variant	-	-	-
2	144719575	2-144719575	rs422677441	A	G	-0.48053	0.0972972	9.03377e-07	g.Eubacterium_nodatum_group	intergenic_variant	-	-	-
2	144752382	2-144752382	rs412983854	T	C	0.528472	0.106588	8.1985e-07	g.WCHB1.41	intron_variant	LNPK	protein_coding	-
2	145068417	2-145068417	-	A	G	-0.7347	0.146854	6.5347e-07	g.Mitsuokella	intergenic_variant	-	-	-
2	145194887	2-145194887	-	C	T	-0.35719	0.0725368	9.7166e-07	g.Fibrobacter	intergenic_variant	-	-	-
2	145460921	2-145460921	rs399966689	A	T	-0.370594	0.0710284	2.15245e-07	g.Eubacterium_nodatum_group	intergenic_variant	-	-	-
2	146624145	2-146624145	rs414523925	T	C	-0.392517	0.0712382	4.43576e-08	g.RF39	intergenic_variant	-	-	-
2	146901679	2-146901679	-	A	T	-0.539873	0.107687	6.19778e-07	g.UCG.005	intergenic_variant	-	-	-
2	146923380	2-146923380	rs410966738	G	A	-1.08962	0.217296	6.16246e-07	g.Blvii28_wastewater.sludge_group	intergenic_variant	-	-	-
2	147482776	2-147482776	rs403192668	A	G	-1.14747	0.224508	3.7541e-07	g.Blvii28_wastewater.sludge_group	intron_variant	MAP3K20	protein_coding	-
2	147652221	2-147652221	rs408276446	A	G	-1.16032	0.231869	6.49236e-07	g.Blvii28_wastewater.sludge_group	intron_variant	RAPGEF4	protein_coding	-
2	147718102	2-147718102	rs413575518	G	C	0.248245	0.0491335	5.07593e-07	g.Ruminococcus_gauvreauii_group	intron_variant	RAPGEF4	protein_coding	-
2	147735254	2-147735254	rs421393490	A	G	0.423612	0.0860824	9.87614e-07	g.Anaerovibrio	intron_variant	RAPGEF4	protein_coding	-
2	147837217	2-147837217	rs401416323	G	A	-0.368233	0.0739332	7.31683e-07	g.Family_XIII_AD3011_group	intron_variant	RAPGEF4	protein_coding	-
2	148252628	2-148252628	rs428986272	C	T	0.451608	0.0910588	8.13907e-07	g.UCG.005	intergenic_variant	-	-	-
2	148331083	2-148331083	rs420230733	A	T	-0.578616	0.107369	8.60186e-08	g.UCG.005	intergenic_variant	-	-	-
2	148345093	2-148345093	rs408244434	G	A	-0.552713	0.11147	8.18557e-07	g.Erysipelotrichaceae_UCG.009	intergenic_variant	-	-	-
2	148659127	2-148659127	rs406060733	G	A	-0.528612	0.103347	3.68019e-07	g.UCG.005	intron_variant	METAP1D	protein_coding	-
2	148716804	2-148716804	rs592989132	A	G	-0.471569	0.0873448	8.15248e-08	g.Eubacterium_nodatum_group	intron_variant	HAT1	protein_coding	-
2	148760154	2-148760154	rs411486241	T	C	-0.5624	0.112442	6.57564e-07	g.Prevotellaceae_Ga6A1_group	intergenic_variant	-	-	-
2	149754327	2-149754327	-	C	T	-0.572032	0.109819	2.25356e-07	g.Prevotellaceae_Ga6A1_group	intron_variant	GORASP2	protein_coding	-
2	151529748	2-151529748	rs423234105	T	A	0.046962	0.00949976	8.82266e-07	pcoa1	intron_variant	ABCB11	protein_coding	-
2	151652555	2-151652555	rs416111903	A	G	-0.279159	0.049486	2.12913e-08	g.Selenomonas	intron_variant	NOSTRIN	protein_coding	-
2	151740525	2-151740525	rs416258895	C	A	-0.409512	0.0710282	1.04752e-08	g.Prevotellaceae_Ga6A1_group	intron_variant	CERS6	protein_coding	-
2	152088558	2-152088558	rs410517963	C	T	0.0104559	0.0020442	3.68057e-07	pcoa4	intergenic_variant	-	-	-
2	152896125	2-152896125	-	A	G	-0.498152	0.100514	8.28324e-07	g.Succiniclasticum	intergenic_variant	-	-	-
2	154350082	2-154350082	rs604623707	G	C	-0.589265	0.110522	1.17262e-07	g.Prevotellaceae_UCG.003	intergenic_variant	-	-	-
2	154623692	2-154623692	rs402528316	G	C	0.251512	0.0502692	6.52259e-07	g.RF39	intron_variant,non_coding_transcript_variant	-	lncRNA	-
2	154712892	2-154712892	-	C	A	-0.5594	0.111026	5.45339e-07	g.Lachnospiraceae_XPB1014_group	intron_variant,non_coding_transcript_variant	-	lncRNA	-
2	154791195	2-154791195	rs596827818	G	A	-0.88838	0.175367	4.73962e-07	g.Blautia	intron_variant,non_coding_transcript_variant	-	lncRNA	-
2	155444282	2-155444282	rs605487029	T	A	-0.736114	0.124964	5.05921e-09	g.Anaerovorax	intron_variant	GALNT3	protein_coding	-
2	155483185	2-155483185	-	T	C	-0.542429	0.100367	7.91231e-08	g.Prevotellaceae_UCG.003	intergenic_variant	-	-	-
2	155483186	2-155483186	rs1085513451	A	G	-0.385874	0.0778013	8.13055e-07	g.Prevotellaceae_UCG.003	intergenic_variant	-	-	-
2	156696303	2-156696303	rs420843790	A	C	-0.391149	0.0777206	5.61403e-07	g.Prevotellaceae_UCG.003	intron_variant	GRB14	protein_coding	-
2	156872111	2-156872111	rs430208328	C	A	-0.668297	0.132351	5.15563e-07	g.Anaerorhabdus_furcosa_group	intergenic_variant	-	-	-
2	157421213	2-157421213	rs399123031	G	A	-0.593346	0.107145	3.80096e-08	g.Prevotellaceae_UCG.003	intergenic_variant	-	-	-
2	157692140	2-157692140	rs428875859	G	A	-0.631254	0.118935	1.33445e-07	g.UCG.002	intergenic_variant	-	-	-
2	157756556	2-157756556	rs423280392	T	C	-0.460574	0.093297	9.13143e-07	g.Clostridia_vadinBB60_group	intron_variant	FIGN	protein_coding	-
2	157756556	2-157756556	rs423280392	T	C	-0.0681778	0.013592	6.11347e-07	ACE	intron_variant	FIGN	protein_coding	-
2	157756556	2-157756556	rs423280392	T	C	-0.067754	0.0135263	6.33456e-07	Richness	intron_variant	FIGN	protein_coding	-
2	158196457	2-158196457	rs1092661518	T	C	-0.068072	0.0135976	6.42773e-07	Chao1	intergenic_variant	-	-	-
2	158357346	2-158357346	rs429600914	A	T	-0.34242	0.0661203	2.63922e-07	g.UCG.010	intergenic_variant	-	-	-
2	158922999	2-158922999	rs595920925	C	T	-0.554832	0.107031	2.56999e-07	g.Eubacterium_nodatum_group	intron_variant	KCNH7	protein_coding	-
2	159496528	2-159496528	rs410219743	G	T	-0.647043	0.124543	2.4192e-07	g.Clostridia_vadinBB60_group	intron_variant	FAP	protein_coding	-
2	160017717	2-160017717	rs415736265	T	C	0.480756	0.0948407	4.66103e-07	g.Lachnospira	intron_variant	SLC4A10	protein_coding	-
2	160634541	2-160634541	rs413692448	T	G	-0.544146	0.11031	9.30555e-07	g.Shuttleworthia	intergenic_variant	-	-	-
2	162396050	2-162396050	rs414768803	C	T	-0.421126	0.0822063	3.53261e-07	g.Moryella	intron_variant	TANC1	protein_coding	-
2	163207086	2-163207086	rs406640534	T	G	0.0189692	0.00372357	4.09225e-07	pcoa3	intron_variant	CCDC148	protein_coding	-
2	163207104	2-163207104	rs421984609	A	G	0.613807	0.106172	9.56302e-09	g.Sharpea	intron_variant	CCDC148	protein_coding	-
2	163230642	2-163230642	rs410907852	G	A	0.530111	0.107364	9.09092e-07	g.Sharpea	intron_variant	CCDC148	protein_coding	-
2	163342510	2-163342510	-	C	T	0.911111	0.162438	2.55259e-08	g.Schwartzia	intron_variant	CCDC148	protein_coding	-
2	163689273	2-163689273	-	C	T	-0.424642	0.0848161	6.41348e-07	g.Prevotellaceae_UCG.003	intergenic_variant	-	-	-
2	163691110	2-163691110	-	T	C	-0.252764	0.0502407	5.66312e-07	g.Prevotellaceae_Ga6A1_group	intergenic_variant	-	-	-
2	163691124	2-163691124	-	G	A	-0.365626	0.0686998	1.23456e-07	g.Oribacterium	intergenic_variant	-	-	-
2	163699169	2-163699169	rs420743579	C	T	-0.368477	0.0656603	2.51176e-08	g.Oribacterium	intergenic_variant	-	-	-
2	164921861	2-164921861	-	A	C	-0.372603	0.067006	3.34445e-08	g.Oribacterium	intergenic_variant	-	-	-
2	165293038	2-165293038	rs427384357	G	A	-0.364255	0.0723648	5.59019e-07	g.Family_XIII_AD3011_group	intergenic_variant	-	-	-
2	165293824	2-165293824	rs420958801	G	A	-0.476354	0.0803415	4.0322e-09	g.Schwartzia	intergenic_variant	-	-	-
2	165294833	2-165294833	rs427202899	T	C	-0.3304	0.0646314	3.7345e-07	g.Succiniclasticum	intergenic_variant	-	-	-
2	165522325	2-165522325	rs415724333	G	A	-0.41384	0.0815065	4.46622e-07	g.Schwartzia	intergenic_variant	-	-	-
2	165944962	2-165944962	rs597368805	T	C	0.140449	0.0284524	9.14874e-07	g.Rikenellaceae_RC9_gut_group	intergenic_variant	-	-	-
2	165944962	2-165944962	rs597368805	A	T	0.0433088	0.00856552	4.98034e-07	Chao1	intergenic_variant	-	-	-
2	165944962	2-165944962	rs597368805	A	T	0.0432656	0.00856198	5.05633e-07	ACE	intergenic_variant	-	-	-
2	167787592	2-167787592	-	A	T	0.0430013	0.00852061	5.22686e-07	Richness	intron_variant	GALNT13	protein_coding	-
2	169068489	2-169068489	rs421692524	T	C	-0.579946	0.114099	4.34297e-07	g.Schwartzia	intron_variant	STAM2	protein_coding	-
2	169378787	2-169378787	rs430297942	A	G	-0.585145	0.118925	9.91135e-07	g.RF39	intron_variant	CACNB4	protein_coding	-
2	169901376	2-169901376	rs409915585	T	C	-0.409051	0.0821746	7.42116e-07	g.Anaerovorax	intergenic_variant	-	-	-
2	171367775	2-171367775	rs420263725	A	G	-0.375651	0.0660318	1.6239e-08	g.UCG.010	intron_variant	LYPD6	protein_coding	-
2	171406638	2-171406638	rs411327753	A	G	0.307298	0.0580745	1.45445e-07	g.Clostridia_vadinBB60_group	intergenic_variant	-	-	-
2	171422681	2-171422681	rs588377998	T	C	0.516986	0.0973063	1.29634e-07	g.Syntrophococcus	intergenic_variant	-	-	-
2	171595347	2-171595347	-	T	G	-0.508524	0.097198	1.99614e-07	g.Ruminococcus_gauvreauii_group	intergenic_variant	-	-	-
2	171595366	2-171595366	-	G	A	0.388544	0.0735702	1.53559e-07	g.Ruminococcus_gauvreauii_group	intergenic_variant	-	-	-
2	171656533	2-171656533	-	T	C	0.41438	0.0753108	4.62751e-08	g.Ruminococcus_gauvreauii_group	intergenic_variant	-	-	-
2	171852368	2-171852368	rs1094806078	A	G	0.487799	0.0894743	6.10813e-08	g.RF39	intergenic_variant	-	-	-
2	172802516	2-172802516	rs403522183	A	G	-0.675704	0.134785	6.20284e-07	g.Succiniclasticum	intergenic_variant	-	-	-
2	174404893	2-174404893	rs419553335	T	A	0.703908	0.140032	5.7889e-07	g.Erysipelotrichaceae_UCG.006	intergenic_variant	-	-	-
2	174695137	2-174695137	rs592685778	T	C	-0.553576	0.104585	1.44178e-07	g.Eubacterium_nodatum_group	intergenic_variant	-	-	-
2	174713406	2-174713406	rs590305464	C	T	0.764337	0.152884	6.65121e-07	g.WCHB1.41	intergenic_variant	-	-	-
2	175060245	2-175060245	rs590426481	C	T	-0.52462	0.103276	4.41198e-07	g.Blvii28_wastewater.sludge_group	intergenic_variant	-	-	-
2	175060262	2-175060262	rs604418072	G	T	-0.307804	0.0603712	4.00533e-07	g.Oribacterium	intergenic_variant	-	-	-
2	175362671	2-175362671	rs598598758	T	G	-0.300615	0.0585017	3.25467e-07	g.Oribacterium	intergenic_variant	-	-	-
2	175515876	2-175515876	rs412221973	G	A	-0.599894	0.119672	6.21494e-07	g.Schwartzia	intergenic_variant	-	-	-
2	175526259	2-175526259	rs399503139	A	C	-0.147384	0.0298815	9.33268e-07	g.Clostridia_UCG.014	intergenic_variant	-	-	-
2	176125995	2-176125995	rs1091641525	C	T	-1.0602	0.208313	4.19788e-07	g.Mitsuokella	intergenic_variant	-	-	-
2	176607764	2-176607764	rs416435568	G	A	-0.587969	0.104952	2.65102e-08	g.RF39	intergenic_variant	-	-	-
2	176607773	2-176607773	rs423625928	T	C	-0.0156469	0.00294017	1.23661e-07	Shannon	intergenic_variant	-	-	-
2	176853420	2-176853420	rs399805561	A	G	-0.0156522	0.00293897	1.21045e-07	Shannon	intergenic_variant	-	-	-
2	176874954	2-176874954	rs429210184	C	T	0.386056	0.0766133	5.43757e-07	g.Succiniclasticum	intergenic_variant	-	-	-
2	176874993	2-176874993	rs418733697	A	T	-0.291637	0.055041	1.4004e-07	g.Prevotellaceae_Ga6A1_group	intergenic_variant	-	-	-
2	178388436	2-178388436	rs400047657	G	A	-0.300711	0.0545495	4.36974e-08	g.Prevotellaceae_Ga6A1_group	intron_variant	ARHGAP15	protein_coding	-
2	178980294	2-178980294	rs596393063,rs604924694	T	C	-0.39887	0.0800937	7.33838e-07	g.Pseudobutyrivibrio	intergenic_variant	-	-	-
2	178983850	2-178983850	rs1094114501	T	C	-0.328246	0.0664451	8.97392e-07	g.Anaerovorax	intergenic_variant	-	-	-
2	178990473	2-178990473	rs413158931	G	A	-0.38216	0.0738869	2.73079e-07	g.Eubacterium_nodatum_group	intergenic_variant	-	-	-
2	179001693	2-179001693	rs416308626	T	C	-0.264325	0.0529432	6.88609e-07	g.Anaerovorax	intergenic_variant	-	-	-
2	179824141	2-179824141	rs428847105	C	T	-0.198966	0.036597	6.63707e-08	g.Moryella	intergenic_variant	-	-	-
2	179824148	2-179824148	rs408861446	G	A	0.324683	0.0650839	7.0245e-07	g.Succiniclasticum	intergenic_variant	-	-	-
2	179894660	2-179894660	rs407985753	C	T	0.324971	0.0647045	5.91898e-07	g.Succiniclasticum	intergenic_variant	-	-	-
2	180088061	2-180088061	rs420904784	G	A	-0.512298	0.0867488	4.6339e-09	g.Moryella	intergenic_variant	-	-	-
2	180812404	2-180812404	rs401017208	T	C	-0.3983	0.0788428	5.09263e-07	g.Moryella	intergenic_variant	-	-	-
2	182386034	2-182386034	rs413808663	A	T	-0.235607	0.0444989	1.4296e-07	g.Prevotella	intron_variant	LRP1B	protein_coding	-
2	182542724	2-182542724	rs410721644	C	T	-0.527338	0.101662	2.52516e-07	g.Prevotellaceae_Ga6A1_group	intergenic_variant	-	-	-
2	183468901	2-183468901	-	G	A	-0.352493	0.0684774	3.10576e-07	g.UCG.010	intergenic_variant	-	-	-
2	183468905	2-183468905	-	G	T	-0.361885	0.0716902	5.19596e-07	g.Prevotellaceae_Ga6A1_group	intergenic_variant	-	-	-
2	184740249	2-184740249	rs430751767	C	A	-0.355286	0.0715465	7.88522e-07	g.Prevotellaceae_Ga6A1_group	intergenic_variant	-	-	-
2	184892378	2-184892378	rs429642213	C	T	-0.84321	0.130767	1.66821e-10	g.Anaerovorax	intergenic_variant	-	-	-
2	184997904	2-184997904	-	T	C	-1.04614	0.179527	7.32756e-09	g.Family_XIII_AD3011_group	intergenic_variant	-	-	-
2	184997904	2-184997904	-	C	T	-0.633837	0.120013	1.5346e-07	g.RF39	intergenic_variant	-	-	-
2	185642949	2-185642949	-	C	T	-0.337159	0.0682603	9.01019e-07	g.NK4A214_group	intron_variant	THSD7B	protein_coding	-
2	185707170	2-185707170	rs399537533	T	G	-0.347	0.0654292	1.3642e-07	g.Oribacterium	intron_variant	THSD7B	protein_coding	-
2	186561909	2-186561909	-	G	C	0.969594	0.195819	8.47517e-07	g.p.251.o5	intergenic_variant	-	-	-
2	186740948	2-186740948	rs398733999	A	G	0.359184	0.069352	2.63369e-07	g.Shuttleworthia	intergenic_variant	-	-	-
2	186759624	2-186759624	rs418573246	A	G	-0.308903	0.0586273	1.6399e-07	g.UCG.002	intergenic_variant	-	-	-
2	187162922	2-187162922	rs1093177046	G	A	-0.338058	0.0630517	9.97979e-08	g.UCG.002	intergenic_variant	-	-	-
2	187855685	2-187855685	rs411754700	C	T	-0.530898	0.101841	2.2048e-07	g.UCG.005	intron_variant	ZRANB3	protein_coding	-
2	188112805	2-188112805	rs429478994	C	G	-0.420466	0.0833442	5.27562e-07	g.Bacteroidales_RF16_group	intron_variant	RAB3GAP1	protein_coding	-
2	188894442	2-188894442	rs418031282	T	C	-0.585126	0.114505	3.77416e-07	g.Olsenella	intron_variant	MGAT5	protein_coding	-
2	189303966	2-189303966	rs404186169	C	T	-0.413842	0.0822732	5.69075e-07	g.Prevotellaceae_UCG.003	intergenic_variant	-	-	-
2	189533260	2-189533260	rs403565830	C	T	-0.50314	0.101238	7.72503e-07	g.Syntrophococcus	intergenic_variant	-	-	-
2	189625870	2-189625870	rs412862581	C	T	-0.801746	0.140814	1.58077e-08	g.Succiniclasticum	intergenic_variant	-	-	-
2	190313123	2-190313123	rs409945944	G	C	-0.473099	0.0953183	7.9836e-07	g.RF39	intron_variant,non_coding_transcript_variant	-	lncRNA	-
2	191744328	2-191744328	rs404219872	C	T	-0.61895	0.125568	9.47824e-07	g.UCG.005	intergenic_variant	-	-	-
2	191828727	2-191828727	rs404057745	G	A	0.222965	0.0451352	8.98184e-07	Firmicutes.Bacteroidota	intergenic_variant	-	-	-
2	192389900	2-192389900	rs399677290	A	G	0.463129	0.0930693	7.48341e-07	g.Lachnospiraceae_XPB1014_group	intron_variant	DPP10	protein_coding	-
2	192698201	2-192698201	rs402316880	A	G	0.12006	0.0239016	5.89804e-07	g.Eubacterium_ruminantium_group	intron_variant	DPP10	protein_coding	-
2	193561887	2-193561887	rs591955636	C	T	-0.708397	0.140317	5.17898e-07	g.Anaerovorax	intron_variant	DPP10	protein_coding	-
2	193629344	2-193629344	-	C	T	-0.399064	0.0808088	9.05255e-07	g.Anaerovorax	intron_variant	DPP10	protein_coding	-
2	193639090	2-193639090	-	G	A	-0.571227	0.115739	9.18416e-07	g.Anaerovorax	intron_variant	DPP10	protein_coding	-
2	193840432	2-193840432	rs414356427	A	C	-0.68006	0.124619	5.93454e-08	g.Anaerovorax	intron_variant	DPP10	protein_coding	-
2	195132352	2-195132352	rs418071368	T	A	-0.013651	0.00264716	2.95906e-07	pcoa4	intergenic_variant	-	-	-
2	195359733	2-195359733	rs409530475	T	C	-0.594516	0.115443	3.06886e-07	g.Eubacterium_nodatum_group	intergenic_variant	-	-	-
2	195508420	2-195508420	-	A	T	-0.648902	0.123124	1.62791e-07	g.Succinivibrio	intergenic_variant	-	-	-
2	197573673	2-197573673	rs600354577	G	A	-0.184325	0.0348986	1.53193e-07	g.Prevotellaceae_NK3B31_group	intergenic_variant	-	-	-
2	198712433	2-198712433	rs404836839	A	G	0.189521	0.0363917	2.2658e-07	Firmicutes.Bacteroidota	intron_variant	EPB41L5	protein_coding	-
2	199749978	2-199749978	rs590665977	A	G	-0.194536	0.0394747	9.52965e-07	g.UCG.002	intergenic_variant	-	-	-
2	200405007	2-200405007	rs401441112	A	G	-0.471374	0.0925111	4.0722e-07	g.Eubacterium_nodatum_group	intergenic_variant	-	-	-
2	200538675	2-200538675	rs405191763	T	A	0.165047	0.0329711	6.43976e-07	g.UCG.010	intergenic_variant	-	-	-
2	200817999	2-200817999	rs410084628	G	A	-0.862074	0.17452	8.99375e-07	g.Family_XIII_UCG.001	intergenic_variant	-	-	-
2	201487037	2-201487037	rs415595190	G	A	-0.775921	0.157708	9.92587e-07	g.Pseudobutyrivibrio	upstream_gene_variant	-	pseudogene	-
2	201668061	2-201668061	rs415734584	A	C	-0.375772	0.0743613	5.05362e-07	g.Moryella	intergenic_variant	-	-	-
2	202122761	2-202122761	rs600435243	T	A	-0.482573	0.0905883	1.20174e-07	g.Anaerovorax	intergenic_variant	-	-	-
2	202131735	2-202131735	rs413241999	C	T	-0.408159	0.0783461	2.24354e-07	g.Anaerovorax	intergenic_variant	-	-	-
2	202132707	2-202132707	rs417012874	T	C	-0.395697	0.0793542	7.10361e-07	g.Anaerovorax	intergenic_variant	-	-	-
2	202137257	2-202137257	rs403030900	G	C	-0.405567	0.0795938	4.0693e-07	g.Anaerovorax	intergenic_variant	-	-	-
2	202142011	2-202142011	rs398372094	G	A	-0.388983	0.0765294	4.3439e-07	g.Anaerovorax	intergenic_variant	-	-	-
2	202148339	2-202148339	rs409161078	C	A	-0.359542	0.0703949	3.82388e-07	g.Syntrophococcus	intergenic_variant	-	-	-
2	202539941	2-202539941	rs402596027	G	A	-0.358312	0.0710044	5.23787e-07	g.Syntrophococcus	intergenic_variant	-	-	-
2	202672197	2-202672197	-	C	T	-0.283939	0.0566205	6.15296e-07	g.Eubacterium_nodatum_group	intergenic_variant	-	-	-
2	203429627	2-203429627	rs604449783	T	C	-0.787124	0.14251	4.11938e-08	g.Eubacterium_nodatum_group	intergenic_variant	-	-	-
2	203755078	2-203755078	rs404912969	T	C	-0.706674	0.143252	9.29658e-07	g.Ruminococcus_gauvreauii_group	intron_variant	CNTNAP5	protein_coding	-
2	203865836	2-203865836	-	C	T	-0.554838	0.0979544	1.86848e-08	g.Shuttleworthia	intron_variant	CNTNAP5	protein_coding	-
2	203865837	2-203865837	-	G	A	-0.592675	0.119624	8.34856e-07	g.Prevotellaceae_UCG.003	intron_variant	CNTNAP5	protein_coding	-
2	204112256	2-204112256	rs411381482	G	T	-0.592675	0.119624	8.34856e-07	g.Prevotellaceae_UCG.003	intron_variant	CNTNAP5	protein_coding	-
2	204114546	2-204114546	rs414758642	C	A	0.154448	0.0308941	6.65732e-07	g.Saccharofermentans	intron_variant	CNTNAP5	protein_coding	-
2	204171321	2-204171321	rs399848918	G	A	-0.526575	0.103329	4.05579e-07	g.Family_XIII_AD3011_group	intron_variant	CNTNAP5	protein_coding	-
2	204209472	2-204209472	rs418295363	G	A	-0.603796	0.118585	4.14904e-07	g.Shuttleworthia	intron_variant	CNTNAP5	protein_coding	-
2	204874774	2-204874774	rs407004624	G	A	-0.440832	0.0873717	5.26089e-07	g.Ruminococcus_gauvreauii_group	intergenic_variant	-	-	-
2	204874864	2-204874864	rs429427828	C	A	-0.329876	0.0660957	6.94632e-07	g.Eubacterium_nodatum_group	intergenic_variant	-	-	-
2	204883881	2-204883881	-	T	C	-0.459824	0.0928946	8.54075e-07	g.Eubacterium_nodatum_group	intergenic_variant	-	-	-
2	205078532	2-205078532	rs427263989	A	G	-0.339693	0.0689403	9.56744e-07	g.Eubacterium_nodatum_group	intergenic_variant	-	-	-
2	205495383	2-205495383	rs424176439	A	G	-0.405277	0.0780388	2.44561e-07	g.Moryella	intergenic_variant	-	-	-
2	207098666	2-207098666	rs403635724	A	C	0.10084	0.0195601	2.98216e-07	g.Incertae_Sedis	intergenic_variant	-	-	-
2	209020197	2-209020197	rs588171750	T	A	-0.250094	0.0475072	1.68033e-07	g.Eubacterium_nodatum_group	intergenic_variant	-	-	-
2	209270833	2-209270833	rs429671200	G	A	0.302026	0.0585286	2.90603e-07	Firmicutes.Bacteroidota	intergenic_variant	-	-	-
2	209372581	2-209372581	rs429874744	T	C	0.50819	0.0982212	2.70646e-07	g.Prevotellaceae_UCG.003	intergenic_variant	-	-	-
2	212532033	2-212532033	rs406373515	T	A	0.333414	0.0659252	4.94768e-07	g.Prevotellaceae_UCG.003	intergenic_variant	-	-	-
2	214334826	2-214334826	-	G	A	-0.0561358	0.0108635	2.80104e-07	pcoa1	intergenic_variant	-	-	-
2	216754770	2-216754770	rs414813374	T	A	-0.269157	0.0544216	8.72225e-07	g.UCG.002	intron_variant	SPATS2L	protein_coding	-
2	217034280	2-217034280	rs411514814	C	T	-0.195164	0.0387744	5.59836e-07	g.Syntrophococcus	intron_variant	-	protein_coding	-
2	219744323	2-219744323	rs426328298	A	G	-0.163263	0.0325328	6.03998e-07	Firmicutes.Bacteroidota	downstream_gene_variant	-	protein_coding	-
2	220654759	2-220654759	rs600042710	C	T	-0.410627	0.0773945	1.34827e-07	g.Moryella	intergenic_variant	-	-	-
2	220779853	2-220779853	rs399622713	A	C	-0.220246	0.0432641	4.16952e-07	Firmicutes.Bacteroidota	intron_variant	PARD3B	protein_coding	-
2	220943191	2-220943191	rs412516765	T	C	0.192254	0.0388176	8.42209e-07	Firmicutes.Bacteroidota	intron_variant	PARD3B	protein_coding	-
2	220943218	2-220943218	rs421461917	A	G	-1.04769	0.205078	3.79914e-07	g.Anaerorhabdus_furcosa_group	intron_variant	PARD3B	protein_coding	-
2	221935388	2-221935388	rs413331201	G	A	-1.05793	0.209956	5.44258e-07	g.Anaerorhabdus_furcosa_group	intergenic_variant	-	-	-
2	222359494	2-222359494	rs1089487725	A	G	-0.715185	0.143803	7.59035e-07	g.Family_XIII_AD3011_group	intergenic_variant	-	-	-
2	223128917	2-223128917	-	A	G	-0.50135	0.0965737	2.4702e-07	g.UCG.002	intergenic_variant	-	-	-
2	223253369	2-223253369	rs423548723	T	C	0.415701	0.0819372	4.55872e-07	g.Prevotellaceae_UCG.003	intergenic_variant	-	-	-
2	223409951	2-223409951	rs593278252	C	T	-1.03152	0.20806	8.21113e-07	g.Prevotellaceae_YAB2003_group	intergenic_variant	-	-	-
2	224563376	2-224563376	rs410209871	C	T	-0.989699	0.199635	8.22093e-07	g.Prevotellaceae_YAB2003_group	intergenic_variant	-	-	-
2	224617625	2-224617625	rs408443408	G	A	-0.188802	0.0364345	2.59509e-07	g.Saccharofermentans	intron_variant	PTH2R	protein_coding	-
2	226338280	2-226338280	rs411020505	G	T	-0.351854	0.0684262	3.19575e-07	g.Eubacterium_nodatum_group	intergenic_variant	-	-	-
2	226340018	2-226340018	rs428457156	T	C	-0.598779	0.121489	9.50428e-07	g.Anaerorhabdus_furcosa_group	intergenic_variant	-	-	-
2	226352800	2-226352800	rs407269721	G	A	-0.164057	0.0309168	1.34278e-07	g.Muribaculaceae	intron_variant	LANCL1	protein_coding	-
2	227328315	2-227328315	-	G	A	-0.456851	0.0920566	8.00899e-07	g.Anaerovorax	intergenic_variant	-	-	-
2	227340663	2-227340663	rs1086673020	C	T	-0.320567	0.0629995	4.22001e-07	g.UCG.010	intergenic_variant	-	-	-
2	227340671	2-227340671	rs1089513172	C	G	-0.360378	0.0670312	9.2191e-08	g.Ruminococcus_gauvreauii_group	intergenic_variant	-	-	-
2	227340708	2-227340708	rs1087125473	C	G	-0.374677	0.0700402	1.06556e-07	g.Ruminococcus_gauvreauii_group	intergenic_variant	-	-	-
2	227425000	2-227425000	rs426191045	T	C	-0.402359	0.0766894	1.84606e-07	g.Moryella	intron_variant	ERBB4	protein_coding	-
2	227430986	2-227430986	rs405312311	C	T	-0.267561	0.0511418	1.99709e-07	g.UCG.010	intron_variant	ERBB4	protein_coding	-
2	228055456	2-228055456	rs417558992	G	A	-0.447253	0.0898926	7.51205e-07	g.Bacteroidales_RF16_group	intron_variant	ERBB4	protein_coding	-
2	229586485	2-229586485	-	T	C	-0.501635	0.100624	7.14691e-07	g.RF39	intergenic_variant	-	-	-
2	229587385	2-229587385	rs415395900	C	T	-0.621456	0.125908	9.17015e-07	g.WCHB1.41	intergenic_variant	-	-	-
2	229703131	2-229703131	rs1094088593	C	T	-0.133992	0.0254807	1.7325e-07	g.Rikenellaceae_RC9_gut_group	intergenic_variant	-	-	-
2	229962074	2-229962074	rs401977786	A	G	-0.591039	0.118574	7.17289e-07	g.Anaerovorax	intron_variant	SPAG16	protein_coding	-
2	229980840	2-229980840	-	T	A	-0.591139	0.103349	1.36143e-08	g.Anaerovorax	intron_variant	SPAG16	protein_coding	-
2	229981117	2-229981117	rs1086297017	G	A	-0.497729	0.0928546	1.005e-07	g.Anaerovorax	intron_variant	SPAG16	protein_coding	-
2	230034749	2-230034749	rs430730001	G	A	-0.488459	0.0962458	4.51865e-07	g.Anaerovorax	intron_variant	SPAG16	protein_coding	-
2	230121918	2-230121918	-	G	A	-0.547285	0.103962	1.68084e-07	g.Anaerovorax	intron_variant	SPAG16	protein_coding	-
2	230381485	2-230381485	rs430783230	C	T	-0.450319	0.0908112	8.16681e-07	g.Ruminococcus_gauvreauii_group	intron_variant	SPAG16	protein_coding	-
2	231449618	2-231449618	rs412242144	T	C	-0.595923	0.117374	4.47216e-07	g.Anaerovorax	intron_variant	-	protein_coding	-
2	231570573	2-231570573	rs400334169	T	C	-0.756281	0.149388	4.82057e-07	g.Anaerorhabdus_furcosa_group	intergenic_variant	-	-	-
2	234258349	2-234258349	rs404341098	A	T	-0.443798	0.0899383	9.2315e-07	g.Blautia	intergenic_variant	-	-	-
2	236206709	2-236206709	rs416250904	T	C	-0.38684	0.0786272	9.92893e-07	g.Erysipelotrichaceae_UCG.009	intron_variant	SPEG	protein_coding	-
2	236871011	2-236871011	rs424359380	T	G	-0.289523	0.0581809	7.48043e-07	g.Rikenellaceae_RC9_gut_group	intergenic_variant	-	-	-
2	236871025	2-236871025	rs402694967	A	G	-0.579058	0.114085	4.50621e-07	g.Eubacterium_nodatum_group	intergenic_variant	-	-	-
2	236871058	2-236871058	rs605124817	T	C	-0.644054	0.111992	1.13915e-08	g.Eubacterium_nodatum_group	intergenic_variant	-	-	-
2	236871059	2-236871059	rs600625832	C	T	-0.722202	0.113716	3.08573e-10	g.Eubacterium_nodatum_group	intergenic_variant	-	-	-
2	236895166	2-236895166	rs428171693	C	T	-0.722202	0.113716	3.08573e-10	g.Eubacterium_nodatum_group	intergenic_variant	-	-	-
2	237153368	2-237153368	rs430453991	G	A	-0.971025	0.196546	8.95845e-07	g.Succinivibrio	intergenic_variant	-	-	-
2	237680398	2-237680398	rs600822929	G	T	-0.364438	0.0693129	1.7391e-07	g.Family_XIII_AD3011_group	intergenic_variant	-	-	-
2	238506279	2-238506279	rs429616577	A	G	0.428195	0.0802956	1.16595e-07	g.Erysipelotrichaceae_UCG.009	intron_variant	EPHA4	protein_coding	-
2	238915162	2-238915162	rs399015184	C	T	-1.05942	0.198508	1.14011e-07	g.Erysipelotrichaceae_UCG.006	intergenic_variant	-	-	-
2	239605806	2-239605806	rs408359574	C	A	0.347058	0.068775	5.23929e-07	g.Family_XIII_AD3011_group	intron_variant	SGPP2	protein_coding	-
2	240950124	2-240950124	rs418507234	C	T	-0.483689	0.0929484	2.31346e-07	g.Clostridia_vadinBB60_group	intron_variant	AP1S3	protein_coding	-
2	240982170	2-240982170	rs604890096	C	A	0.292892	0.0568403	3.02098e-07	g.Moryella	intron_variant	AP1S3	protein_coding	-
2	241078943	2-241078943	rs426579762	A	G	-0.619453	0.119522	2.58444e-07	g.Blvii28_wastewater.sludge_group	intron_variant	WDFY1	protein_coding	-
2	241087537	2-241087537	rs402744467	G	A	-0.578677	0.106475	6.70225e-08	g.Erysipelotrichaceae_UCG.009	intron_variant	WDFY1	protein_coding	-
2	241092236	2-241092236	rs420034155	T	C	-0.620185	0.106792	8.22154e-09	g.Erysipelotrichaceae_UCG.009	intron_variant	WDFY1	protein_coding	-
2	241092250	2-241092250	rs429241636	G	A	-0.521537	0.101719	3.45227e-07	g.Erysipelotrichaceae_UCG.009	intron_variant	WDFY1	protein_coding	-
2	241092292	2-241092292	rs419629489	G	A	-0.545634	0.102767	1.32126e-07	g.Erysipelotrichaceae_UCG.009	intron_variant	WDFY1	protein_coding	-
2	241334672	2-241334672	rs407197094	T	C	-0.554092	0.108272	3.62882e-07	g.Erysipelotrichaceae_UCG.009	intergenic_variant	-	-	-
2	241334994	2-241334994	rs398232946	G	A	-0.654349	0.096545	1.95475e-11	g.UCG.002	intergenic_variant	-	-	-
2	241340190	2-241340190	rs412116461	A	C	-0.608628	0.117997	2.94149e-07	g.UCG.002	intergenic_variant	-	-	-
2	241340300	2-241340300	rs599352488	G	A	-0.641442	0.105076	1.41132e-09	g.UCG.002	intergenic_variant	-	-	-
2	241340385	2-241340385	rs410959304	A	T	-0.584646	0.108483	8.59062e-08	g.UCG.002	intergenic_variant	-	-	-
2	241340401	2-241340401	rs424801603	C	T	-0.536854	0.107371	6.63315e-07	g.UCG.002	intergenic_variant	-	-	-
2	241687453	2-241687453	rs413476281	C	G	-0.548975	0.108669	5.09297e-07	g.UCG.002	intergenic_variant	-	-	-
2	241687466	2-241687466	rs422019895	A	G	0.185739	0.0334472	3.48821e-08	g.Christensenellaceae_R.7_group	intergenic_variant	-	-	-
2	241879611	2-241879611	rs406122595	T	A	0.179295	0.0337448	1.29441e-07	g.Christensenellaceae_R.7_group	intergenic_variant	-	-	-
2	242367102	2-242367102	rs412634023	G	T	-0.0116976	0.00231699	5.17655e-07	pcoa4	intergenic_variant	-	-	-
2	242525491	2-242525491	rs414401509	G	T	-0.34935	0.0683644	3.77226e-07	g.UCG.005	intergenic_variant	-	-	-
2	242871436	2-242871436	rs402343656	C	T	-0.533085	0.101543	1.81468e-07	g.Prevotellaceae_Ga6A1_group	intron_variant	NYAP2	protein_coding	-
2	243453373	2-243453373	rs590533871	C	T	0.110043	0.0214548	3.41943e-07	g.UCG.001	intergenic_variant	-	-	-
2	243539240	2-243539240	rs425745912	C	T	-0.729307	0.123508	4.65005e-09	g.Anaerovorax	intergenic_variant	-	-	-
2	245657613	2-245657613	rs410415425	C	T	0.254741	0.0495865	3.27614e-07	g.Quinella	intron_variant	SPHKAP	protein_coding	-
2	245696436	2-245696436	rs421513491	A	T	0.607218	0.105284	1.0359e-08	g.UCG.005	intron_variant	SPHKAP	protein_coding	-
2	246147000	2-246147000	rs597110083	C	T	0.598047	0.112811	1.37983e-07	g.Monoglobus	intergenic_variant	-	-	-
2	246261689	2-246261689	-	T	C	-0.582953	0.115938	5.74838e-07	g.Prevotellaceae_Ga6A1_group	intergenic_variant	-	-	-
2	246646913	2-246646913	rs409457117	A	T	-0.386265	0.0780064	8.4662e-07	g.Ruminococcus_gauvreauii_group	intron_variant	PID1	protein_coding	-
2	246699794	2-246699794	rs406620603	A	G	-0.388138	0.0760181	3.85632e-07	g.Anaerovorax	intron_variant	PID1	protein_coding	-
2	246976544	2-246976544	rs422395265	T	G	-0.61017	0.122816	7.7917e-07	g.Anaerovorax	intergenic_variant	-	-	-
2	247095015	2-247095015	rs423611531	T	G	-0.601894	0.121616	8.57614e-07	g.Schwartzia	intron_variant	DNER	protein_coding	-
2	247095031	2-247095031	rs404294965	C	A	-0.3341	0.0667252	6.39782e-07	g.UCG.010	intron_variant	DNER	protein_coding	-
2	247152022	2-247152022	-	G	A	-0.344378	0.0685696	5.92113e-07	g.UCG.010	intron_variant	DNER	protein_coding	-
2	247153642	2-247153642	rs414480597	G	A	0.540455	0.103157	1.92023e-07	g.Clostridia_vadinBB60_group	intron_variant	DNER	protein_coding	-
2	247163934	2-247163934	-	T	G	-0.709597	0.134313	1.52024e-07	g.Bacteroidales_RF16_group	intron_variant	DNER	protein_coding	-
2	247189621	2-247189621	rs602536802	T	C	-0.542666	0.0945452	1.21454e-08	g.Anaerovorax	intron_variant	DNER	protein_coding	-
2	247490728	2-247490728	rs416536587	A	G	-0.829849	0.168087	9.11457e-07	g.Dialister	intron_variant	TRIP12	protein_coding	-
2	247538445	2-247538445	rs421861956	A	C	-0.423834	0.0827787	3.58259e-07	g.Erysipelotrichaceae_UCG.009	upstream_gene_variant	TRIP12	protein_coding	-
2	247604756	2-247604756	rs428911820	C	T	-1.06835	0.211115	4.87099e-07	g.Blautia	intron_variant	FBXO36	protein_coding	-
2	250372729	2-250372729	-	T	C	-0.88556	0.174951	4.83983e-07	g.Pseudobutyrivibrio	intergenic_variant	-	-	-
2	250696900	2-250696900	-	C	T	-0.642385	0.127789	5.78334e-07	g.Veillonellaceae_UCG.001	intergenic_variant	-	-	-
2	251853399	2-251853399	-	G	A	-0.723449	0.128068	2.03793e-08	g.UCG.005	intergenic_variant	-	-	-
2	252855897	2-252855897	-	G	A	-0.699216	0.133893	2.10033e-07	g.RF39	intergenic_variant	-	-	-
2	253043451	2-253043451	-	C	T	0.325102	0.0617394	1.66815e-07	g.RF39	intergenic_variant	-	-	-
2	254090452	2-254090452	rs430429789	C	T	0.637289	0.128718	8.49469e-07	g.Bacteroidales_BS11_gut_group	intergenic_variant	-	-	-
2	255462630	2-255462630	rs410754212	A	T	0.747561	0.150794	8.22308e-07	g.Eubacterium_xylanophilum_group	intron_variant	TMEM222	protein_coding	-
2	255467844	2-255467844	rs159595555	C	T	0.325987	0.0642051	4.46872e-07	g.Bacteroidales_RF16_group	upstream_gene_variant	TMEM222	protein_coding	-
2	255597993	2-255597993	rs425771003	A	C	0.434661	0.0806319	8.52641e-08	g.Prevotellaceae_UCG.003	intergenic_variant	-	-	-
2	256085409	2-256085409	rs409497294	G	A	0.151374	0.0284585	1.25441e-07	g.Muribaculaceae	intergenic_variant	-	-	-
2	256453426	2-256453426	rs428587025	G	A	-0.258189	0.0469801	4.79816e-08	g.Erysipelotrichaceae_UCG.009	intron_variant,non_coding_transcript_variant	-	lncRNA	-
2	256666088	2-256666088	rs412885044	C	T	-0.380149	0.0752412	5.07762e-07	g.RF39	intergenic_variant	-	-	-
2	257444024	2-257444024	-	C	T	-0.115516	0.0234571	9.70217e-07	g.Endomicrobium	intergenic_variant	-	-	-
2	258026813	2-258026813	rs424879987	G	A	-0.519972	0.1026	4.68827e-07	g.Succiniclasticum	intron_variant	NIPAL3	protein_coding	-
2	258277902	2-258277902	rs411702575	C	T	0.528312	0.100866	1.93437e-07	g.Clostridia_vadinBB60_group	intron_variant	IFNLR1	protein_coding	-
2	258277917	2-258277917	rs423026840	A	G	-0.539233	0.101187	1.18912e-07	g.Syntrophococcus	intron_variant	IFNLR1	protein_coding	-
2	258314648	2-258314648	rs426395752	A	T	-0.579959	0.106804	6.87859e-08	g.Syntrophococcus	intron_variant	IL22RA1	protein_coding	-
2	258314648	2-258314648	rs426395752	G	A	-0.52128	0.0966848	8.48643e-08	g.Selenomonas	intron_variant	IL22RA1	protein_coding	-
2	258314648	2-258314648	rs426395752	G	A	-0.760592	0.144751	1.77049e-07	g.Veillonellaceae_UCG.001	intron_variant	IL22RA1	protein_coding	-
2	260158191	2-260158191	-	G	A	-0.670682	0.129918	2.87548e-07	g.Pseudobutyrivibrio	intergenic_variant	-	-	-
2	261730421	2-261730421	rs403661108	T	G	-0.545751	0.11038	8.78721e-07	g.Pseudobutyrivibrio	intergenic_variant	-	-	-
2	261730474	2-261730474	rs404510378	A	G	-0.650113	0.131668	9.09092e-07	g.Clostridia_vadinBB60_group	intergenic_variant	-	-	-
2	261730480	2-261730480	rs415676726	C	T	-0.651799	0.122149	1.14507e-07	g.Clostridia_vadinBB60_group	intergenic_variant	-	-	-
2	261780110	2-261780110	rs602100429	A	G	-0.706885	0.127156	3.37397e-08	g.Clostridia_vadinBB60_group	intergenic_variant	-	-	-
2	262108365	2-262108365	-	C	T	-0.672364	0.135786	8.46806e-07	g.Clostridia_vadinBB60_group	intergenic_variant	-	-	-
2	262357878	2-262357878	rs422224655	T	A	-0.260886	0.0510083	3.6864e-07	g.Moryella	intergenic_variant	-	-	-
2	262559620	2-262559620	rs416362335	C	G	-0.778251	0.156696	7.85295e-07	g.Pseudobutyrivibrio	downstream_gene_variant	NBL1	protein_coding	-
2	262570503	2-262570503	rs427404720	C	T	-0.587865	0.117079	5.95836e-07	g.Pseudobutyrivibrio	intron_variant	NBL1	protein_coding	-
2	262629999	2-262629999	rs399727345	C	G	-0.297801	0.0486984	1.32274e-09	g.Moryella	upstream_gene_variant	NBL1	protein_coding	-
2	262630031	2-262630031	rs426308107	A	G	-0.620212	0.125072	8.16719e-07	g.Pseudobutyrivibrio	upstream_gene_variant	NBL1	protein_coding	-
2	262630466	2-262630466	rs402302443	C	T	-0.733997	0.134728	6.23847e-08	g.Pseudobutyrivibrio	upstream_gene_variant	NBL1	protein_coding	-
2	262630494	2-262630494	rs417685978	G	A	-0.773784	0.141921	6.09538e-08	g.Pseudobutyrivibrio	upstream_gene_variant	NBL1	protein_coding	-
2	262633951	2-262633951	-	G	A	-0.916288	0.151614	2.03927e-09	g.Pseudobutyrivibrio	intergenic_variant	-	-	-
2	262634383	2-262634383	-	C	T	-0.618628	0.117728	1.7685e-07	g.Pseudobutyrivibrio	intergenic_variant	-	-	-
2	262636674	2-262636674	-	T	G	-0.730692	0.132348	4.1721e-08	g.Pseudobutyrivibrio	intergenic_variant	-	-	-
2	263563029	2-263563029	rs410206933	C	T	-0.673334	0.133057	4.87117e-07	g.Pseudobutyrivibrio	intergenic_variant	-	-	-
2	263568891	2-263568891	rs428450330	C	T	-0.764204	0.154783	9.10334e-07	g.Lachnospiraceae_XPB1014_group	intergenic_variant	-	-	-
2	263574907	2-263574907	-	T	C	-1.17424	0.223032	1.67552e-07	g.Acidaminococcus	intergenic_variant	-	-	-
2	263690060	2-263690060	-	A	G	-0.747997	0.15152	9.13312e-07	g.Lachnospiraceae_XPB1014_group	intergenic_variant	-	-	-
2	263778510	2-263778510	-	C	T	1.01503	0.188101	8.27461e-08	g.Anaerovibrio	intron_variant	IGSF21	protein_coding	-
2	264099477	2-264099477	rs425533931	G	A	0.725638	0.146477	8.37182e-07	g.Prevotellaceae_YAB2003_group	intergenic_variant	-	-	-
2	264418159	2-264418159	rs417818351	G	A	-0.788238	0.155103	4.36077e-07	g.Pseudobutyrivibrio	intergenic_variant	-	-	-
3	1436347	3-1436347	rs596687259	G	A	-0.45544	0.087156	2.06332e-07	g.Pseudobutyrivibrio	intron_variant	OLFM1	protein_coding	-
3	1651864	3-1651864	rs421983665	C	T	-0.570755	0.109105	2.00218e-07	g.UCG.005	intron_variant	COL5A1	protein_coding	-
3	2001511	3-2001511	-	G	A	-0.517837	0.100159	2.76062e-07	g.Desulfovibrio	intergenic_variant	-	-	-
3	2433353	3-2433353	rs597627974	A	G	0.719049	0.144769	7.84355e-07	g.Lachnospira	intron_variant	SARDH	protein_coding	-
3	3371504	3-3371504	rs409038985	C	T	-0.924076	0.186161	7.96373e-07	g.Veillonellaceae_UCG.001	intergenic_variant	-	-	-
3	3625805	3-3625805	-	T	C	0.496357	0.0968991	3.53954e-07	g.Eubacterium_nodatum_group	intron_variant	UBAC1	protein_coding	-
3	4855859	3-4855859	rs421836223	G	A	-0.106178	0.0201302	1.59137e-07	g.Prevotella	intergenic_variant	-	-	-
3	4886913	3-4886913	rs399850132	C	T	-0.269439	0.0542828	7.97299e-07	g.UCG.005	intergenic_variant	-	-	-
3	5185972	3-5185972	rs400406814	T	G	-0.524056	0.105683	8.17071e-07	g.UCG.005	intergenic_variant	-	-	-
3	5190345	3-5190345	rs399816323	G	A	0.115676	0.0234435	9.24342e-07	g.Lachnospiraceae_NK3A20_group	intergenic_variant	-	-	-
3	5216489	3-5216489	rs412021173	C	T	-0.242548	0.047615	4.10114e-07	g.Oribacterium	intergenic_variant	-	-	-
3	5799239	3-5799239	rs419878613	A	G	-0.29424	0.050059	5.4514e-09	g.Clostridia_UCG.014	intron_variant	LAMC3	protein_coding	-
3	6029232	3-6029232	rs599834919	C	T	-0.500122	0.0989086	4.9745e-07	g.UCG.005	intron_variant	ABL1	protein_coding	-
3	6105020	3-6105020	rs408501906	G	T	-0.382606	0.077046	7.87993e-07	g.Prevotellaceae_UCG.003	intron_variant	PRDM12	protein_coding	-
3	6856881	3-6856881	rs1090154849	C	A	0.317447	0.0634679	6.57599e-07	g.Bacteroidales_RF16_group	downstream_gene_variant	TOR1A	protein_coding	-
3	7382732	3-7382732	rs401800132	G	A	-0.864804	0.170385	4.50759e-07	g.U29.B03	intron_variant	PTPA	protein_coding	-
3	8495178	3-8495178	rs401551782	A	G	-0.207406	0.0417009	7.5793e-07	g.Muribaculaceae	intergenic_variant	-	-	-
3	8875507	3-8875507	rs424415073	T	C	0.41233	0.0815764	5.02274e-07	g.Erysipelotrichaceae_UCG.006	intergenic_variant	-	-	-
3	9023923	3-9023923	rs418517213	C	G	-0.726141	0.141612	3.44422e-07	g.Family_XIII_AD3011_group	intron_variant	GARNL3	protein_coding	-
3	9973695	3-9973695	rs401415365	C	T	-0.7572	0.142904	1.39959e-07	g.Shuttleworthia	intron_variant	MVB12B	protein_coding	-
3	12305168	3-12305168	rs429376309	C	G	-0.201442	0.039721	4.60564e-07	g.Fibrobacter	intron_variant	DENND1A	protein_coding	-
3	12846097	3-12846097	rs430423862	T	C	-0.455897	0.0864922	1.62228e-07	g.Erysipelotrichaceae_UCG.009	intergenic_variant	-	-	-
3	13982449	3-13982449	-	G	A	-0.499114	0.0965897	2.80116e-07	g.Anaerovorax	intron_variant	PTGS1	protein_coding	-
3	15092476	3-15092476	rs421886528	C	T	-0.987415	0.193733	4.04158e-07	g.U29.B03	intergenic_variant	-	-	-
3	15171757	3-15171757	rs404700229	A	T	0.482235	0.0935205	2.96523e-07	g.Selenomonas	intergenic_variant	-	-	-
3	15171761	3-15171761	rs417992833	A	C	0.598644	0.109091	5.01818e-08	g.Desulfovibrio	intergenic_variant	-	-	-
3	15421486	3-15421486	rs419755747	C	T	0.564717	0.108225	2.14756e-07	g.Desulfovibrio	intergenic_variant	-	-	-
3	17156828	3-17156828	-	C	T	-0.593816	0.119507	7.76382e-07	g.UCG.005	intergenic_variant	-	-	-
3	17156829	3-17156829	-	C	T	-0.857458	0.164838	2.33819e-07	g.Schwartzia	intergenic_variant	-	-	-
3	17222149	3-17222149	rs410351922	C	G	-0.9158	0.164079	2.97905e-08	g.Schwartzia	intergenic_variant	-	-	-
3	17810671	3-17810671	rs426031199	G	A	-0.663836	0.120081	4.00786e-08	g.Veillonellaceae_UCG.001	intergenic_variant	-	-	-
3	19730171	3-19730171	rs398550817	G	A	-0.454213	0.0815114	3.13404e-08	g.Ruminococcus_gauvreauii_group	intron_variant	GRHL1	protein_coding	-
3	20171272	3-20171272	rs408020375	A	G	-0.718317	0.145174	8.62606e-07	g.Schwartzia	intron_variant	HPCAL1	protein_coding	-
3	20665826	3-20665826	rs428894312	G	C	-0.510532	0.103627	9.60144e-07	g.UCG.005	upstream_gene_variant	KCNF1	protein_coding	-
3	21187619	3-21187619	-	A	G	-0.866807	0.174083	7.36738e-07	g.Succinivibrio	intron_variant	GREB1	protein_coding	-
3	21899712	3-21899712	rs602648395	C	T	-0.269849	0.0535025	5.30943e-07	g.Prevotella	intergenic_variant	-	-	-
3	21917075	3-21917075	-	G	T	-0.74939	0.139001	8.49899e-08	g.Succiniclasticum	intergenic_variant	-	-	-
3	21917079	3-21917079	-	A	G	-0.669619	0.131432	4.08297e-07	g.Succiniclasticum	intergenic_variant	-	-	-
3	23494652	3-23494652	-	T	C	-0.674677	0.132123	3.84523e-07	g.Succiniclasticum	intergenic_variant	-	-	-
3	23494710	3-23494710	-	A	G	-0.639414	0.119183	9.79927e-08	g.Veillonellaceae_UCG.001	intergenic_variant	-	-	-
3	23533795	3-23533795	-	A	T	-0.670068	0.120365	3.23054e-08	g.Veillonellaceae_UCG.001	intergenic_variant	-	-	-
3	23854936	3-23854936	-	A	G	0.640199	0.127385	5.81944e-07	g.Erysipelotrichaceae_UCG.006	intergenic_variant	-	-	-
3	24219339	3-24219339	rs604733620	C	T	-0.5422	0.10271	1.55491e-07	g.Selenomonas	intergenic_variant	-	-	-
3	24312445	3-24312445	-	A	C	-0.396259	0.0750724	1.55963e-07	g.UCG.010	upstream_gene_variant	-	lncRNA	-
3	24312455	3-24312455	-	A	G	-0.352728	0.0709963	7.7882e-07	g.UCG.002	upstream_gene_variant	-	lncRNA	-
3	24685707	3-24685707	rs401173620	A	G	-0.346886	0.0701715	8.82681e-07	g.UCG.002	intergenic_variant	-	-	-
3	25254162	3-25254162	rs416370541	C	G	-0.549217	0.100619	5.8927e-08	g.Pseudobutyrivibrio	intergenic_variant	-	-	-
3	25254164	3-25254164	rs601432886	C	G	-0.922817	0.183843	6.00412e-07	g.U29.B03	intergenic_variant	-	-	-
3	26405856	3-26405856	rs414237505	T	G	-0.913844	0.184777	8.72787e-07	g.U29.B03	intergenic_variant	-	-	-
3	26761370	3-26761370	rs411370545	G	C	-0.534273	0.102617	2.28156e-07	g.Anaerovorax	intergenic_variant	-	-	-
3	26971132	3-26971132	rs412227113	A	T	-0.118648	0.0238416	7.46971e-07	g.F082	intron_variant	VSNL1	protein_coding	-
3	27327994	3-27327994	rs605897067	C	G	-0.304102	0.058053	1.92848e-07	g.Eubacterium_nodatum_group	intergenic_variant	-	-	-
3	27464208	3-27464208	rs398615846	T	C	-0.393203	0.0791688	7.85234e-07	g.UCG.002	intergenic_variant	-	-	-
3	27497890	3-27497890	rs402353061	G	A	-0.271839	0.0540502	5.71137e-07	g.Eubacterium_nodatum_group	intergenic_variant	-	-	-
3	28835609	3-28835609	rs416871568	C	T	0.311368	0.0601414	2.65977e-07	Firmicutes.Bacteroidota	intergenic_variant	-	-	-
3	28848937	3-28848937	rs411524166	G	A	-1.10667	0.218175	4.58224e-07	g.Prevotellaceae_YAB2003_group	intergenic_variant	-	-	-
3	28849279	3-28849279	rs403892507	C	T	-0.842829	0.169164	7.25405e-07	g.Prevotellaceae_YAB2003_group	intergenic_variant	-	-	-
3	28858413	3-28858413	rs414856369	A	G	-1.08844	0.216462	5.74233e-07	g.Prevotellaceae_YAB2003_group	intergenic_variant	-	-	-
3	29235844	3-29235844	rs413605305	T	C	-1.16111	0.210144	4.0729e-08	g.Prevotellaceae_YAB2003_group	intron_variant	LAPTM4A	protein_coding	-
3	29687781	3-29687781	rs418622674	A	G	-0.0281335	0.00570845	9.51689e-07	Shannon	intergenic_variant	-	-	-
3	30070410	3-30070410	-	C	T	-0.530859	0.105039	5.03795e-07	g.Clostridia_vadinBB60_group	intergenic_variant	-	-	-
3	30650797	3-30650797	rs412986090	A	G	0.0220589	0.00444707	8.10695e-07	pcoa4	intergenic_variant	-	-	-
3	30754208	3-30754208	rs596167158	A	G	-0.524216	0.102463	3.65654e-07	g.Anaerovorax	intergenic_variant	-	-	-
3	31619804	3-31619804	rs408795095	A	C	-0.628241	0.115757	6.98739e-08	g.Anaerovorax	intergenic_variant	-	-	-
3	33164175	3-33164175	rs424906329	C	T	-0.584784	0.112926	2.64331e-07	g.Selenomonas	intron_variant	ATAD2B	protein_coding	-
3	33208921	3-33208921	rs604944832	C	G	-0.665711	0.126449	1.67746e-07	g.Selenomonas	upstream_gene_variant	UBXN2A	protein_coding	-
3	33393278	3-33393278	rs412679853	G	A	-0.462485	0.0928799	7.36293e-07	g.Ruminococcus_gauvreauii_group	intron_variant	ITSN2	protein_coding	-
3	33404277	3-33404277	rs422043645	T	C	-0.451866	0.0913723	8.74201e-07	g.Selenomonas	intron_variant	ITSN2	protein_coding	-
3	33404354	3-33404354	-	C	T	-0.500804	0.08385	3.11589e-09	g.Selenomonas	intron_variant	ITSN2	protein_coding	-
3	33404355	3-33404355	-	T	G	-0.428885	0.0823713	2.27867e-07	g.Selenomonas	intron_variant	ITSN2	protein_coding	-
3	33976746	3-33976746	rs428182712	G	T	-0.424852	0.0826561	3.23068e-07	g.Selenomonas	intron_variant	DNAJC27	protein_coding	-
3	33978626	3-33978626	rs423539124	A	C	-0.599482	0.117504	3.93818e-07	g.Pseudobutyrivibrio	intron_variant	DNAJC27	protein_coding	-
3	34021726	3-34021726	rs413398101	C	T	-0.599755	0.119061	5.48388e-07	g.Pseudobutyrivibrio	intergenic_variant	-	-	-
3	34438640	3-34438640	rs424390054	C	T	-0.317631	0.0636904	7.08082e-07	g.UCG.010	intron_variant	-	protein_coding	-
3	36330125	3-36330125	rs425780905	G	C	-0.782232	0.147114	1.2675e-07	g.Pseudobutyrivibrio	intron_variant	BABAM2	protein_coding	-
3	37106265	3-37106265	rs422651243	G	A	-0.359309	0.0704159	3.92072e-07	g.Prevotellaceae_UCG.003	downstream_gene_variant	PLB1	protein_coding	-
3	37112785	3-37112785	rs427410174	T	C	1.30753	0.253535	2.95361e-07	g.Dialister	intergenic_variant	-	-	-
3	37664200	3-37664200	rs416286886	G	A	-0.531049	0.10016	1.37467e-07	g.Selenomonas	intron_variant	CLIP4	protein_coding	-
3	38647480	3-38647480	rs430035831	G	A	-0.343645	0.0696108	9.13058e-07	g.Bacteroidales_RF16_group	intergenic_variant	-	-	-
3	39215246	3-39215246	rs408223437	G	T	-0.343428	0.069648	9.39837e-07	g.Prevotellaceae_UCG.003	intergenic_variant	-	-	-
3	40198339	3-40198339	rs593984464	A	C	-0.832487	0.16835	8.75711e-07	g.Succinivibrionaceae_UCG.001	intron_variant	-	protein_coding	-
3	40358530	3-40358530	-	T	C	-0.482776	0.0971479	7.74002e-07	g.Prevotellaceae_Ga6A1_group	intergenic_variant	-	-	-
3	41537406	3-41537406	rs427021014	A	C	-0.352165	0.0698856	5.43343e-07	g.Ruminococcus_gauvreauii_group	intron_variant	APLF	protein_coding	-
3	41538818	3-41538818	rs417765054	T	C	-0.113975	0.0213026	1.06077e-07	g.Incertae_Sedis	intron_variant	APLF	protein_coding	-
3	41578641	3-41578641	rs429791608	C	T	-0.412917	0.0776347	1.25704e-07	g.Prevotellaceae_UCG.003	intron_variant	APLF	protein_coding	-
3	41611481	3-41611481	-	A	C	0.284808	0.0513473	3.61669e-08	g.Prevotellaceae_UCG.003	intron_variant	APLF	protein_coding	-
3	42037289	3-42037289	rs1086311857	T	C	-0.253037	0.0505798	6.54139e-07	g.Prevotellaceae_UCG.003	intergenic_variant	-	-	-
3	42604236	3-42604236	rs594593792	C	T	-0.502496	0.100737	7.04221e-07	g.Prevotellaceae_UCG.003	intergenic_variant	-	-	-
3	42611359	3-42611359	rs603457167	A	G	-0.611137	0.120585	4.6851e-07	g.Anaerovorax	intergenic_variant	-	-	-
3	42616431	3-42616431	rs605868576	C	T	-0.598341	0.117349	3.99934e-07	g.Anaerovorax	intergenic_variant	-	-	-
3	42616813	3-42616813	rs595926671	G	T	-0.563006	0.112168	6.0124e-07	g.Anaerovorax	intergenic_variant	-	-	-
3	42910547	3-42910547	-	C	T	-0.599139	0.11349	1.55234e-07	g.Anaerovorax	intergenic_variant	-	-	-
3	43738777	3-43738777	-	C	T	-0.628943	0.112824	3.09682e-08	g.Anaerovorax	intergenic_variant	-	-	-
3	45186617	3-45186617	rs160436207	G	C	-0.515163	0.0970285	1.32143e-07	g.Prevotellaceae_UCG.003	intergenic_variant	-	-	-
3	45316421	3-45316421	rs410626585	C	T	-0.32491	0.0597821	6.70128e-08	g.Moryella	downstream_gene_variant	-	protein_coding	-
3	45556605	3-45556605	rs426862005	T	C	-0.617158	0.123475	6.69243e-07	g.Prevotellaceae_UCG.003	intergenic_variant	-	-	-
3	45558445	3-45558445	rs424723711	A	G	-0.316777	0.062866	5.44008e-07	g.Moryella	intergenic_variant	-	-	-
3	45593176	3-45593176	rs410915861	T	C	-0.323956	0.0618203	1.90899e-07	g.Moryella	intergenic_variant	-	-	-
3	46116986	3-46116986	rs411379762	C	T	-0.410274	0.0747601	5.01028e-08	g.Moryella	upstream_gene_variant	PELI1	protein_coding	-
3	47415407	3-47415407	rs588360456	G	A	-0.459118	0.0896548	3.56652e-07	g.Bacteroidales_RF16_group	intron_variant	EHBP1	protein_coding	-
3	47828899	3-47828899	-	C	T	-0.478191	0.0924774	2.74986e-07	g.UCG.005	intergenic_variant	-	-	-
3	47830616	3-47830616	rs402967636	A	G	-0.349916	0.0679776	3.1066e-07	g.Ruminococcus_gauvreauii_group	intergenic_variant	-	-	-
3	47981828	3-47981828	rs407439037	A	G	-0.332164	0.0612191	7.04197e-08	g.Ruminococcus_gauvreauii_group	intergenic_variant	-	-	-
3	48889329	3-48889329	-	C	T	-0.510033	0.0860615	4.09774e-09	g.Moryella	downstream_gene_variant	-	pseudogene	-
3	48889330	3-48889330	-	T	C	-0.777831	0.155418	6.47429e-07	g.Mitsuokella	downstream_gene_variant	-	pseudogene	-
3	49471638	3-49471638	rs411646401	T	A	-0.778148	0.155333	6.31911e-07	g.Mitsuokella	intron_variant	LRRTM4	protein_coding	-
3	49745297	3-49745297	rs430242112	G	A	-0.395774	0.0799098	8.421e-07	g.UCG.010	intron_variant	LRRTM4	protein_coding	-
3	51089118	3-51089118	-	C	T	-0.118916	0.023869	7.26451e-07	g.F082	intergenic_variant	-	-	-
3	51862299	3-51862299	-	C	T	-0.603853	0.1195	5.05809e-07	g.Eubacterium_nodatum_group	intergenic_variant	-	-	-
3	52763137	3-52763137	rs403870098	G	C	-0.454042	0.0840681	8.06661e-08	g.Oribacterium	intergenic_variant	-	-	-
3	52864759	3-52864759	rs408612835	C	T	-0.619095	0.115657	1.04624e-07	g.Clostridia_vadinBB60_group	intergenic_variant	-	-	-
3	53616981	3-53616981	rs398593118	C	T	-0.501178	0.0991111	4.96637e-07	g.Clostridia_vadinBB60_group	upstream_gene_variant	U6	snRNA	-
3	54105095	3-54105095	-	A	G	-0.4718	0.094944	7.74966e-07	g.Selenomonas	intron_variant	CTNNA2	protein_coding	-
3	54338651	3-54338651	rs429694991	A	G	-0.165986	0.0323148	3.28958e-07	Firmicutes.Bacteroidota	intron_variant	CTNNA2	protein_coding	-
3	54415102	3-54415102	-	A	G	-0.728543	0.144466	5.32789e-07	g.Anaerovibrio	intron_variant	CTNNA2	protein_coding	-
3	55056077	3-55056077	rs404329137	A	G	-0.281043	0.0560447	6.15795e-07	g.Eubacterium_nodatum_group	intergenic_variant	-	-	-
3	55101956	3-55101956	rs399294892	T	G	-0.531705	0.101469	1.91112e-07	g.Prevotellaceae_UCG.003	intergenic_variant	-	-	-
3	55101956	3-55101956	rs399294892	C	T	-0.817371	0.144473	1.94019e-08	g.Family_XIII_AD3011_group	intergenic_variant	-	-	-
3	55101956	3-55101956	rs399294892	C	T	-0.54359	0.0993505	5.48471e-08	g.Eubacterium_nodatum_group	intergenic_variant	-	-	-
3	55541058	3-55541058	rs408774583	C	T	-0.500599	0.101419	9.16445e-07	g.RF39	intergenic_variant	-	-	-
3	55857462	3-55857462	rs399034510	T	C	-0.641848	0.112938	1.67791e-08	g.Eubacterium_nodatum_group	intergenic_variant	-	-	-
3	55857462	3-55857462	rs399034510	C	T	-0.075198	0.0131949	1.53314e-08	ACE	intergenic_variant	-	-	-
3	55857462	3-55857462	rs399034510	C	T	-0.0748083	0.0131311	1.55087e-08	Richness	intergenic_variant	-	-	-
3	55857470	3-55857470	rs410230246	C	T	-0.0751917	0.0132003	1.55802e-08	Chao1	intergenic_variant	-	-	-
3	55857470	3-55857470	rs410230246	G	A	-0.0662629	0.0126391	1.88485e-07	Richness	intergenic_variant	-	-	-
3	55857470	3-55857470	rs410230246	G	A	-0.0665507	0.0127057	1.93342e-07	Chao1	intergenic_variant	-	-	-
3	56314293	3-56314293	rs417713038	G	A	-0.0665153	0.0127004	1.93985e-07	ACE	intergenic_variant	-	-	-
3	56886547	3-56886547	rs429817121	G	A	-0.433351	0.0880852	9.94156e-07	g.UCG.010	intergenic_variant	-	-	-
3	56893791	3-56893791	rs430106669	T	C	-0.418307	0.0790692	1.46267e-07	g.Moryella	intergenic_variant	-	-	-
3	56917507	3-56917507	rs594980993	G	A	-0.408704	0.0805123	4.49151e-07	g.Moryella	intergenic_variant	-	-	-
3	58632668	3-58632668	rs593365305	T	C	-0.589524	0.103989	1.8176e-08	g.Eubacterium_nodatum_group	intergenic_variant	-	-	-
3	58636003	3-58636003	rs399864570	A	T	-0.519902	0.0960421	7.54087e-08	g.Eubacterium_nodatum_group	intergenic_variant	-	-	-
3	58641894	3-58641894	rs407609969	A	C	-0.431865	0.0834255	2.66825e-07	g.Prevotellaceae_Ga6A1_group	intergenic_variant	-	-	-
3	61498281	3-61498281	rs405759139	A	G	-0.577093	0.104534	4.18014e-08	g.Eubacterium_nodatum_group	intron_variant	USP39	protein_coding	-
3	61504988	3-61504988	rs412153304	G	A	-0.758121	0.151417	6.40608e-07	g.Prevotellaceae_YAB2003_group	intron_variant	USP39	protein_coding	-
3	61723841	3-61723841	rs417364644	T	C	-0.886887	0.169677	2.04858e-07	g.Prevotellaceae_YAB2003_group	intergenic_variant	-	-	-
3	61787521	3-61787521	rs1090290128	C	T	-0.376177	0.0764697	9.96079e-07	g.UCG.005	intron_variant	ST3GAL5	protein_coding	-
3	61903583	3-61903583	rs418661034	C	T	-0.770515	0.150449	3.55741e-07	g.Lachnospiraceae_XPB1014_group	intergenic_variant	-	-	-
3	63331587	3-63331587	rs414710991	G	A	-0.472064	0.0951063	7.97592e-07	g.Ruminococcus_gauvreauii_group	intron_variant	EIF2AK3	protein_coding	-
3	63331595	3-63331595	rs430050351	C	T	-0.536508	0.104187	3.07509e-07	g.Eubacterium_nodatum_group	intron_variant	EIF2AK3	protein_coding	-
3	63333086	3-63333086	rs597077150	T	C	-0.538336	0.104808	3.29161e-07	g.Eubacterium_nodatum_group	intron_variant	EIF2AK3	protein_coding	-
3	63333090	3-63333090	rs404093543	T	G	-0.52612	0.104756	5.92053e-07	g.Eubacterium_nodatum_group	intron_variant	EIF2AK3	protein_coding	-
3	63333434	3-63333434	rs415623456	T	G	-0.52612	0.104756	5.92053e-07	g.Eubacterium_nodatum_group	intron_variant	EIF2AK3	protein_coding	-
3	63728569	3-63728569	rs403190598	G	C	-0.573518	0.115307	7.57228e-07	g.Eubacterium_nodatum_group	intron_variant	PAX8	protein_coding	-
3	64061283	3-64061283	rs399835770	C	T	-0.368187	0.0743233	8.37466e-07	g.Eubacterium_nodatum_group	intron_variant	-	protein_coding	-
3	64342714	3-64342714	rs424249424	C	T	0.0296614	0.00600029	8.83008e-07	pcoa1	downstream_gene_variant	SLC20A1	protein_coding	-
3	64631164	3-64631164	rs602756513	T	A	-0.278278	0.054333	3.55255e-07	g.Eubacterium_nodatum_group	intergenic_variant	-	-	-
3	64668991	3-64668991	rs429297575	C	A	-0.515664	0.103411	7.10073e-07	g.Prevotellaceae_UCG.003	intergenic_variant	-	-	-
3	65513464	3-65513464	rs422365053	C	T	-0.513396	0.0966157	1.29062e-07	g.Prevotellaceae_UCG.003	intergenic_variant	-	-	-
3	66171080	3-66171080	rs411733474	C	T	-0.280243	0.0522822	1.0056e-07	g.Prevotellaceae_UCG.003	upstream_gene_variant	-	protein_coding	-
3	66615143	3-66615143	rs417860998	C	T	-0.342186	0.0689797	8.09207e-07	g.Christensenellaceae_R.7_group	intron_variant,non_coding_transcript_variant	-	lncRNA	-
3	67687588	3-67687588	-	A	G	-0.140029	0.0281396	7.48167e-07	g.Muribaculaceae	intergenic_variant	-	-	-
3	67841703	3-67841703	rs424290016	C	T	-0.322583	0.0597613	8.20019e-08	g.F082	intron_variant	BCL11A	protein_coding	-
3	67981493	3-67981493	rs406273365	C	G	-0.952487	0.16667	1.40112e-08	g.Bacteroidales_RF16_group	intergenic_variant	-	-	-
3	68885684	3-68885684	-	G	C	-0.536348	0.108977	9.84294e-07	g.Bacteroidales_RF16_group	intergenic_variant	-	-	-
3	69286087	3-69286087	rs428399440	A	G	-0.408704	0.0815924	6.3333e-07	g.RF39	intergenic_variant	-	-	-
3	69286091	3-69286091	rs409102464	A	G	0.229784	0.0452193	4.37183e-07	g.Anaerovorax	intergenic_variant	-	-	-
3	69765174	3-69765174	-	A	G	-0.295534	0.0559074	1.49628e-07	g.Anaerovorax	intergenic_variant	-	-	-
3	69816539	3-69816539	rs419854680	G	C	-0.304091	0.0615642	9.00528e-07	g.Oribacterium	intergenic_variant	-	-	-
3	69835313	3-69835313	rs419863210	A	T	0.234463	0.0450623	2.32273e-07	g.UCG.002	intergenic_variant	-	-	-
3	69937839	3-69937839	rs398820340	A	G	-0.291185	0.0579036	5.72883e-07	g.UCG.002	intergenic_variant	-	-	-
3	70397123	3-70397123	-	T	C	-0.891996	0.165091	7.9724e-08	g.Schwartzia	intergenic_variant	-	-	-
3	70494912	3-70494912	rs400025407	G	A	0.359162	0.0720383	7.13067e-07	g.Syntrophococcus	intergenic_variant	-	-	-
3	70539041	3-70539041	rs409953032	C	T	-0.398494	0.0733065	6.66097e-08	g.Eubacterium_nodatum_group	intergenic_variant	-	-	-
3	70721041	3-70721041	rs419331449	A	G	-0.499382	0.0986605	4.84331e-07	g.Schwartzia	intergenic_variant	-	-	-
3	70763492	3-70763492	-	A	C	-0.575012	0.112788	4.01313e-07	g.Eubacterium_nodatum_group	intergenic_variant	-	-	-
3	70813443	3-70813443	rs422126149	C	T	-1.15202	0.231076	7.14039e-07	g.Desulfobulbus	intergenic_variant	-	-	-
3	70813443	3-70813443	rs422126149	A	G	-0.427474	0.0860407	7.78777e-07	g.UCG.010	intergenic_variant	-	-	-
3	71303837	3-71303837	rs402065211	A	G	-0.772121	0.15629	8.96554e-07	g.Clostridia_vadinBB60_group	intergenic_variant	-	-	-
3	71593558	3-71593558	rs594378898	A	G	-0.536954	0.106295	5.1001e-07	g.Anaerovibrio	intergenic_variant	-	-	-
3	71593559	3-71593559	rs600883909	C	T	-0.766696	0.153826	7.18685e-07	g.Succinivibrio	intergenic_variant	-	-	-
3	72790050	3-72790050	rs415720403	G	A	-0.766696	0.153826	7.18685e-07	g.Succinivibrio	upstream_gene_variant	CCDC85A	protein_coding	-
3	72790062	3-72790062	rs425602311	G	A	-0.866322	0.170179	4.17168e-07	g.Veillonellaceae_UCG.001	upstream_gene_variant	CCDC85A	protein_coding	-
3	72795456	3-72795456	rs398673060	C	T	-0.832399	0.167244	7.44612e-07	g.Veillonellaceae_UCG.001	intergenic_variant	-	-	-
3	72795456	3-72795456	rs398673060	C	T	-0.736537	0.143082	3.10464e-07	g.Pseudobutyrivibrio	intergenic_variant	-	-	-
3	74703304	3-74703304	rs600148314	C	T	-0.784947	0.159482	9.83383e-07	g.Veillonellaceae_UCG.001	intron_variant	-	protein_coding	-
3	74955770	3-74955770	rs406414124	A	C	-0.460546	0.0910916	4.98844e-07	g.Family_XIII_AD3011_group	intron_variant	PSME4	protein_coding	-
3	75821914	3-75821914	rs398686333	C	A	-0.180165	0.0351618	3.51295e-07	g.Rikenellaceae_RC9_gut_group	intergenic_variant	-	-	-
3	76217376	3-76217376	rs399630019	A	G	0.157389	0.0317418	8.18453e-07	Firmicutes.Bacteroidota	intergenic_variant	-	-	-
3	77594533	3-77594533	rs430490067	T	C	0.267529	0.0505238	1.42623e-07	Firmicutes.Bacteroidota	intergenic_variant	-	-	-
3	77780747	3-77780747	-	A	G	0.349574	0.0678244	3.00189e-07	g.Bacteroidales_RF16_group	intergenic_variant	-	-	-
3	78032428	3-78032428	-	A	G	-0.12793	0.0250826	3.96787e-07	g.Eubacterium_coprostanoligenes_group	intergenic_variant	-	-	-
3	78533298	3-78533298	-	A	G	-0.593967	0.114715	2.65301e-07	g.Pseudobutyrivibrio	intron_variant	NRXN1	protein_coding	-
3	78655649	3-78655649	-	T	C	-0.710871	0.132404	9.59084e-08	g.UCG.002	intron_variant	NRXN1	protein_coding	-
3	78948100	3-78948100	rs597639674	G	A	-0.380286	0.0693916	5.22407e-08	g.Moryella	intron_variant	NRXN1	protein_coding	-
3	80277990	3-80277990	-	A	G	-0.605815	0.121829	7.61636e-07	g.Eubacterium_nodatum_group	intergenic_variant	-	-	-
3	80909472	3-80909472	rs593973818	G	A	-0.868403	0.170007	3.81316e-07	g.Prevotellaceae_YAB2003_group	downstream_gene_variant	-	lncRNA	-
3	81386914	3-81386914	-	C	T	-1.12927	0.193783	7.31591e-09	g.Desulfovibrio	intergenic_variant	-	-	-
3	81386914	3-81386914	-	C	A	0.247365	0.0471177	1.81378e-07	Firmicutes.Bacteroidota	intergenic_variant	-	-	-
3	81392208	3-81392208	-	C	A	-0.204344	0.0394288	2.58643e-07	g.Prevotella	intergenic_variant	-	-	-
3	81838172	3-81838172	rs401896501	T	C	-1.05374	0.205518	3.45244e-07	g.Desulfovibrio	intron_variant	FBXO11	protein_coding	-
3	81838172	3-81838172	rs401896501	G	A	-0.609952	0.116547	1.97853e-07	g.UCG.005	intron_variant	FBXO11	protein_coding	-
3	82668703	3-82668703	rs421692167	G	A	-0.94214	0.190884	9.17644e-07	g.U29.B03	intron_variant	-	protein_coding	-
3	83256062	3-83256062	rs403000262	T	C	-0.405491	0.0778894	2.28768e-07	g.UCG.002	intron_variant	EPAS1	protein_coding	-
3	83378745	3-83378745	rs421553988	A	C	-0.688919	0.132897	2.56959e-07	g.Clostridia_vadinBB60_group	intergenic_variant	-	-	-
3	83394765	3-83394765	-	C	T	-0.460383	0.0919559	6.41533e-07	g.Eubacterium_nodatum_group	intergenic_variant	-	-	-
3	83395243	3-83395243	-	T	C	0.644243	0.126568	4.18345e-07	g.Clostridia_vadinBB60_group	intergenic_variant	-	-	-
3	83395245	3-83395245	-	T	G	0.688584	0.129451	1.2533e-07	g.Clostridia_vadinBB60_group	intergenic_variant	-	-	-
3	83395525	3-83395525	-	A	T	0.667606	0.129057	2.72021e-07	g.Clostridia_vadinBB60_group	intergenic_variant	-	-	-
3	84608838	3-84608838	rs427353712	G	A	0.588508	0.117714	6.65048e-07	g.Clostridia_vadinBB60_group	intergenic_variant	-	-	-
3	84819601	3-84819601	rs596637469	C	T	-0.756455	0.152276	7.81224e-07	g.Family_XIII_AD3011_group	intron_variant	CAMKMT	protein_coding	-
3	85006574	3-85006574	-	G	A	-0.635492	0.121117	1.84275e-07	g.UCG.005	intron_variant	CAMKMT	protein_coding	-
3	85680043	3-85680043	rs410744929	A	G	-0.67788	0.121857	3.30436e-08	g.UCG.005	downstream_gene_variant	ABCG8	protein_coding	-
3	86381150	3-86381150	rs413064496	G	A	-0.369794	0.0749625	9.29749e-07	g.Syntrophococcus	intergenic_variant	-	-	-
3	86413948	3-86413948	-	G	A	0.565649	0.108038	1.95659e-07	g.Desulfobulbus	intergenic_variant	-	-	-
3	86441595	3-86441595	rs416798791	T	C	-0.497527	0.099624	6.83619e-07	g.Ruminococcus_gauvreauii_group	intergenic_variant	-	-	-
3	87124223	3-87124223	rs604243535	G	A	0.868434	0.175818	9.00586e-07	g.Succinivibrionaceae_UCG.001	intron_variant	-	protein_coding	-
3	87124224	3-87124224	rs601218964	A	C	-0.716654	0.144355	7.93602e-07	g.Family_XIII_AD3011_group	intron_variant	-	protein_coding	-
3	87520973	3-87520973	-	G	A	-0.716654	0.144355	7.93602e-07	g.Family_XIII_AD3011_group	intergenic_variant	-	-	-
3	87660936	3-87660936	-	A	G	-0.779702	0.153248	4.23223e-07	g.Prevotellaceae_UCG.003	intergenic_variant	-	-	-
3	89035144	3-89035144	rs404521134	C	T	-0.591027	0.108055	5.53764e-08	g.Anaerovorax	intergenic_variant	-	-	-
3	89560174	3-89560174	rs418468646	A	G	-1.0007	0.193148	2.60829e-07	g.U29.B03	intron_variant	SLC8A1	protein_coding	-
3	89695152	3-89695152	rs412827861	T	C	0.507108	0.103025	9.81732e-07	g.Prevotellaceae_UCG.003	intergenic_variant	-	-	-
3	89695303	3-89695303	-	A	G	0.427416	0.0812288	1.70245e-07	g.Schwartzia	intergenic_variant	-	-	-
3	90547446	3-90547446	rs423379037	T	A	0.382671	0.076238	6.0089e-07	g.Schwartzia	intergenic_variant	-	-	-
3	90644075	3-90644075	rs429953141	C	T	-0.529874	0.102463	2.74338e-07	g.Anaerovorax	intron_variant	-	protein_coding	-
3	90658187	3-90658187	rs415859208	G	T	-0.789592	0.154954	4.06499e-07	g.Pseudobutyrivibrio	intron_variant	-	protein_coding	-
3	91156380	3-91156380	rs413658484	C	T	0.114061	0.0218885	2.2281e-07	g.Prevotella	intergenic_variant	-	-	-
3	91418473	3-91418473	rs588799662	T	C	0.227057	0.0441515	3.18568e-07	Firmicutes.Bacteroidota	intergenic_variant	-	-	-
3	91610505	3-91610505	rs427954741	A	G	-0.448283	0.0878803	3.95324e-07	g.Prevotellaceae_YAB2003_group	intergenic_variant	-	-	-
3	91684304	3-91684304	rs403525564	G	A	-0.429786	0.086061	6.83879e-07	g.UCG.002	intron_variant	-	protein_coding	-
3	93919477	3-93919477	-	G	A	-0.671892	0.114971	6.6437e-09	g.RF39	intergenic_variant	-	-	-
3	94599157	3-94599157	rs428830016	A	G	-0.260768	0.0524824	7.77191e-07	g.F082	intergenic_variant	-	-	-
3	97450295	3-97450295	rs606120646	C	T	-0.644459	0.122197	1.59668e-07	g.Family_XIII_AD3011_group	intron_variant	TTC27	protein_coding	-
3	98701919	3-98701919	rs407603185	C	T	-0.47872	0.095326	5.93278e-07	g.Prevotellaceae_UCG.003	downstream_gene_variant	-	processed_pseudogene	-
3	98708791	3-98708791	rs591891249	C	T	-0.472146	0.0943864	6.55692e-07	g.Anaerovorax	upstream_gene_variant	-	processed_pseudogene	-
3	100912354	3-100912354	rs405711468	C	T	-0.505516	0.0945813	1.09279e-07	g.Anaerovorax	intron_variant	EXOC6B	protein_coding	-
3	102966863	3-102966863	rs593919452	G	A	-0.500467	0.09564	1.98572e-07	g.Anaerovorax	downstream_gene_variant	-	pseudogene	-
3	102983144	3-102983144	-	C	T	-0.427606	0.085159	5.95303e-07	g.Ruminococcus_gauvreauii_group	intergenic_variant	-	-	-
3	103033798	3-103033798	-	G	A	-0.32448	0.0635106	3.79291e-07	g.Anaerovorax	intergenic_variant	-	-	-
3	103130200	3-103130200	rs429116564	C	T	-0.46203	0.0901215	3.4609e-07	g.Moryella	intron_variant	HK2	protein_coding	-
3	103745528	3-103745528	rs428418020	T	C	-0.298022	0.0602156	8.57142e-07	g.UCG.010	intergenic_variant	-	-	-
3	104648249	3-104648249	rs416646177	G	A	0.239005	0.0383535	6.48521e-10	g.Moryella	intergenic_variant	-	-	-
3	104788365	3-104788365	rs400329909	C	T	-0.342399	0.0685462	6.79762e-07	g.Ruminococcus_gauvreauii_group	intergenic_variant	-	-	-
3	105163531	3-105163531	rs411306294	A	T	0.588845	0.1036	1.67196e-08	g.Prevotellaceae_YAB2003_group	intergenic_variant	-	-	-
3	107010587	3-107010587	rs423250860	G	A	-0.761412	0.152833	7.2661e-07	g.Veillonellaceae_UCG.001	intron_variant	NPAS2	protein_coding	-
3	107025697	3-107025697	rs419451184	C	T	-0.576387	0.113891	4.8621e-07	g.Succiniclasticum	intron_variant	NPAS2	protein_coding	-
3	107690258	3-107690258	rs595655865	G	A	-0.534335	0.0993001	8.98519e-08	g.Succiniclasticum	intergenic_variant	-	-	-
3	107945020	3-107945020	rs414351731	G	A	-0.968118	0.192445	5.67541e-07	g.Anaerovibrio	intergenic_variant	-	-	-
3	107992330	3-107992330	-	G	A	-0.767999	0.149371	3.20452e-07	g.Blautia	intergenic_variant	-	-	-
3	107997944	3-107997944	rs409657705	A	G	-1.05059	0.197231	1.20437e-07	g.Prevotellaceae_YAB2003_group	intergenic_variant	-	-	-
3	108289812	3-108289812	rs416401875	A	C	-0.591038	0.102526	1.05196e-08	g.Erysipelotrichaceae_UCG.009	intron_variant	TSGA10	protein_coding	-
3	108303883	3-108303883	rs427367309	T	G	-0.58513	0.117851	7.91713e-07	g.Olsenella	intron_variant	TSGA10	protein_coding	-
3	108365670	3-108365670	-	T	G	-0.73272	0.146281	6.33645e-07	g.Olsenella	intron_variant	TSGA10	protein_coding	-
3	108513666	3-108513666	rs404164249	G	A	-0.69377	0.139537	7.64478e-07	g.Olsenella	intron_variant,non_coding_transcript_variant	-	lncRNA	-
3	109952159	3-109952159	rs399149980	C	G	0.361209	0.0727801	7.99716e-07	g.RF39	intergenic_variant	-	-	-
3	111137394	3-111137394	rs416136117	C	T	-0.660339	0.131827	6.33165e-07	g.Shuttleworthia	intergenic_variant	-	-	-
3	112129480	3-112129480	rs428935921	T	G	-0.488645	0.0969211	5.36406e-07	g.Prevotellaceae_UCG.003	intron_variant	-	protein_coding	-
3	114242375	3-114242375	rs430657737	G	T	-0.0549419	0.0111179	8.90044e-07	pcoa1	intron_variant	TPH2	protein_coding	-
3	115013962	3-115013962	-	C	T	-0.474728	0.0921249	3.01782e-07	g.Erysipelotrichaceae_UCG.009	intron_variant	TRHDE	protein_coding	-
3	115022314	3-115022314	rs423243529	A	G	-0.248108	0.0490475	4.92087e-07	g.Eubacterium_nodatum_group	intron_variant	TRHDE	protein_coding	-
3	115523678	3-115523678	rs398803257	T	G	-0.763111	0.151317	5.32448e-07	g.Prevotellaceae_YAB2003_group	intergenic_variant	-	-	-
3	116179816	3-116179816	rs398726038	C	G	-0.544645	0.0898159	1.80289e-09	g.Erysipelotrichaceae_UCG.009	intergenic_variant	-	-	-
3	116193073	3-116193073	-	C	T	-0.53509	0.0974823	4.97662e-08	g.RF39	intergenic_variant	-	-	-
3	116312627	3-116312627	rs399898320	G	A	-0.428075	0.0864431	8.44926e-07	g.RF39	intergenic_variant	-	-	-
3	117227860	3-117227860	-	C	T	0.492327	0.0907149	6.98996e-08	g.Lachnospiraceae_XPB1014_group	intergenic_variant	-	-	-
3	117845188	3-117845188	rs401590561	A	C	0.60031	0.0913984	7.73103e-11	g.Anaerovorax	intergenic_variant	-	-	-
3	118224176	3-118224176	-	G	T	-0.532115	0.107529	8.60007e-07	g.Shuttleworthia	intron_variant	KCNC2	protein_coding	-
3	118224201	3-118224201	-	A	G	-0.765947	0.152943	6.36645e-07	g.Olsenella	intron_variant	KCNC2	protein_coding	-
3	118224222	3-118224222	-	A	G	-0.770011	0.147161	1.98968e-07	g.Olsenella	intron_variant	KCNC2	protein_coding	-
3	118653976	3-118653976	rs595963338	T	C	0.71675	0.129491	3.85675e-08	g.Olsenella	intron_variant	GLIPR1	protein_coding	-
3	121016309	3-121016309	rs403179681	G	A	-0.585152	0.111933	2.0402e-07	g.Anaerovorax	intergenic_variant	-	-	-
3	121016324	3-121016324	rs418399883	A	G	-0.544234	0.107954	5.3733e-07	g.Eubacterium_nodatum_group	intergenic_variant	-	-	-
3	122002604	3-122002604	rs409818327	C	T	-0.535703	0.106747	6.03922e-07	g.Eubacterium_nodatum_group	intergenic_variant	-	-	-
3	122086081	3-122086081	-	C	G	-0.366471	0.0726513	5.29405e-07	g.Prevotellaceae_UCG.003	intergenic_variant	-	-	-
3	122658428	3-122658428	rs407776930	G	A	-0.368435	0.0741122	7.6692e-07	g.Anaerovorax	intergenic_variant	-	-	-
3	122658456	3-122658456	rs419139803	T	C	0.680603	0.136817	7.54534e-07	g.Prevotellaceae_YAB2003_group	intergenic_variant	-	-	-
3	122883194	3-122883194	rs404977644	T	C	0.751813	0.145657	2.88772e-07	g.Prevotellaceae_YAB2003_group	intron_variant	SYT1	protein_coding	-
3	123113620	3-123113620	rs412047242	T	C	-0.315494	0.0637256	8.5038e-07	g.Moryella	intergenic_variant	-	-	-
3	123116245	3-123116245	rs595191187	C	T	-0.337934	0.0653541	2.75096e-07	g.Prevotellaceae_Ga6A1_group	intergenic_variant	-	-	-
3	123540660	3-123540660	rs589508288	T	C	-0.342833	0.069577	9.56495e-07	g.Prevotellaceae_Ga6A1_group	intergenic_variant	-	-	-
3	123827096	3-123827096	-	T	A	-0.539805	0.109603	9.67544e-07	g.Prevotellaceae_Ga6A1_group	intergenic_variant	-	-	-
3	123889867	3-123889867	rs402130186	G	T	0.445739	0.0819551	6.55916e-08	g.Succinivibrio	intron_variant,non_coding_transcript_variant	-	pseudogene	-
3	124248433	3-124248433	-	G	C	-0.567186	0.0977037	8.32845e-09	g.Prevotellaceae_Ga6A1_group	intron_variant	PTPRQ	protein_coding	-
3	124788603	3-124788603	rs600268947	C	T	0.703401	0.136646	3.10521e-07	g.Blautia	intergenic_variant	-	-	-
3	124907239	3-124907239	rs422391003	C	G	-0.188827	0.0371825	4.44347e-07	g.Prevotella	intron_variant	ACSS3	protein_coding	-
3	125032830	3-125032830	rs600722089	T	G	1.01819	0.205253	8.09372e-07	g.Sharpea	intron_variant	ACSS3	protein_coding	-
3	126427169	3-126427169	rs409340846	C	T	-0.576503	0.110818	2.33287e-07	g.Desulfobulbus	intergenic_variant	-	-	-
3	126583855	3-126583855	rs402124010	C	G	-0.410443	0.0772305	1.28558e-07	g.UCG.010	intron_variant	TMTC2	protein_coding	-
3	126988580	3-126988580	rs595305671	T	C	-0.663993	0.129739	3.62292e-07	g.Succiniclasticum	intergenic_variant	-	-	-
3	127398712	3-127398712	-	C	T	-0.405837	0.0742053	5.55549e-08	g.Moryella	intergenic_variant	-	-	-
3	127498429	3-127498429	rs426768388	T	C	-0.578039	0.110944	2.23765e-07	g.Family_XIII_UCG.001	intergenic_variant	-	-	-
3	127917889	3-127917889	-	G	A	-0.695284	0.128521	7.68182e-08	g.Family_XIII_UCG.001	upstream_gene_variant	-	pseudogene	-
3	127921263	3-127921263	-	T	C	-0.264161	0.0516957	3.77606e-07	g.Anaerovorax	splice_donor_region_variant,intron_variant,non_coding_transcript_variant	-	pseudogene	-
3	128018712	3-128018712	rs428458963	T	A	0.424865	0.0762745	3.17247e-08	Firmicutes.Bacteroidota	intergenic_variant	-	-	-
3	128734725	3-128734725	-	A	G	-0.582107	0.112828	2.92221e-07	g.Eubacterium_nodatum_group	intergenic_variant	-	-	-
3	128826629	3-128826629	rs415486914	G	A	0.732876	0.139778	1.88018e-07	g.Succiniclasticum	intergenic_variant	-	-	-
3	128826631	3-128826631	rs430490084	C	T	-0.180367	0.0358849	5.80319e-07	g.Oribacterium	intergenic_variant	-	-	-
3	129037874	3-129037874	rs403358699	G	A	-0.180367	0.0358849	5.80319e-07	g.Oribacterium	intergenic_variant	-	-	-
3	129037878	3-129037878	rs414566876	A	G	-0.218508	0.0414056	1.56877e-07	g.Prevotellaceae_Ga6A1_group	intergenic_variant	-	-	-
3	130047727	3-130047727	rs1086133647	T	C	-0.216291	0.0414578	2.15712e-07	g.Prevotellaceae_Ga6A1_group	intergenic_variant	-	-	-
3	131357927	3-131357927	rs400672839	A	G	-1.00488	0.198071	4.56097e-07	g.Olsenella	intergenic_variant	-	-	-
3	131674782	3-131674782	rs402580336	T	G	-0.294364	0.0566626	2.42317e-07	g.UCG.005	intergenic_variant	-	-	-
3	131783555	3-131783555	rs414678398	G	A	-0.167515	0.0319427	1.86958e-07	g.Muribaculaceae	intergenic_variant	-	-	-
3	132011002	3-132011002	rs415909158	T	C	-0.367335	0.073282	6.22095e-07	g.Oribacterium	downstream_gene_variant	MGAT4C	protein_coding	-
3	132274055	3-132274055	-	A	G	-0.262951	0.0476979	4.36456e-08	g.Muribaculaceae	intergenic_variant	-	-	-
3	132274056	3-132274056	-	C	T	-0.397608	0.0801299	8.03648e-07	g.Anaerovorax	intergenic_variant	-	-	-
3	133079664	3-133079664	rs423200331	A	G	-0.397608	0.0801299	8.03648e-07	g.Anaerovorax	intergenic_variant	-	-	-
3	135742969	3-135742969	rs591153405	A	T	-0.159399	0.0312433	3.93711e-07	g.Christensenellaceae_R.7_group	intergenic_variant	-	-	-
3	135835912	3-135835912	rs421653266	A	C	-0.452099	0.0802143	2.19054e-08	g.Moryella	intergenic_variant	-	-	-
3	135914144	3-135914144	-	G	A	-0.48935	0.0871153	2.43646e-08	g.Ruminococcus_gauvreauii_group	intergenic_variant	-	-	-
3	136111471	3-136111471	rs401413355	C	T	-0.402041	0.078377	3.41032e-07	g.Eubacterium_nodatum_group	intergenic_variant	-	-	-
3	136520605	3-136520605	rs400657650	T	A	-0.571888	0.109723	2.21518e-07	g.Ruminococcus_gauvreauii_group	intergenic_variant	-	-	-
3	136863697	3-136863697	rs429313223	A	T	-0.919518	0.177834	2.75353e-07	g.Family_XIII_AD3011_group	intergenic_variant	-	-	-
3	137086796	3-137086796	-	A	G	-0.605303	0.114899	1.64668e-07	g.Succiniclasticum	intergenic_variant	-	-	-
3	137732782	3-137732782	rs425336702	G	A	-0.610122	0.111776	5.8901e-08	g.Clostridia_vadinBB60_group	intergenic_variant	-	-	-
3	137984512	3-137984512	rs1087208966	A	G	-0.377128	0.0731467	2.97583e-07	g.Oribacterium	intergenic_variant	-	-	-
3	137984687	3-137984687	rs1092359331	T	C	-0.401652	0.0656301	1.28536e-09	g.Oribacterium	intergenic_variant	-	-	-
3	138009360	3-138009360	rs418997055	C	T	-0.338124	0.0602136	2.46221e-08	g.Oribacterium	intergenic_variant	-	-	-
3	138026154	3-138026154	rs426109937	T	C	-0.315475	0.0613196	3.15145e-07	g.Oribacterium	intergenic_variant	-	-	-
3	138163628	3-138163628	-	C	G	-0.329796	0.0659165	6.52466e-07	g.Oribacterium	intergenic_variant	-	-	-
3	138163662	3-138163662	rs398600505	T	C	-0.438266	0.0808463	7.23073e-08	g.Moryella	intergenic_variant	-	-	-
3	138163680	3-138163680	rs411820082	A	C	-0.552689	0.0901501	1.20341e-09	g.Moryella	intergenic_variant	-	-	-
3	138444142	3-138444142	rs409360359	A	C	-0.510445	0.0892158	1.34873e-08	g.Moryella	upstream_gene_variant	U6	snRNA	-
3	138893431	3-138893431	rs603499412	A	C	-0.238699	0.0433718	4.59502e-08	g.Prevotellaceae_Ga6A1_group	intergenic_variant	-	-	-
3	139228521	3-139228521	rs420832752	T	C	0.425474	0.0847595	5.99811e-07	g.RF39	intron_variant	MRPL42	protein_coding	-
3	139551913	3-139551913	rs600055971	A	G	-0.483222	0.0955077	4.89602e-07	g.Clostridia_vadinBB60_group	intron_variant	CRADD	protein_coding	-
3	140397325	3-140397325	rs401125848	A	G	-0.748084	0.112059	3.83049e-11	g.UCG.002	intergenic_variant	-	-	-
3	141331066	3-141331066	-	G	A	-0.263807	0.0531464	7.96607e-07	g.Eubacterium_nodatum_group	intergenic_variant	-	-	-
3	141366397	3-141366397	rs401236325	C	T	-0.728109	0.109692	4.91504e-11	g.Eubacterium_nodatum_group	intergenic_variant	-	-	-
3	141373229	3-141373229	rs591882343	C	T	-0.485948	0.0776544	5.51482e-10	g.Veillonellaceae_UCG.001	intergenic_variant	-	-	-
3	141408495	3-141408495	rs429556054	G	A	-0.51935	0.100216	2.59048e-07	g.Veillonellaceae_UCG.001	intergenic_variant	-	-	-
3	141409440	3-141409440	rs426316260	G	A	-0.377388	0.0735068	3.33209e-07	g.Veillonellaceae_UCG.001	intergenic_variant	-	-	-
3	141511206	3-141511206	-	G	A	-0.373781	0.072973	3.54391e-07	g.Veillonellaceae_UCG.001	intergenic_variant	-	-	-
3	141660350	3-141660350	rs419977633	G	A	-0.975214	0.1909	3.80396e-07	g.Lachnospiraceae_XPB1014_group	intergenic_variant	-	-	-
3	141702876	3-141702876	-	T	C	-0.484282	0.0882794	5.06809e-08	g.Anaerovibrio	intron_variant	ITGA5	protein_coding	-
3	141709067	3-141709067	rs412946969	G	C	0.171675	0.0328597	2.07523e-07	Firmicutes.Bacteroidota	downstream_gene_variant	ITGA5	protein_coding	-
3	141709190	3-141709190	rs426003693	A	G	0.187013	0.0310113	2.20584e-09	Firmicutes.Bacteroidota	downstream_gene_variant	ITGA5	protein_coding	-
3	141714538	3-141714538	-	A	C	0.16789	0.031432	1.113e-07	Firmicutes.Bacteroidota	intron_variant	ZNF385A	protein_coding	-
3	141887619	3-141887619	rs424369837	C	T	0.174182	0.0320209	6.52997e-08	Firmicutes.Bacteroidota	downstream_gene_variant	SMUG1	protein_coding	-
3	142370829	3-142370829	rs418907462	T	A	-0.270618	0.054799	9.05246e-07	g.Moryella	downstream_gene_variant	CALCOCO1	protein_coding	-
3	144195167	3-144195167	rs604062196	C	A	-0.344686	0.0698244	9.13927e-07	g.Eubacterium_nodatum_group	intergenic_variant	-	-	-
3	146007802	3-146007802	rs1090697452	T	A	-0.435789	0.0824593	1.5062e-07	g.Eubacterium_nodatum_group	upstream_gene_variant	LIMA1	protein_coding	-
3	146809453	3-146809453	rs401989704	T	C	-0.974724	0.183017	1.20979e-07	g.Family_XIII_AD3011_group	upstream_gene_variant	DNAJC22	protein_coding	-
3	146973938	3-146973938	rs596668996	A	C	-0.207659	0.0418214	7.90274e-07	g.Prevotellaceae_NK3B31_group	intergenic_variant	-	-	-
3	147424287	3-147424287	rs418917149	A	G	-0.571257	0.111293	3.35152e-07	g.Clostridia_vadinBB60_group	intron_variant	KANSL2	protein_coding	-
3	148235326	3-148235326	-	T	C	-0.461178	0.0928853	7.91632e-07	g.Veillonellaceae_UCG.001	intergenic_variant	-	-	-
3	148462909	3-148462909	rs409610644	A	G	-0.626582	0.111757	2.58641e-08	g.RF39	intergenic_variant	-	-	-
3	149318022	3-149318022	rs426515871	C	T	0.512294	0.095927	1.1185e-07	g.Erysipelotrichaceae_UCG.009	intergenic_variant	-	-	-
3	149441784	3-149441784	rs407426339	T	G	-1.22329	0.23867	3.4843e-07	g.Lachnospiraceae_XPB1014_group	downstream_gene_variant	PCED1B	protein_coding	-
3	149683427	3-149683427	rs402743483	T	C	-0.523833	0.101581	2.95995e-07	g.Ruminococcus_gauvreauii_group	intergenic_variant	-	-	-
3	149692005	3-149692005	rs430705199	T	C	0.47635	0.0883365	8.44452e-08	g.Desulfovibrio	intergenic_variant	-	-	-
3	149729467	3-149729467	-	T	C	-0.661105	0.12004	4.49897e-08	g.Selenomonas	intergenic_variant	-	-	-
3	151541126	3-151541126	rs421318236	G	A	-0.480178	0.0928678	2.75486e-07	g.Erysipelotrichaceae_UCG.009	intron_variant	ANO6	protein_coding	-
3	152405547	3-152405547	rs593449089	T	C	0.215582	0.040427	1.16669e-07	Firmicutes.Bacteroidota	intergenic_variant	-	-	-
3	152439165	3-152439165	rs412203047	T	C	-0.344947	0.0690854	6.87063e-07	g.Moryella	intergenic_variant	-	-	-
3	153291929	3-153291929	rs407971956	A	G	-0.36137	0.0634522	1.56737e-08	g.Moryella	intergenic_variant	-	-	-
3	153677695	3-153677695	rs421159994	T	C	-0.506245	0.0994978	4.22888e-07	g.Eubacterium_nodatum_group	intergenic_variant	-	-	-
3	154800459	3-154800459	rs604122948	T	G	-0.567801	0.109056	2.28128e-07	g.Anaerovorax	intron_variant	-	protein_coding	-
3	155466599	3-155466599	rs403477783	G	A	-0.578832	0.110462	1.91067e-07	g.Eubacterium_nodatum_group	intron_variant	-	protein_coding	-
3	156206941	3-156206941	rs601855552	A	G	0.282298	0.057338	9.75789e-07	Firmicutes.Bacteroidota	intron_variant	PDZRN4	protein_coding	-
3	156206941	3-156206941	rs601855552	C	T	0.335691	0.0655413	3.55046e-07	Firmicutes.Bacteroidota	intron_variant	PDZRN4	protein_coding	-
3	156302736	3-156302736	rs415918301	C	T	-0.279679	0.0548467	3.98977e-07	g.Prevotella	intron_variant	PDZRN4	protein_coding	-
3	157011840	3-157011840	rs427123441	C	T	0.485083	0.0955958	4.53755e-07	g.Anaerorhabdus_furcosa_group	intergenic_variant	-	-	-
3	157044722	3-157044722	rs414695872	G	A	-0.930824	0.182579	4.012e-07	g.Lachnospira	intergenic_variant	-	-	-
3	157053877	3-157053877	-	T	C	0.494129	0.10021	9.396e-07	g.Monoglobus	intergenic_variant	-	-	-
3	157057969	3-157057969	rs421129985	G	A	-0.724895	0.134194	8.02485e-08	g.Eubacterium_nodatum_group	intergenic_variant	-	-	-
3	157058044	3-157058044	rs407847094	G	A	-0.319032	0.0601847	1.383e-07	g.Eubacterium_nodatum_group	intergenic_variant	-	-	-
3	157062042	3-157062042	rs412672607	A	G	0.301207	0.0604782	7.32421e-07	g.Eubacterium_nodatum_group	intergenic_variant	-	-	-
3	157064528	3-157064528	rs415365712	G	A	-0.455831	0.0920811	8.52526e-07	g.RF39	intergenic_variant	-	-	-
3	157091196	3-157091196	-	T	A	-0.488925	0.0882116	3.69944e-08	g.Eubacterium_nodatum_group	intergenic_variant	-	-	-
3	157258409	3-157258409	rs398857493	G	C	-0.336921	0.0675864	7.15524e-07	g.UCG.010	intergenic_variant	-	-	-
3	157258463	3-157258463	rs414113985	T	G	0.228263	0.0458276	7.30663e-07	g.NK4A214_group	intergenic_variant	-	-	-
3	157691984	3-157691984	-	G	A	0.255326	0.0492878	2.61789e-07	g.NK4A214_group	intron_variant	LRRK2	protein_coding	-
3	158064181	3-158064181	-	C	T	-0.438694	0.0838708	2.00937e-07	g.UCG.010	intron_variant	SLC2A13	protein_coding	-
3	158180409	3-158180409	rs402805645	A	G	-0.316005	0.0632737	6.82854e-07	g.Selenomonas	intergenic_variant	-	-	-
3	158733967	3-158733967	rs592877482	C	T	-0.557918	0.0933691	3.06464e-09	g.Prevotellaceae_Ga6A1_group	intron_variant	ABCD2	protein_coding	-
3	158914361	3-158914361	-	G	A	-0.389497	0.0779721	6.7917e-07	g.Oribacterium	intergenic_variant	-	-	-
3	158918066	3-158918066	-	A	G	-0.357209	0.0716591	7.16263e-07	g.Bacteroidales_RF16_group	intergenic_variant	-	-	-
3	158918075	3-158918075	-	C	A	-0.771627	0.151999	4.48631e-07	g.Bacteroidales_RF16_group	intergenic_variant	-	-	-
3	159378070	3-159378070	rs421194150	T	C	-0.858123	0.148175	9.02521e-09	g.Bacteroidales_RF16_group	intergenic_variant	-	-	-
3	159402463	3-159402463	rs406290826	T	A	-0.552617	0.104237	1.37823e-07	g.RF39	intergenic_variant	-	-	-
3	159409866	3-159409866	-	C	T	-0.501856	0.100663	7.13824e-07	g.RF39	upstream_gene_variant	CPNE8	protein_coding	-
3	159410414	3-159410414	-	A	C	-0.588081	0.0964225	1.45945e-09	g.RF39	upstream_gene_variant	CPNE8	protein_coding	-
3	159423301	3-159423301	-	G	A	-0.498956	0.10076	8.45746e-07	g.RF39	intron_variant	CPNE8	protein_coding	-
3	159442783	3-159442783	-	T	C	-0.555104	0.0950126	6.70623e-09	g.RF39	intron_variant	CPNE8	protein_coding	-
3	159445390	3-159445390	rs418242169	A	G	-0.584841	0.106913	5.52024e-08	g.RF39	intron_variant	CPNE8	protein_coding	-
3	160440959	3-160440959	rs430684469	T	C	-0.645621	0.102924	5.02543e-10	g.RF39	intron_variant	CNOT2	protein_coding	-
3	160644294	3-160644294	rs426002605	T	C	0.190029	0.038038	6.77699e-07	g.Muribaculaceae	intergenic_variant	-	-	-
3	161575112	3-161575112	rs1087756518	G	A	-0.438356	0.086901	5.29238e-07	g.Selenomonas	intergenic_variant	-	-	-
3	161818172	3-161818172	rs423643150	C	T	-0.604188	0.121323	7.34012e-07	g.UCG.002	intergenic_variant	-	-	-
3	162313723	3-162313723	rs410759350	C	T	0.372503	0.0750231	7.9103e-07	g.U29.B03	intergenic_variant	-	-	-
3	162313751	3-162313751	rs421894813	G	A	-0.232851	0.0472438	9.50261e-07	g.Moryella	intergenic_variant	-	-	-
3	162325716	3-162325716	-	T	G	-0.239113	0.0451043	1.37962e-07	g.Moryella	intergenic_variant	-	-	-
3	162620090	3-162620090	-	C	T	-0.321464	0.0619648	2.51625e-07	g.Moryella	intergenic_variant	-	-	-
3	163743761	3-163743761	rs416922740	A	G	-0.445085	0.0812918	5.3741e-08	g.Oribacterium	intergenic_variant	-	-	-
3	164728017	3-164728017	rs421447335	G	A	-0.39987	0.0777661	3.19786e-07	g.Moryella	intron_variant,non_coding_transcript_variant	-	lncRNA	-
3	165384956	3-165384956	rs406384716	C	A	0.402274	0.0803766	6.4707e-07	g.RF39	intergenic_variant	-	-	-
3	166021512	3-166021512	rs424364470	G	A	-0.482315	0.0961245	6.06507e-07	g.UCG.005	intergenic_variant	-	-	-
3	166021514	3-166021514	rs399307824	C	T	-0.551184	0.106979	3.03071e-07	g.Anaerovorax	intergenic_variant	-	-	-
3	166287875	3-166287875	rs409037325	A	G	-0.532685	0.105792	5.54389e-07	g.Anaerovorax	upstream_gene_variant	GNS	protein_coding	-
3	166287903	3-166287903	rs427408428	T	C	-0.623714	0.114683	6.56668e-08	g.Eubacterium_nodatum_group	upstream_gene_variant	GNS	protein_coding	-
3	166287909	3-166287909	rs407968624	T	C	-0.582224	0.108338	9.32528e-08	g.Eubacterium_nodatum_group	upstream_gene_variant	GNS	protein_coding	-
3	167371547	3-167371547	rs424029118	A	C	-0.602918	0.110917	6.67018e-08	g.Eubacterium_nodatum_group	intergenic_variant	-	-	-
3	169370896	3-169370896	rs415152545	A	C	0.439691	0.0855542	3.24208e-07	g.Anaerovibrio	intron_variant	TAFA2	protein_coding	-
3	169664940	3-169664940	rs400091643	A	C	-0.493354	0.0902057	5.55262e-08	g.Eubacterium_nodatum_group	intergenic_variant	-	-	-
3	169669289	3-169669289	-	G	A	-0.994838	0.168196	4.38853e-09	g.Pseudobutyrivibrio	intergenic_variant	-	-	-
3	169669445	3-169669445	-	G	T	-0.93698	0.167575	2.8175e-08	g.Pseudobutyrivibrio	intergenic_variant	-	-	-
3	169673493	3-169673493	rs600049036	C	T	-0.838419	0.158133	1.37489e-07	g.Pseudobutyrivibrio	intergenic_variant	-	-	-
3	169675464	3-169675464	rs398836875	T	A	-0.817371	0.152915	1.08992e-07	g.Pseudobutyrivibrio	intergenic_variant	-	-	-
3	169823844	3-169823844	rs410528601	G	C	-0.655717	0.125059	1.87907e-07	g.Pseudobutyrivibrio	intergenic_variant	-	-	-
3	169840355	3-169840355	-	A	G	-0.66192	0.132934	7.36602e-07	g.Anaerovorax	intergenic_variant	-	-	-
3	170089789	3-170089789	rs596297175	C	T	-0.566769	0.112788	5.83852e-07	g.Eubacterium_nodatum_group	intergenic_variant	-	-	-
3	170849042	3-170849042	-	C	T	-0.597899	0.119972	7.20594e-07	g.Anaerovorax	intergenic_variant	-	-	-
3	171261595	3-171261595	rs402909694	C	T	0.407532	0.0770642	1.47983e-07	g.Ruminococcus_gauvreauii_group	intergenic_variant	-	-	-
3	171362449	3-171362449	-	C	A	-0.455885	0.0919774	8.26483e-07	g.Eubacterium_nodatum_group	intron_variant	SLC16A7	protein_coding	-
3	172646615	3-172646615	-	T	C	-0.961566	0.180021	1.11271e-07	g.Pseudobutyrivibrio	intergenic_variant	-	-	-
3	173035677	3-173035677	rs415662721	G	T	-0.83333	0.169259	9.75828e-07	g.Desulfovibrio	intergenic_variant	-	-	-
3	173142570	3-173142570	-	A	T	0.412409	0.0834988	9.01945e-07	g.Prevotellaceae_Ga6A1_group	intergenic_variant	-	-	-
3	173198710	3-173198710	-	G	A	0.37483	0.0732549	3.64434e-07	g.Eubacterium_nodatum_group	intron_variant	ATP23	protein_coding	-
3	173800775	3-173800775	rs418987052	C	A	-0.668678	0.133213	6.00385e-07	g.Lachnospira	downstream_gene_variant	ARHGAP9	protein_coding	-
3	175706188	3-175706188	-	T	C	0.261901	0.0530393	9.07538e-07	g.Succiniclasticum	upstream_gene_variant	-	protein_coding	-
3	177188686	3-177188686	-	G	T	0.206627	0.0410195	5.4858e-07	g.Eubacterium_ruminantium_group	intergenic_variant	-	-	-
3	177519628	3-177519628	rs416760132	A	T	0.195729	0.0384747	4.24633e-07	g.Quinella	downstream_gene_variant	-	protein_coding	-
3	177568870	3-177568870	rs596687809	A	T	-0.436447	0.0804671	7.11566e-08	g.UCG.002	intergenic_variant	-	-	-
3	177802415	3-177802415	rs418758222	A	G	-0.415343	0.0825464	5.64636e-07	g.UCG.002	intron_variant	NTN4	protein_coding	-
3	177802419	3-177802419	rs399166399	A	G	-0.351222	0.0695805	5.20137e-07	g.UCG.005	intron_variant	NTN4	protein_coding	-
3	178200051	3-178200051	rs406162302	A	C	-0.346721	0.0699424	8.23373e-07	g.UCG.005	intron_variant	ELK3	protein_coding	-
3	179122485	3-179122485	rs593340873	T	G	-0.483531	0.0961031	5.65371e-07	g.Eubacterium_nodatum_group	intergenic_variant	-	-	-
3	180517866	3-180517866	rs407035807	T	A	-0.777268	0.151243	3.24425e-07	g.Bacteroidales_RF16_group	intron_variant	APAF1	protein_coding	-
3	182226261	3-182226261	rs412658125	A	T	-0.750145	0.143256	1.94884e-07	g.Bacteroidales_RF16_group	intergenic_variant	-	-	-
3	182433999	3-182433999	rs588195031	A	T	-0.322809	0.0652485	8.65237e-07	g.UCG.005	intron_variant	ANO4	protein_coding	-
3	183069074	3-183069074	-	A	G	-0.753586	0.142099	1.36565e-07	g.Clostridia_vadinBB60_group	intergenic_variant	-	-	-
3	183408432	3-183408432	rs410955573	G	A	-0.802617	0.153481	2.02185e-07	g.Succinivibrio	intron_variant	DRAM1	protein_coding	-
3	183742612	3-183742612	rs411028801	G	A	-0.697831	0.136287	3.57844e-07	g.Dialister	intergenic_variant	-	-	-
3	183753787	3-183753787	rs403567284	A	T	-0.2366	0.0476902	8.07119e-07	g.Prevotellaceae_Ga6A1_group	intergenic_variant	-	-	-
3	185031194	3-185031194	rs413136184	C	G	-0.229841	0.0458907	6.35426e-07	g.Prevotellaceae_Ga6A1_group	intergenic_variant	-	-	-
3	185144956	3-185144956	rs430375803	T	G	-0.888216	0.180348	9.67922e-07	g.Monoglobus	intron_variant	STAB2	protein_coding	-
3	185144958	3-185144958	rs408900365	A	G	-0.351591	0.0641444	5.1968e-08	g.Anaerovorax	intron_variant	STAB2	protein_coding	-
3	186314170	3-186314170	rs415199301	C	T	-0.351591	0.0641444	5.1968e-08	g.Anaerovorax	upstream_gene_variant	SLC41A2	protein_coding	-
3	186351046	3-186351046	rs602523081	G	A	0.213787	0.0428096	6.84113e-07	Firmicutes.Bacteroidota	intron_variant	NOPCHAP1	protein_coding	-
3	186578708	3-186578708	-	T	C	-0.52043	0.102034	3.96382e-07	g.Syntrophococcus	intron_variant	WASHC4	protein_coding	-
3	187463620	3-187463620	rs420237670	G	A	0.200794	0.0396743	4.85738e-07	Firmicutes.Bacteroidota	intergenic_variant	-	-	-
3	187635418	3-187635418	rs401127770	A	G	-0.319749	0.0633759	5.26624e-07	g.Moryella	intron_variant	POLR3B	protein_coding	-
3	187722048	3-187722048	-	G	C	-0.316253	0.0641312	9.37768e-07	g.Moryella	intron_variant	RFX4	protein_coding	-
3	188406359	3-188406359	rs421373778	A	C	-0.386985	0.0767256	5.30736e-07	g.Oribacterium	intron_variant	-	protein_coding	-
3	188535140	3-188535140	-	C	T	-0.790661	0.14183	3.0938e-08	g.Pseudobutyrivibrio	intron_variant	-	protein_coding	-
3	188587532	3-188587532	rs403031523	T	A	-0.468725	0.0934383	6.10184e-07	g.Eubacterium_nodatum_group	intron_variant	-	protein_coding	-
3	188620287	3-188620287	rs398472035	C	T	-0.130802	0.0262646	7.33391e-07	g.Rikenellaceae_RC9_gut_group	intron_variant	-	protein_coding	-
3	190598978	3-190598978	-	C	T	-0.821645	0.143639	1.35834e-08	g.Veillonellaceae_UCG.001	intergenic_variant	-	-	-
3	190824598	3-190824598	rs410161244	T	C	0.801655	0.16182	8.36919e-07	g.Bacteroidales_RF16_group	intergenic_variant	-	-	-
3	191436471	3-191436471	rs412590745	C	A	-0.528547	0.104375	4.78608e-07	g.Eubacterium_nodatum_group	intergenic_variant	-	-	-
3	191992549	3-191992549	rs405793244	C	T	0.595591	0.114258	2.2081e-07	g.Monoglobus	intron_variant	RBFOX2	protein_coding	-
3	192320827	3-192320827	-	T	C	-0.61509	0.120737	4.09044e-07	g.Lachnospira	intergenic_variant	-	-	-
3	192611084	3-192611084	-	C	T	-0.190981	0.0344847	3.79322e-08	g.NK4A214_group	intergenic_variant	-	-	-
3	192619345	3-192619345	-	T	G	-0.653499	0.10154	1.80441e-10	g.Eubacterium_nodatum_group	downstream_gene_variant	-	protein_coding	-
3	193685628	3-193685628	rs424967473	C	T	-0.27447	0.0541833	4.74562e-07	g.Ruminococcus_gauvreauii_group	downstream_gene_variant	RAC2	protein_coding	-
3	193685660	3-193685660	rs405080710	A	T	-0.546926	0.103099	1.35371e-07	g.Selenomonas	downstream_gene_variant	RAC2	protein_coding	-
3	195877363	3-195877363	rs402877396	C	A	-0.538411	0.104443	2.98696e-07	g.Selenomonas	intron_variant	BICD1	protein_coding	-
3	196847759	3-196847759	rs410543429	T	C	-0.671631	0.128128	1.89302e-07	g.Clostridia_vadinBB60_group	intron_variant	DENND5B	protein_coding	-
3	196861916	3-196861916	rs401206838	G	T	0.380376	0.0718907	1.45773e-07	g.Clostridia_vadinBB60_group	intron_variant	DENND5B	protein_coding	-
3	196861918	3-196861918	rs412248308	T	A	-0.597491	0.108863	4.99348e-08	g.Erysipelotrichaceae_UCG.009	intron_variant	DENND5B	protein_coding	-
3	198729411	3-198729411	rs406214094	C	A	-0.597491	0.108863	4.99348e-08	g.Erysipelotrichaceae_UCG.009	intron_variant	ERGIC2	protein_coding	-
3	198734896	3-198734896	rs421358196	T	C	-0.533269	0.106381	6.21453e-07	g.Prevotellaceae_UCG.003	intron_variant	ERGIC2	protein_coding	-
3	198735576	3-198735576	rs424938728	A	G	-0.597735	0.0999022	2.92573e-09	g.Prevotellaceae_UCG.003	intron_variant	ERGIC2	protein_coding	-
3	198735597	3-198735597	rs405579527	T	C	-0.453349	0.077968	7.88703e-09	g.Prevotellaceae_UCG.003	intron_variant	ERGIC2	protein_coding	-
3	198735633	3-198735633	rs424162019	G	A	-0.420206	0.0812893	2.77335e-07	g.Prevotellaceae_UCG.003	intron_variant	ERGIC2	protein_coding	-
3	201348024	3-201348024	rs410373380	G	C	-0.474285	0.0863156	4.82303e-08	g.Prevotellaceae_UCG.003	intergenic_variant	-	-	-
3	202296323	3-202296323	-	T	C	-0.661467	0.130252	4.44428e-07	g.Schwartzia	intron_variant	ITPR2	protein_coding	-
3	203371189	3-203371189	-	G	C	-0.371106	0.0744943	7.2782e-07	g.Eubacterium_nodatum_group	intergenic_variant	-	-	-
3	204679517	3-204679517	rs410189709	C	T	-0.475589	0.0952624	6.89292e-07	g.Anaerovorax	intergenic_variant	-	-	-
3	204783260	3-204783260	rs416724202	G	A	-0.350307	0.0693175	5.04492e-07	g.Moryella	intergenic_variant	-	-	-
3	204868170	3-204868170	rs407309003	A	T	-0.762265	0.154592	9.40271e-07	g.Schwartzia	intron_variant	SOX5	protein_coding	-
3	204871769	3-204871769	rs418948144	T	G	-1.13925	0.200731	1.75311e-08	g.Schwartzia	intron_variant	SOX5	protein_coding	-
3	205042683	3-205042683	rs404594321	G	A	-0.785392	0.14554	8.26568e-08	g.Schwartzia	intron_variant	SOX5	protein_coding	-
3	205881088	3-205881088	rs399208946	A	G	-0.631138	0.126267	6.68535e-07	g.UCG.005	intergenic_variant	-	-	-
3	206956650	3-206956650	rs406018376	C	T	0.259297	0.0513294	5.09766e-07	g.Anaerovorax	intron_variant	ST8SIA1	protein_coding	-
3	207167874	3-207167874	rs600002674	A	G	-0.292572	0.0577724	4.77915e-07	g.Anaerovorax	downstream_gene_variant	CMAS	protein_coding	-
3	207431589	3-207431589	rs417133205	A	G	-0.40646	0.0825398	9.70863e-07	g.Selenomonas	intron_variant	ABCC9	protein_coding	-
3	207431589	3-207431589	rs417133205	G	A	-0.865493	0.167507	2.80792e-07	g.Succinivibrio	intron_variant	ABCC9	protein_coding	-
3	207624187	3-207624187	rs418589005	G	A	-0.907892	0.182212	7.24337e-07	g.Desulfovibrio	intergenic_variant	-	-	-
3	207989741	3-207989741	rs429092766	G	A	0.699082	0.135633	2.9999e-07	g.Schwartzia	intergenic_variant	-	-	-
3	208059780	3-208059780	rs599062326	T	C	-0.795088	0.144631	4.75465e-08	g.Schwartzia	intergenic_variant	-	-	-
3	208459221	3-208459221	rs424645486	T	C	0.579631	0.103646	2.80167e-08	g.UCG.005	intron_variant	PDE3A	protein_coding	-
3	208655667	3-208655667	rs398611869	T	G	-0.568885	0.114041	7.03421e-07	g.Succinivibrio	intron_variant	PDE3A	protein_coding	-
3	208655687	3-208655687	rs411683384	C	A	-0.3519	0.0678708	2.55612e-07	g.Selenomonas	intron_variant	PDE3A	protein_coding	-
3	208906575	3-208906575	rs430323142	G	T	-0.369353	0.0675171	5.51286e-08	g.Selenomonas	intergenic_variant	-	-	-
3	208924983	3-208924983	rs422360547	T	C	-0.705742	0.138188	3.83117e-07	g.Succiniclasticum	intergenic_variant	-	-	-
3	208947041	3-208947041	rs401346775	G	T	-0.692579	0.138197	6.25518e-07	g.Succiniclasticum	intergenic_variant	-	-	-
3	209680339	3-209680339	rs399892563	G	A	-0.690859	0.135195	3.77315e-07	g.Succiniclasticum	intergenic_variant	-	-	-
3	209780814	3-209780814	rs424604364	A	C	0.139618	0.027494	4.44974e-07	g.Lachnospiraceae_NK3A20_group	intergenic_variant	-	-	-
3	209785226	3-209785226	rs413706364	A	T	-0.415518	0.0823878	5.3157e-07	g.Selenomonas	intergenic_variant	-	-	-
3	210129440	3-210129440	rs595901839	G	A	-0.9334	0.184179	4.68947e-07	g.Olsenella	intron_variant	PLEKHA5	protein_coding	-
3	211721045	3-211721045	rs424139090	C	T	-0.406719	0.0822184	8.67701e-07	g.Ruminococcus_gauvreauii_group	intergenic_variant	-	-	-
3	211845334	3-211845334	rs422925576	C	T	0.779283	0.156932	7.88871e-07	g.Lachnospiraceae_UCG.002	intergenic_variant	-	-	-
3	212562245	3-212562245	rs591807052	G	T	0.107001	0.0192897	3.61005e-08	g.Quinella	intergenic_variant	-	-	-
3	213533798	3-213533798	-	T	G	-0.422743	0.072793	8.21738e-09	g.UCG.002	intergenic_variant	-	-	-
3	214156084	3-214156084	rs422308251	C	T	1.12135	0.195805	1.30776e-08	g.Lachnospiraceae_XPB1014_group	intergenic_variant	-	-	-
3	214162507	3-214162507	rs429469547	C	T	-0.525638	0.0992047	1.40054e-07	g.Succiniclasticum	upstream_gene_variant	EPS8	protein_coding	-
3	214177387	3-214177387	rs603104249	G	A	-0.477459	0.0961286	7.84276e-07	g.Succiniclasticum	intron_variant	EPS8	protein_coding	-
3	214333724	3-214333724	rs410400125	T	C	-0.400947	0.0806178	7.58769e-07	g.Eubacterium_nodatum_group	intron_variant	EPS8	protein_coding	-
3	214340233	3-214340233	rs404992624	G	T	-0.597003	0.113314	1.64288e-07	g.Succiniclasticum	intron_variant	EPS8	protein_coding	-
3	214342117	3-214342117	rs426353943	G	C	-0.533043	0.105863	5.5445e-07	g.Succiniclasticum	intron_variant	EPS8	protein_coding	-
3	214356030	3-214356030	rs159901914	A	G	-0.550032	0.107163	3.35603e-07	g.Succiniclasticum	intron_variant	EPS8	protein_coding	-
3	215830870	3-215830870	-	A	T	-0.60205	0.1039	8.85758e-09	g.Succiniclasticum	intergenic_variant	-	-	-
3	216018259	3-216018259	rs593304107	T	C	-0.476352	0.0919161	2.5883e-07	g.UCG.002	intergenic_variant	-	-	-
3	216018260	3-216018260	rs604128746	C	T	0.784365	0.155482	5.28106e-07	g.p.251.o5	intergenic_variant	-	-	-
3	216589281	3-216589281	rs426754141	A	G	0.784365	0.155482	5.28106e-07	g.p.251.o5	intron_variant	GRIN2B	protein_coding	-
3	216879804	3-216879804	rs405208388	C	T	-0.966221	0.189891	4.22241e-07	g.Erysipelotrichaceae_UCG.006	intergenic_variant	-	-	-
3	217611301	3-217611301	rs426632368	T	C	-0.405119	0.0746707	7.05787e-08	g.Ruminococcus_gauvreauii_group	downstream_gene_variant	DUSP16	protein_coding	-
3	219294749	3-219294749	rs430227886	A	G	0.429363	0.0841426	3.91776e-07	g.Desulfovibrio	downstream_gene_variant	-	protein_coding	-
3	219874544	3-219874544	rs599019712	G	A	-0.697164	0.131414	1.35228e-07	g.Succinivibrio	intergenic_variant	-	-	-
3	222091838	3-222091838	rs416414430	T	C	-0.604757	0.116244	2.33023e-07	g.Eubacterium_nodatum_group	3_prime_UTR_variant	AICDA	protein_coding	45051
3	222464711	3-222464711	-	G	A	-0.420191	0.0831217	5.00707e-07	g.Eubacterium_nodatum_group	intergenic_variant	-	-	-
3	222828512	3-222828512	rs407700127	C	T	-1.0981	0.218101	5.5548e-07	g.Prevotellaceae_YAB2003_group	intron_variant,non_coding_transcript_variant	-	lncRNA	-
3	222829064	3-222829064	rs411242802	A	G	-0.351697	0.0706574	7.43363e-07	g.Eubacterium_nodatum_group	intron_variant,non_coding_transcript_variant	-	lncRNA	-
3	222831480	3-222831480	rs422673459	T	G	-0.47433	0.0789098	2.47793e-09	g.Eubacterium_nodatum_group	intron_variant,non_coding_transcript_variant	-	lncRNA	-
3	222831497	3-222831497	rs401123457	C	T	-0.372375	0.0701651	1.33759e-07	g.Eubacterium_nodatum_group	intron_variant,non_coding_transcript_variant	-	lncRNA	-
3	222831512	3-222831512	rs412263849	A	G	-0.399188	0.0721484	3.90572e-08	g.Eubacterium_nodatum_group	intron_variant,non_coding_transcript_variant	-	lncRNA	-
3	223073678	3-223073678	-	C	A	-0.385823	0.0728763	1.43314e-07	g.Eubacterium_nodatum_group	intron_variant	-	protein_coding	-
3	223103756	3-223103756	-	C	T	-0.514149	0.10397	8.74924e-07	g.Ruminococcus_gauvreauii_group	intron_variant	-	protein_coding	-
3	223103759	3-223103759	-	T	C	-0.42579	0.0691283	1.01058e-09	g.Ruminococcus_gauvreauii_group	intron_variant	-	protein_coding	-
3	223108929	3-223108929	-	A	G	-0.448331	0.0729309	1.08779e-09	g.Ruminococcus_gauvreauii_group	intron_variant	-	protein_coding	-
3	223108953	3-223108953	-	C	A	-0.426988	0.0856975	7.24765e-07	g.Ruminococcus_gauvreauii_group	intron_variant	-	protein_coding	-
3	223117057	3-223117057	-	A	G	-0.444807	0.0856953	2.48069e-07	g.Ruminococcus_gauvreauii_group	downstream_gene_variant	-	protein_coding	-
3	223130872	3-223130872	-	A	G	-0.459543	0.0813188	2.01255e-08	g.Ruminococcus_gauvreauii_group	intergenic_variant	-	-	-
3	223357293	3-223357293	rs417352807	G	T	-0.463568	0.0865479	1.02753e-07	g.Ruminococcus_gauvreauii_group	downstream_gene_variant	-	protein_coding	-
3	223564114	3-223564114	-	T	C	-0.167843	0.0325719	3.01913e-07	g.Muribaculaceae	intergenic_variant	-	-	-
3	223620168	3-223620168	-	G	A	-0.391233	0.0694579	2.23408e-08	g.UCG.002	intron_variant	-	protein_coding	-
3	223702524	3-223702524	-	A	G	-0.347708	0.0672092	2.71237e-07	g.Ruminococcus_gauvreauii_group	intron_variant	-	protein_coding	-
3	224169292	3-224169292	-	A	G	-0.680218	0.124222	5.35364e-08	g.UCG.002	intergenic_variant	-	-	-
3	224652201	3-224652201	rs422879934	C	G	-0.652198	0.123051	1.38798e-07	g.RF39	intron_variant	NCAPD2	protein_coding	-
3	225125112	3-225125112	-	G	C	-0.575594	0.108622	1.39648e-07	g.Selenomonas	intron_variant	VWF	protein_coding	-
3	225860615	3-225860615	-	G	A	-0.57665	0.113207	4.10506e-07	g.Lachnospiraceae_XPB1014_group	intergenic_variant	-	-	-
3	225861329	3-225861329	-	C	T	-0.596411	0.110333	7.86473e-08	g.Prevotellaceae_UCG.003	intergenic_variant	-	-	-
3	225886420	3-225886420	rs428268637	T	A	-0.587159	0.105058	2.85689e-08	g.Prevotellaceae_UCG.003	intergenic_variant	-	-	-
3	225895416	3-225895416	rs419152575	G	A	0.370146	0.0693234	1.12487e-07	g.Prevotellaceae_UCG.003	intergenic_variant	-	-	-
3	225912648	3-225912648	rs427962598	G	A	0.394364	0.0754678	2.06305e-07	g.Prevotellaceae_UCG.003	intergenic_variant	-	-	-
3	225999014	3-225999014	rs427479719	T	C	0.402095	0.0809644	7.86504e-07	g.Prevotellaceae_UCG.003	intergenic_variant	-	-	-
3	226563438	3-226563438	rs424899447	C	T	-0.130937	0.0264301	8.36592e-07	g.Clostridia_UCG.014	intron_variant	CCND2	protein_coding	-
3	226828361	3-226828361	-	C	A	-0.379148	0.0693707	5.66568e-08	g.Selenomonas	intergenic_variant	-	-	-
3	227154227	3-227154227	-	A	G	0.213524	0.0419746	4.2512e-07	g.Ruminococcus_gauvreauii_group	intron_variant	PRMT8	protein_coding	-
3	227788394	3-227788394	rs398633950	T	A	-0.202808	0.0351417	1.01388e-08	g.Clostridia_UCG.014	upstream_gene_variant	DDX11	protein_coding	-
3	228026629	3-228026629	-	C	T	-0.758083	0.139268	6.39948e-08	g.Shuttleworthia	upstream_gene_variant	SLC6A13	protein_coding	-
3	229176845	3-229176845	rs404111130	G	A	-0.594344	0.119128	7.00958e-07	g.UCG.005	upstream_gene_variant	DCP1B	protein_coding	-
3	229438303	3-229438303	rs403145538	T	C	-0.382403	0.0684393	2.88037e-08	g.Ruminococcus_gauvreauii_group	intron_variant	CACNA1C	protein_coding	-
3	232502870	3-232502870	rs398977194	G	A	-0.1938	0.0384754	5.49452e-07	g.Moryella	intron_variant	ADSL	protein_coding	-
3	233896921	3-233896921	rs598794251	A	G	-0.511754	0.0981935	2.21993e-07	g.Ruminococcus_gauvreauii_group	intergenic_variant	-	-	-
3	234230081	3-234230081	rs428396134	A	T	-0.0240509	0.0046694	3.05508e-07	Shannon	intergenic_variant	-	-	-
3	234493240	3-234493240	rs421744985	G	A	-0.526257	0.0979727	9.46173e-08	g.Erysipelotrichaceae_UCG.009	downstream_gene_variant	A4GALT	protein_coding	-
3	235440877	3-235440877	-	G	A	0.834054	0.162747	3.49504e-07	g.Blautia	intron_variant	EFCAB6	protein_coding	-
3	235611853	3-235611853	rs417116567	A	G	0.673136	0.135029	7.15254e-07	g.p.251.o5	upstream_gene_variant	SAMM50	protein_coding	-
3	235919067	3-235919067	-	G	C	0.530305	0.107725	9.78919e-07	g.Pseudobutyrivibrio	intergenic_variant	-	-	-
3	236937430	3-236937430	-	C	A	-1.46932	0.295179	7.42476e-07	g.Prevotellaceae_YAB2003_group	intergenic_variant	-	-	-
3	238103286	3-238103286	-	A	G	-0.44178	0.0864389	3.75733e-07	g.Prevotellaceae_Ga6A1_group	intron_variant	TBC1D22A	protein_coding	-
3	238366178	3-238366178	rs593280911	C	T	-0.301336	0.059302	4.3756e-07	g.Prevotellaceae_UCG.003	downstream_gene_variant	-	lncRNA	-
3	238414673	3-238414673	rs415716907	T	A	-0.470704	0.0951633	8.70011e-07	g.Prevotellaceae_UCG.003	intergenic_variant	-	-	-
3	238423920	3-238423920	rs593689713	C	T	-0.322407	0.0633342	4.17312e-07	g.Prevotellaceae_UCG.003	intergenic_variant	-	-	-
3	238434543	3-238434543	-	G	T	-0.468829	0.0919163	3.96254e-07	g.Prevotellaceae_UCG.003	intergenic_variant	-	-	-
3	238854465	3-238854465	rs404725480	G	T	-0.382771	0.0776505	9.46934e-07	g.Fibrobacter	intergenic_variant	-	-	-
3	239384841	3-239384841	rs405816977	C	T	0.0349773	0.00692577	5.13241e-07	pcoa3	intron_variant	TAFA5	protein_coding	-
3	239400658	3-239400658	-	G	A	-0.475548	0.0940004	4.90878e-07	g.Prevotellaceae_UCG.003	intron_variant	TAFA5	protein_coding	-
3	239466430	3-239466430	rs602518934	C	T	-0.868541	0.17519	8.21447e-07	g.Anaerovibrio	intron_variant	TAFA5	protein_coding	-
3	239466563	3-239466563	-	G	A	-0.350026	0.0707965	8.7951e-07	g.Oribacterium	intron_variant	TAFA5	protein_coding	-
3	239864410	3-239864410	rs402284673	C	T	-0.318201	0.0639906	7.61909e-07	g.Oribacterium	intergenic_variant	-	-	-
3	240048249	3-240048249	rs402669902	C	T	-1.29885	0.256448	4.76539e-07	g.Megasphaera	intergenic_variant	-	-	-
3	240711743	3-240711743	rs401581586	G	A	-0.34795	0.0654864	1.29395e-07	g.Prevotellaceae_Ga6A1_group	intergenic_variant	-	-	-
4	241949	4-241949	-	G	T	-0.75283	0.131636	1.36768e-08	g.Shuttleworthia	intergenic_variant	-	-	-
4	1763769	4-1763769	-	C	T	-0.503525	0.097467	2.8195e-07	g.Olsenella	intergenic_variant	-	-	-
4	2594651	4-2594651	-	G	A	-0.545457	0.110323	8.79202e-07	g.Prevotellaceae_UCG.003	intergenic_variant	-	-	-
4	2594652	4-2594652	-	A	G	-0.25341	0.0507456	6.84671e-07	g.Clostridia_UCG.014	intergenic_variant	-	-	-
4	3043672	4-3043672	-	T	G	-0.25341	0.0507456	6.84671e-07	g.Clostridia_UCG.014	intergenic_variant	-	-	-
4	3188047	4-3188047	-	T	A	-0.889958	0.161145	4.13189e-08	g.Pseudobutyrivibrio	intergenic_variant	-	-	-
4	3798227	4-3798227	rs595077842	T	A	-0.492084	0.0911346	8.12642e-08	g.Prevotellaceae_YAB2003_group	intergenic_variant	-	-	-
4	3951842	4-3951842	rs400258582	C	A	-0.418832	0.0842235	7.60974e-07	g.Prevotellaceae_UCG.003	intergenic_variant	-	-	-
4	4329944	4-4329944	-	C	G	-0.689287	0.122143	2.10423e-08	g.RF39	intergenic_variant	-	-	-
4	6085972	4-6085972	-	C	T	0.246063	0.048056	3.57778e-07	g.Quinella	intergenic_variant	-	-	-
4	6300921	4-6300921	rs415107794	G	A	0.292853	0.0556951	1.7365e-07	Firmicutes.Bacteroidota	intergenic_variant	-	-	-
4	7008211	4-7008211	rs595537649	T	C	-0.32069	0.0621819	2.95247e-07	g.Prevotellaceae_Ga6A1_group	intron_variant	ZPBP	protein_coding	-
4	7215684	4-7215684	-	A	G	-1.00467	0.19718	4.07462e-07	g.Prevotellaceae_YAB2003_group	intron_variant	VWC2	protein_coding	-
4	7468334	4-7468334	rs423092826	G	T	0.265475	0.0510807	2.39623e-07	g.Anaerovorax	intergenic_variant	-	-	-
4	7471076	4-7471076	rs422832069	C	T	-0.565869	0.108403	2.12423e-07	g.Schwartzia	intergenic_variant	-	-	-
4	7869133	4-7869133	-	G	T	0.434552	0.0843589	3.04725e-07	g.Schwartzia	intergenic_variant	-	-	-
4	8499103	4-8499103	rs429065572	G	A	-0.0298417	0.00592418	5.48623e-07	pcoa1	intergenic_variant	-	-	-
4	8886315	4-8886315	rs399632010	C	T	-1.19735	0.222487	8.95308e-08	g.Acidaminococcus	intron_variant	ABCA13	protein_coding	-
4	8917657	4-8917657	-	A	G	-0.401501	0.0739387	6.87639e-08	g.Syntrophococcus	intron_variant	ABCA13	protein_coding	-
4	8917964	4-8917964	-	G	A	-0.587467	0.119416	9.95078e-07	g.Syntrophococcus	intron_variant	ABCA13	protein_coding	-
4	8922837	4-8922837	rs408259894	T	C	-0.628532	0.117186	9.87726e-08	g.Syntrophococcus	intron_variant	ABCA13	protein_coding	-
4	9015220	4-9015220	rs419534300	G	A	-0.469597	0.0938712	6.5467e-07	g.Prevotellaceae_Ga6A1_group	intron_variant	ABCA13	protein_coding	-
4	9015239	4-9015239	rs409143754	C	T	-0.401314	0.0808191	7.89406e-07	g.Veillonellaceae_UCG.001	intron_variant	ABCA13	protein_coding	-
4	9015246	4-9015246	rs399004604	A	G	-0.426904	0.0798507	1.08397e-07	g.Veillonellaceae_UCG.001	intron_variant	ABCA13	protein_coding	-
4	9271124	4-9271124	-	C	A	-0.402099	0.0795926	5.08901e-07	g.Veillonellaceae_UCG.001	downstream_gene_variant	SUN3	protein_coding	-
4	9465864	4-9465864	rs429956098	T	C	1.21225	0.24607	9.61087e-07	g.Succinivibrionaceae_UCG.001	intron_variant	CDK14	protein_coding	-
4	9579119	4-9579119	rs408273585	C	T	-0.535649	0.104316	3.31832e-07	g.Ruminococcus_gauvreauii_group	intron_variant	CDK14	protein_coding	-
4	9831347	4-9831347	rs589272181	A	G	0.319252	0.0612225	2.18605e-07	g.Eubacterium_nodatum_group	intron_variant	CDK14	protein_coding	-
4	9847266	4-9847266	rs405292183	A	G	-0.469143	0.0927869	4.98137e-07	g.Eubacterium_nodatum_group	intron_variant	CDK14	protein_coding	-
4	9849246	4-9849246	rs428239438	G	T	-0.469827	0.0907226	2.63956e-07	g.Eubacterium_nodatum_group	intron_variant	CDK14	protein_coding	-
4	9860359	4-9860359	-	T	C	-0.526383	0.0941357	2.8122e-08	g.Eubacterium_nodatum_group	intron_variant	CDK14	protein_coding	-
4	9862478	4-9862478	-	C	T	-0.468357	0.0947641	8.87402e-07	g.Eubacterium_nodatum_group	intron_variant	CDK14	protein_coding	-
[truncated: 4,847 more rows]
