# Supplementary material for: Heritability and recursive influence of host genetics on the rumen microbiota drive body weight variance in male Hu sheep lambs
Source: Microbiome. 2023 Aug 29;11:197. doi: 10.1186/s40168-023-01642-7 (PMC10463499; doi:10.1186/s40168-023-01642-7)
Supplement: Supplementary file 2 — Additional file 1: Table S1. Diet and Animal cohort information. Table S2. Prevalence (detection rates) and mean relative abundance of rumen microbiota genera in a single large-scale homogeneous population-based cohort of 1,150 sheep. Table S3. Keystone taxa (rumen microbiota genera) in a single large-scale homogeneous population-based cohort of 1150 sheep. Table S4. The microbial alpha diversity indices and beta diversity. Table S5. Heritability of rumen microbiota. Table S6. Single nucleotide polymorphisms (SNPs) information. Table S7. Genome-wide association of sheep genetic and rumen microbial variations. Table S8. Heritability and Microbiability of Body Weight Traits in Sheep. Table S9. microbiome-wide association study (MWAS). Table S10. GWAS for sheep body weight at 180 days old. Table S11. Microbiota mediated indirect scenarios. Table S12. 'recursive' scenarios. [file 40168_2023_1642_MOESM1_ESM.zip › Table S8 Heritability and Microbiability of Body Weight Traits in Sheep.xlsx]

## Sheet: Sheet1
Table S8 Heritability and Microbiability of Body Weight Traits in Sheep
Phe	Heritability_model1	SE_model1	Microbiability_model2	SE_model2	Heritability_model3	SE_model3	Microbiability_model3	SE_model3
Birth weight	0.61	0.13	0.05	0.06	0.602776	0.132022	0.0367522	0.0617168
Body weight at 100 days old	0.36	0.1	0.24	0.06	0.291531	0.0903864	0.213851	0.0639129
Body weight at 120 days old	0.36	0.09	0.19	0.06	0.318753	0.0906261	0.177356	0.0621832
Body weight at 140 days old	0.37	0.09	0.19	0.06	0.336577	0.0914365	0.174751	0.0608688
Body weight at 160 days old	0.4	0.1	0.17	0.06	0.366245	0.0937631	0.153582	0.0610275
Body weight at 180 days old	0.39	0.1	0.2	0.06	0.345431	0.0923388	0.171959	0.0607588
Note: model1&2: We calculated h^2 and m^2 separately, by using either the GRM or MRM as variance-covariance matrix for random effects in the mixed model (see Material and methods).
Note: model 3: We further extended the mixed model by utilizing both GRM and MRM as input matrices for the model, and combined them to calculate h^2 and m^2 (see Material and methods).
