# Supplementary material for: Heritability and recursive influence of host genetics on the rumen microbiota drive body weight variance in male Hu sheep lambs
Source: Microbiome. 2023 Aug 29;11:197. doi: 10.1186/s40168-023-01642-7 (PMC10463499; doi:10.1186/s40168-023-01642-7)
Supplement: Supplementary file 2 — Additional file 1: Table S1. Diet and Animal cohort information. Table S2. Prevalence (detection rates) and mean relative abundance of rumen microbiota genera in a single large-scale homogeneous population-based cohort of 1,150 sheep. Table S3. Keystone taxa (rumen microbiota genera) in a single large-scale homogeneous population-based cohort of 1150 sheep. Table S4. The microbial alpha diversity indices and beta diversity. Table S5. Heritability of rumen microbiota. Table S6. Single nucleotide polymorphisms (SNPs) information. Table S7. Genome-wide association of sheep genetic and rumen microbial variations. Table S8. Heritability and Microbiability of Body Weight Traits in Sheep. Table S9. microbiome-wide association study (MWAS). Table S10. GWAS for sheep body weight at 180 days old. Table S11. Microbiota mediated indirect scenarios. Table S12. 'recursive' scenarios. [file 40168_2023_1642_MOESM1_ESM.zip › Table S9 microbiome-wide association study (MWAS).xlsx]

## Sheet: Sheet1
Table S9 microbiome-wide association study (MWAS)
Taxa	mean relative abundance	Estimate	Std. Error	P value	Bonferroni corrected P	Sig/NotSig	phylum	class	order	family	genus
g.Lachnospiraceae_ND3007_group	0.0114	-1.16404	0.223746	2.33118e-07	6.76041e-05	Sig	p__Firmicutes	c__Clostridia	o__Lachnospirales	f__Lachnospiraceae	g__Lachnospiraceae_ND3007_group
g.Rikenellaceae_RC9_gut_group	0.0632287	-1.34903	0.31771	2.35293e-05	0.0068235	Sig	p__Bacteroidota	c__Bacteroidia	o__Bacteroidales	f__Rikenellaceae	g__Rikenellaceae_RC9_gut_group
g.Syntrophococcus	0.0028919	0.732447	0.181722	5.93437e-05	0.0172097	Sig	p__Firmicutes	c__Clostridia	o__Lachnospirales	f__Lachnospiraceae	g__Syntrophococcus
g.Oribacterium	0.00592406	1.05423	0.273609	0.00012318	0.0357221	Sig	p__Firmicutes	c__Clostridia	o__Lachnospirales	f__Lachnospiraceae	g__Oribacterium
g.Acidaminococcus	0.000614	0.231515	0.0620133	0.000198336	0.0575175	NotSig	p__Firmicutes	c__Negativicutes	o__Acidaminococcales	f__Acidaminococcaceae	g__Acidaminococcus
g.Shuttleworthia	0.00592006	0.477057	0.131355	0.00029399	0.085257	NotSig	p__Firmicutes	c__Clostridia	o__Lachnospirales	f__Lachnospiraceae	g__Shuttleworthia
g.Monoglobus	0.000265359	0.257451	0.0717425	0.000346693	0.100541	NotSig	p__Firmicutes	c__Clostridia	o__Monoglobales	f__Monoglobaceae	g__Monoglobus
g.Dialister	0.00495	0.236052	0.06587	0.000353238	0.102439	NotSig	p__Firmicutes	c__Negativicutes	o__Veillonellales-Selenomonadales	f__Veillonellaceae	g__Dialister
g.Erysipelotrichaceae_UCG.002	0.000801751	0.234741	0.0675239	0.000527355	0.152933	NotSig	p__Firmicutes	c__Bacilli	o__Erysipelotrichales	f__Erysipelatoclostridiaceae	g__Erysipelotrichaceae_UCG-002
g.Mitsuokella	0.000570391	0.232221	0.0670482	0.000553085	0.160395	NotSig	p__Firmicutes	c__Negativicutes	o__Veillonellales-Selenomonadales	f__Selenomonadaceae	g__Mitsuokella
g.Allorhizobium-Neorhizobium-Pararhizobium-Rhizobium	2.81e-05	2.43269	0.714041	0.00067998	0.197194	NotSig	p__Proteobacteria	c__Alphaproteobacteria	o__Rhizobiales	f__Rhizobiaceae	g__Allorhizobium-Neorhizobium-Pararhizobium-Rhizobium
g.RF39	0.00423991	0.555292	0.163758	0.0007205	0.208945	NotSig	p__Firmicutes	c__Bacilli	o__RF39	f__RF39	g__RF39
g.Clostridia_UCG.014	0.0144	0.978284	0.294498	0.000922634	0.267564	NotSig	p__Firmicutes	c__Clostridia	o__Clostridia_UCG-014	f__Clostridia_UCG-014	g__Clostridia_UCG-014
g.Peptococcus	1.05e-06	4.69977	1.42827	0.0010307	0.298904	NotSig	p__Firmicutes	c__Clostridia	o__Peptococcales	f__Peptococcaceae	g__Peptococcus
g.Bacteroidales_BS11_gut_group	0.000463	-0.211253	0.0650294	0.00119382	0.346208	NotSig	p__Bacteroidota	c__Bacteroidia	o__Bacteroidales	f__Bacteroidales_BS11_gut_group	g__Bacteroidales_BS11_gut_group
g.Eubacterium_eligens_group	7.37e-05	1.84833	0.573417	0.00130297	0.377862	NotSig	p__Firmicutes	c__Clostridia	o__Lachnospirales	f__Lachnospiraceae	g__Eubacterium_eligens_group
g.Mycoplasma	0.000498718	-1.23505	0.396495	0.00188597	0.546931	NotSig	p__Firmicutes	c__Bacilli	o__Mycoplasmatales	f__Mycoplasmataceae	g__Mycoplasma
g.F082	0.0576085	-1.04659	0.338434	0.00203346	0.589703	NotSig	p__Bacteroidota	c__Bacteroidia	o__Bacteroidales	f__F082	g__F082
g.UCG.004	0.0145	-0.704026	0.228298	0.0020931	0.606998	NotSig	p__Firmicutes	c__Bacilli	o__Erysipelotrichales	f__Erysipelatoclostridiaceae	g__UCG-004
g.Prevotellaceae_NK3B31_group	0.000764	-1.21618	0.398671	0.00233686	0.677689	NotSig	p__Bacteroidota	c__Bacteroidia	o__Bacteroidales	f__Prevotellaceae	g__Prevotellaceae_NK3B31_group
g.Erysipelotrichaceae_UCG.006	0.00100279	0.257018	0.0876124	0.0034181	0.991248	NotSig	p__Firmicutes	c__Bacilli	o__Erysipelotrichales	f__Erysipelotrichaceae	g__Erysipelotrichaceae_UCG-006
g.Alloprevotella	0.000191406	1.0639	0.36326	0.00347127	1	NotSig	p__Bacteroidota	c__Bacteroidia	o__Bacteroidales	f__Prevotellaceae	g__Alloprevotella
g.Ruminococcus	0.0468831	1.23035	0.422507	0.0036613	1	NotSig	p__Firmicutes	c__Clostridia	o__Oscillospirales	f__Ruminococcaceae	g__Ruminococcus
g.Parasutterella	1.15e-05	3.39696	1.1778	0.00399868	1	NotSig	p__Proteobacteria	c__Gammaproteobacteria	o__Burkholderiales	f__Sutterellaceae	g__Parasutterella
g.Burkholderia-Caballeronia-Paraburkholderia	1.23e-05	2.99255	1.06004	0.00483971	1	NotSig	p__Proteobacteria	c__Gammaproteobacteria	o__Burkholderiales	f__Burkholderiaceae	g__Burkholderia-Caballeronia-Paraburkholderia
g.WCHB1.41	0.000285586	-0.188114	0.0669621	0.00505073	1	NotSig	p__Verrucomicrobiota	c__Kiritimatiellae	o__WCHB1-41	f__WCHB1-41	g__WCHB1-41
g.Sharpea	0.00089107	0.186864	0.0672769	0.0055674	1	NotSig	p__Firmicutes	c__Bacilli	o__Erysipelotrichales	f__Erysipelatoclostridiaceae	g__Sharpea
g.Megasphaera	0.00131	0.162684	0.0586208	0.0056075	1	NotSig	p__Firmicutes	c__Negativicutes	o__Veillonellales-Selenomonadales	f__Veillonellaceae	g__Megasphaera
g.Oscillospira	1.74e-05	-2.44451	0.883498	0.00575176	1	NotSig	p__Firmicutes	c__Clostridia	o__Oscillospirales	f__Oscillospiraceae	g__Oscillospira
g.Prevotellaceae_UCG.003	0.00347886	-0.470151	0.170892	0.00603281	1	NotSig	p__Bacteroidota	c__Bacteroidia	o__Bacteroidales	f__Prevotellaceae	g__Prevotellaceae_UCG-003
g.Mitochondria	0.000642339	-0.163846	0.0600369	0.00644905	1	NotSig	p__Proteobacteria	c__Alphaproteobacteria	o__Rickettsiales	f__Mitochondria	g__Mitochondria
g.Dongia	8.36e-06	2.78569	1.02778	0.0068217	1	NotSig	p__Proteobacteria	c__Alphaproteobacteria	o__Dongiales	f__Dongiaceae	g__Dongia
g.Pyramidobacter	5.59e-05	1.04286	0.385683	0.00695503	1	NotSig	p__Synergistota	c__Synergistia	o__Synergistales	f__Synergistaceae	g__Pyramidobacter
g.S5-A14a	1.88e-06	-2.98827	1.12921	0.00824932	1	NotSig	p__Firmicutes	c__Clostridia	o__Peptostreptococcales-Tissierellales	f__Anaerovoracaceae	g__S5-A14a
g.Bacteroidales_RF16_group	0.00171	-0.290483	0.110055	0.00841796	1	NotSig	p__Bacteroidota	c__Bacteroidia	o__Bacteroidales	f__Bacteroidales_RF16_group	g__Bacteroidales_RF16_group
g.Eubacterium_ruminantium_group	0.0194	0.883598	0.337375	0.00893537	1	NotSig	p__Firmicutes	c__Clostridia	o__Lachnospirales	f__Lachnospiraceae	g__Eubacterium_ruminantium_group
g.Anaerobiospirillum	3.13e-06	-2.53358	0.971394	0.00922167	1	NotSig	p__Proteobacteria	c__Gammaproteobacteria	o__Aeromonadales	f__Succinivibrionaceae	g__Anaerobiospirillum
g.Lachnospiraceae_NK3A20_group	0.0348	0.845179	0.326389	0.00973503	1	NotSig	p__Firmicutes	c__Clostridia	o__Lachnospirales	f__Lachnospiraceae	g__Lachnospiraceae_NK3A20_group
g.Ruminococcus_gauvreauii_group	0.00303	0.49384	0.191066	0.00987129	1	NotSig	p__Firmicutes	c__Clostridia	o__Lachnospirales	f__Lachnospiraceae	g__Ruminococcus_gauvreauii_group
g.Christensenellaceae_R.7_group	0.0339	-0.671231	0.26396	0.0111246	1	NotSig	p__Firmicutes	c__Clostridia	o__Christensenellales	f__Christensenellaceae	g__Christensenellaceae_R-7_group
g.Saccharimonadales	3.41e-05	1.23385	0.486556	0.0113494	1	NotSig	p__Patescibacteria	c__Saccharimonadia	o__Saccharimonadales	f__Saccharimonadales	g__Saccharimonadales
g.Allisonella	1.76e-05	1.77996	0.710723	0.0124041	1	NotSig	p__Firmicutes	c__Negativicutes	o__Veillonellales-Selenomonadales	f__Veillonellaceae	g__Allisonella
g.Sphingomonas	9.96e-05	1.35081	0.544795	0.0133015	1	NotSig	p__Proteobacteria	c__Alphaproteobacteria	o__Sphingomonadales	f__Sphingomonadaceae	g__Sphingomonas
g.Roseburia	2.51e-05	2.74717	1.11293	0.0137178	1	NotSig	p__Firmicutes	c__Clostridia	o__Lachnospirales	f__Lachnospiraceae	g__Roseburia
g.CAG-352	0.000611419	0.967435	0.393664	0.0141389	1	NotSig	p__Firmicutes	c__Clostridia	o__Oscillospirales	f__Ruminococcaceae	g__CAG-352
g.Endomicrobium	0.000252639	-0.92027	0.374579	0.0141662	1	NotSig	p__Elusimicrobiota	c__Endomicrobia	o__Endomicrobiales	f__Endomicrobiaceae	g__Endomicrobium
g.Kandleria	0.000178564	1.18304	0.499869	0.0181144	1	NotSig	p__Firmicutes	c__Bacilli	o__Erysipelotrichales	f__Erysipelatoclostridiaceae	g__Kandleria
g.Devosia	3.68e-06	2.59297	1.10506	0.0191238	1	NotSig	p__Proteobacteria	c__Alphaproteobacteria	o__Rhizobiales	f__Devosiaceae	g__Devosia
g.Olsenella	0.00152397	0.227677	0.0970485	0.0191469	1	NotSig	p__Actinobacteriota	c__Coriobacteriia	o__Coriobacteriales	f__Atopobiaceae	g__Olsenella
g.Blvii28_wastewater.sludge_group	0.000356	-0.178566	0.0780873	0.0223938	1	NotSig	p__Bacteroidota	c__Bacteroidia	o__Bacteroidales	f__Williamwhitmaniaceae	g__Blvii28_wastewater-sludge_group
g.Papillibacter	0.000417161	-0.167767	0.0742818	0.0241024	1	NotSig	p__Firmicutes	c__Clostridia	o__Oscillospirales	f__Oscillospiraceae	g__Papillibacter
g.Sediminispirochaeta	1.2e-05	-1.21719	0.547954	0.0265252	1	NotSig	p__Spirochaetota	c__Spirochaetia	o__Spirochaetales	f__Spirochaetaceae	g__Sediminispirochaeta
g.Prevotellaceae_UCG.004	0.00294442	-0.566429	0.256232	0.0272614	1	NotSig	p__Bacteroidota	c__Bacteroidia	o__Bacteroidales	f__Prevotellaceae	g__Prevotellaceae_UCG-004
g.Ruminococcaceae	0.000579353	-0.152275	0.0694044	0.0284353	1	NotSig	p__Firmicutes	c__Clostridia	o__Oscillospirales	f__Ruminococcaceae	g__Ruminococcaceae
g.Succinivibrionaceae_UCG.001	0.00312113	0.117945	0.0544695	0.0305698	1	NotSig	p__Proteobacteria	c__Gammaproteobacteria	o__Aeromonadales	f__Succinivibrionaceae	g__Succinivibrionaceae_UCG-001
g.Rokubacteriales	2.9e-06	2.78587	1.31254	0.0340114	1	NotSig	p__Methylomirabilota	c__Methylomirabilia	o__Rokubacteriales	f__Rokubacteriales	g__Rokubacteriales
g.Acidibacter	6.16e-06	-2.12741	1.01581	0.0364547	1	NotSig	p__Proteobacteria	c__Gammaproteobacteria	o__Gammaproteobacteria_Incertae_Sedis	f__Unknown_Family	g__Acidibacter
g.Schwartzia	0.000662	0.250241	0.120078	0.0373841	1	NotSig	p__Firmicutes	c__Negativicutes	o__Veillonellales-Selenomonadales	f__Selenomonadaceae	g__Schwartzia
g.AKAU4049	2.55e-05	1.9847	0.952539	0.037421	1	NotSig	p__Gemmatimonadota	c__AKAU4049	o__AKAU4049	f__AKAU4049	g__AKAU4049
g.Moryella	0.00417499	-0.467836	0.236568	0.0482155	1	NotSig	p__Firmicutes	c__Clostridia	o__Lachnospirales	f__Lachnospiraceae	g__Moryella
g.TK10	1.41e-05	1.84508	0.9439	0.0508583	1	NotSig	p__Chloroflexi	c__TK10	o__TK10	f__TK10	g__TK10
g.Erysipelotrichaceae_UCG-007	5.75e-05	0.936428	0.481663	0.052123	1	NotSig	p__Firmicutes	c__Bacilli	o__Erysipelotrichales	f__Erysipelotrichaceae	g__Erysipelotrichaceae_UCG-007
g.NK4A214_group	0.0227296	-0.557712	0.288099	0.0531357	1	NotSig	p__Firmicutes	c__Clostridia	o__Oscillospirales	f__Oscillospiraceae	g__NK4A214_group
g.V9D2013_group	5.26e-06	-1.28744	0.66711	0.0538716	1	NotSig	p__Firmicutes	c__Clostridia	o__Oscillospirales	f__Oscillospiraceae	g__V9D2013_group
g.Veillonellaceae_UCG.001	0.00219396	-0.198197	0.104532	0.058208	1	NotSig	p__Firmicutes	c__Negativicutes	o__Veillonellales-Selenomonadales	f__Selenomonadaceae	g__Veillonellaceae_UCG-001
g.Arenimonas	7.96e-06	1.79613	0.947967	0.0583842	1	NotSig	p__Proteobacteria	c__Gammaproteobacteria	o__Xanthomonadales	f__Xanthomonadaceae	g__Arenimonas
g.Succinivibrionaceae_UCG-002	0.00035	-0.807257	0.426617	0.0587147	1	NotSig	p__Proteobacteria	c__Gammaproteobacteria	o__Aeromonadales	f__Succinivibrionaceae	g__Succinivibrionaceae_UCG-002
g.Phenylobacterium	7.74e-06	1.82398	0.979088	0.0627295	1	NotSig	p__Proteobacteria	c__Alphaproteobacteria	o__Caulobacterales	f__Caulobacteraceae	g__Phenylobacterium
g.Oscillibacter	2.05e-05	1.24428	0.675684	0.0658076	1	NotSig	p__Firmicutes	c__Clostridia	o__Oscillospirales	f__Oscillospiraceae	g__Oscillibacter
g.Pontibacter	5.53e-06	2.57434	1.4019	0.0665712	1	NotSig	p__Bacteroidota	c__Bacteroidia	o__Cytophagales	f__Hymenobacteraceae	g__Pontibacter
g.Candidatus_Liberibacter	6.53e-06	-2.29865	1.25592	0.0674733	1	NotSig	p__Proteobacteria	c__Alphaproteobacteria	o__Rhizobiales	f__Rhizobiaceae	g__Candidatus_Liberibacter
g.Clostridium_sensu_stricto_13	1.22e-05	2.02909	1.12727	0.0721244	1	NotSig	p__Firmicutes	c__Clostridia	o__Clostridiales	f__Clostridiaceae	g__Clostridium_sensu_stricto_13
g.Lysobacter	1.18e-05	1.61601	0.89885	0.0724633	1	NotSig	p__Proteobacteria	c__Gammaproteobacteria	o__Xanthomonadales	f__Xanthomonadaceae	g__Lysobacter
g.Stenotrophomonas	5.58e-06	1.67575	0.932528	0.0726022	1	NotSig	p__Proteobacteria	c__Gammaproteobacteria	o__Xanthomonadales	f__Xanthomonadaceae	g__Stenotrophomonas
g.p.251.o5	0.000672177	-0.110444	0.0624393	0.0771911	1	NotSig	p__Bacteroidota	c__Bacteroidia	o__Bacteroidales	f__p-251-o5	g__p-251-o5
g.UCG-003	1.29e-05	1.04841	0.6018	0.0817585	1	NotSig	p__Firmicutes	c__Clostridia	o__Oscillospirales	f__Oscillospiraceae	g__UCG-003
g.Akkermansia	5.38e-06	1.6109	0.966727	0.0959196	1	NotSig	p__Verrucomicrobiota	c__Verrucomicrobiae	o__Verrucomicrobiales	f__Akkermansiaceae	g__Akkermansia
g.Succiniclasticum	0.0109985	0.235782	0.141503	0.0959346	1	NotSig	p__Firmicutes	c__Negativicutes	o__Acidaminococcales	f__Acidaminococcaceae	g__Succiniclasticum
g.Klebsiella	1.06e-05	1.98104	1.19229	0.0968819	1	NotSig	p__Proteobacteria	c__Gammaproteobacteria	o__Enterobacterales	f__Enterobacteriaceae	g__Klebsiella
g.p-1088-a5_gut_group	3.13e-06	-1.49474	0.90588	0.09921	1	NotSig	p__Planctomycetota	c__Planctomycetes	o__Pirellulales	f__Pirellulaceae	g__p-1088-a5_gut_group
g.Dubosiella	3.34e-05	1.54118	0.935503	0.0997455	1	NotSig	p__Firmicutes	c__Bacilli	o__Erysipelotrichales	f__Erysipelotrichaceae	g__Dubosiella
g.Lachnospiraceae_FE2018_group	8.49e-06	0.913726	0.55617	0.100683	1	NotSig	p__Firmicutes	c__Clostridia	o__Lachnospirales	f__Lachnospiraceae	g__Lachnospiraceae_FE2018_group
g.Solobacterium	0.000406271	0.131081	0.0806576	0.104407	1	NotSig	p__Firmicutes	c__Bacilli	o__Erysipelotrichales	f__Erysipelotrichaceae	g__Solobacterium
g.Clostridium_sensu_stricto_1	5.68e-05	1.11199	0.685538	0.105066	1	NotSig	p__Firmicutes	c__Clostridia	o__Clostridiales	f__Clostridiaceae	g__Clostridium_sensu_stricto_1
g.Fusobacterium	5.13e-06	-1.33941	0.830944	0.107258	1	NotSig	p__Fusobacteriota	c__Fusobacteriia	o__Fusobacteriales	f__Fusobacteriaceae	g__Fusobacterium
g.Lachnospira	0.00019	0.121125	0.0752135	0.107584	1	NotSig	p__Firmicutes	c__Clostridia	o__Lachnospirales	f__Lachnospiraceae	g__Lachnospira
g.Streptococcus	5.37e-05	1.08318	0.685414	0.114309	1	NotSig	p__Firmicutes	c__Bacilli	o__Lactobacillales	f__Streptococcaceae	g__Streptococcus
g.Subdoligranulum	1.04e-05	1.43204	0.911081	0.116274	1	NotSig	p__Firmicutes	c__Clostridia	o__Oscillospirales	f__Ruminococcaceae	g__Subdoligranulum
g.FD2005	0.000316	0.718456	0.458745	0.117596	1	NotSig	p__Firmicutes	c__Clostridia	o__Lachnospirales	f__Lachnospiraceae	g__FD2005
g.JG30-KF-AS9	3.13e-06	1.86718	1.19878	0.119615	1	NotSig	p__Chloroflexi	c__Ktedonobacteria	o__Ktedonobacterales	f__JG30-KF-AS9	g__JG30-KF-AS9
g.Lachnoclostridium	8.72e-05	0.613749	0.394613	0.120149	1	NotSig	p__Firmicutes	c__Clostridia	o__Lachnospirales	f__Lachnospiraceae	g__Lachnoclostridium
g.Bacteroides	0.000164	0.832847	0.536996	0.121195	1	NotSig	p__Bacteroidota	c__Bacteroidia	o__Bacteroidales	f__Bacteroidaceae	g__Bacteroides
g.vadinBE97	1.19e-05	-0.900601	0.583512	0.123009	1	NotSig	p__Verrucomicrobiota	c__Lentisphaeria	o__Victivallales	f__vadinBE97	g__vadinBE97
g.Desulfovibrio	0.00139	0.150115	0.0982804	0.126935	1	NotSig	p__Desulfobacterota	c__Desulfovibrionia	o__Desulfovibrionales	f__Desulfovibrionaceae	g__Desulfovibrio
g.Anaerovorax	0.00123	0.237482	0.1558	0.127719	1	NotSig	p__Firmicutes	c__Clostridia	o__Peptostreptococcales-Tissierellales	f__Anaerovoracaceae	g__Anaerovorax
g.Vicinamibacteraceae	2.91e-05	1.48986	0.988605	0.13208	1	NotSig	p__Acidobacteriota	c__Vicinamibacteria	o__Vicinamibacterales	f__Vicinamibacteraceae	g__Vicinamibacteraceae
g.Defluviitaleaceae_UCG.011	0.00307	-0.480596	0.320438	0.133941	1	NotSig	p__Firmicutes	c__Clostridia	o__Lachnospirales	f__Defluviitaleaceae	g__Defluviitaleaceae_UCG-011
g.Bacillus	5.11e-05	0.89528	0.60205	0.137278	1	NotSig	p__Firmicutes	c__Bacilli	o__Bacillales	f__Bacillaceae	g__Bacillus
g.Family_XIII_AD3011_group	0.000774	0.170897	0.115016	0.137597	1	NotSig	p__Firmicutes	c__Clostridia	o__Peptostreptococcales-Tissierellales	f__Anaerovoracaceae	g__Family_XIII_AD3011_group
g.Chloroplast	0.000124367	0.626769	0.428208	0.143551	1	NotSig	p__Cyanobacteria	c__Cyanobacteriia	o__Chloroplast	f__Chloroplast	g__Chloroplast
g.Pseudomonas	5.06e-05	1.11189	0.763721	0.145699	1	NotSig	p__Proteobacteria	c__Gammaproteobacteria	o__Pseudomonadales	f__Pseudomonadaceae	g__Pseudomonas
g.Romboutsia	4.59e-05	1.01706	0.699267	0.146093	1	NotSig	p__Firmicutes	c__Clostridia	o__Peptostreptococcales-Tissierellales	f__Peptostreptococcaceae	g__Romboutsia
g.OLB14	1.2e-06	2.08335	1.43856	0.147833	1	NotSig	p__Chloroflexi	c__OLB14	o__OLB14	f__OLB14	g__OLB14
g.Ahniella	5.38e-06	1.75199	1.2111	0.148282	1	NotSig	p__Proteobacteria	c__Gammaproteobacteria	o__Xanthomonadales	f__Rhodanobacteraceae	g__Ahniella
g.Ochrobactrum	6.58e-06	1.3855	0.974315	0.155293	1	NotSig	p__Proteobacteria	c__Alphaproteobacteria	o__Rhizobiales	f__Rhizobiaceae	g__Ochrobactrum
g.MND1	2.4e-05	1.35711	0.95452	0.155365	1	NotSig	p__Proteobacteria	c__Gammaproteobacteria	o__Burkholderiales	f__Nitrosomonadaceae	g__MND1
g.Coriobacteriaceae_UCG-002	3.55e-06	1.92654	1.35652	0.155821	1	NotSig	p__Actinobacteriota	c__Coriobacteriia	o__Coriobacteriales	f__Atopobiaceae	g__Coriobacteriaceae_UCG-002
g.Bifidobacterium	0.000251712	0.532991	0.381937	0.163139	1	NotSig	p__Actinobacteriota	c__Actinobacteria	o__Bifidobacteriales	f__Bifidobacteriaceae	g__Bifidobacterium
g.Fretibacterium	8.28e-05	-0.568788	0.409328	0.164933	1	NotSig	p__Synergistota	c__Synergistia	o__Synergistales	f__Synergistaceae	g__Fretibacterium
g.Lachnospiraceae_UCG-009	0.000186	-0.512115	0.370356	0.16701	1	NotSig	p__Firmicutes	c__Clostridia	o__Lachnospirales	f__Lachnospiraceae	g__Lachnospiraceae_UCG-009
g.bacteriap25	5.76e-06	1.8145	1.31597	0.168218	1	NotSig	p__Myxococcota	c__bacteriap25	o__bacteriap25	f__bacteriap25	g__bacteriap25
g.Bacteroidales_UCG.001	0.00264	-0.18383	0.134103	0.170705	1	NotSig	p__Bacteroidota	c__Bacteroidia	o__Bacteroidales	f__Bacteroidales_UCG-001	g__Bacteroidales_UCG-001
g.Streptomyces	2e-05	1.07576	0.805505	0.181976	1	NotSig	p__Actinobacteriota	c__Actinobacteria	o__Streptomycetales	f__Streptomycetaceae	g__Streptomyces
g.Anaerovibrio	0.00158	-0.126338	0.0948657	0.183209	1	NotSig	p__Firmicutes	c__Negativicutes	o__Veillonellales-Selenomonadales	f__Selenomonadaceae	g__Anaerovibrio
g.Nitrospira	2.32e-05	1.10958	0.848388	0.191181	1	NotSig	p__Nitrospirota	c__Nitrospiria	o__Nitrospirales	f__Nitrospiraceae	g__Nitrospira
g.UCG-001	0.00063	0.524242	0.400894	0.191246	1	NotSig	p__Firmicutes	c__Clostridia	o__Oscillospirales	f__Ruminococcaceae	g__UCG-001
g.Subgroup_7	2.28e-05	1.17507	0.902251	0.193051	1	NotSig	p__Acidobacteriota	c__Holophagae	o__Subgroup_7	f__Subgroup_7	g__Subgroup_7
g.WPS-2	4.16e-06	1.54922	1.1965	0.195654	1	NotSig	p__WPS-2	c__WPS-2	o__WPS-2	f__WPS-2	g__WPS-2
g.Izemoplasmatales	9.97e-05	-0.497721	0.389408	0.201458	1	NotSig	p__Firmicutes	c__Bacilli	o__Izemoplasmatales	f__Izemoplasmatales	g__Izemoplasmatales
g.Caldalkalibacillus	1.94e-05	-0.924009	0.723922	0.202078	1	NotSig	p__Firmicutes	c__Bacilli	o__Caldalkalibacillales	f__Caldalkalibacillaceae	g__Caldalkalibacillus
g.Pseudarthrobacter	1.98e-05	1.0903	0.856256	0.203162	1	NotSig	p__Actinobacteriota	c__Actinobacteria	o__Micrococcales	f__Micrococcaceae	g__Pseudarthrobacter
g.Acetitomaculum	0.00338	0.200075	0.158403	0.206821	1	NotSig	p__Firmicutes	c__Clostridia	o__Lachnospirales	f__Lachnospiraceae	g__Acetitomaculum
g.Pseudoscardovia	0.000136	0.905566	0.719624	0.20851	1	NotSig	p__Actinobacteriota	c__Actinobacteria	o__Bifidobacteriales	f__Bifidobacteriaceae	g__Pseudoscardovia
g.Lachnospiraceae	4.16e-05	0.707302	0.563251	0.209465	1	NotSig	p__Firmicutes	c__Clostridia	o__Lachnospirales	f__Lachnospiraceae	g__Lachnospiraceae
g.Subgroup_10	9.44e-06	1.12903	0.912183	0.216076	1	NotSig	p__Acidobacteriota	c__Thermoanaerobaculia	o__Thermoanaerobaculales	f__Thermoanaerobaculaceae	g__Subgroup_10
g.RB41	4.23e-06	1.42623	1.16804	0.222322	1	NotSig	p__Acidobacteriota	c__Blastocatellia	o__Pyrinomonadales	f__Pyrinomonadaceae	g__RB41
g.Woeseia	6.48e-06	1.31469	1.0881	0.227203	1	NotSig	p__Proteobacteria	c__Gammaproteobacteria	o__Steroidobacterales	f__Woeseiaceae	g__Woeseia
g.Erysipelotrichaceae_UCG.009	0.00287	0.208152	0.173715	0.231073	1	NotSig	p__Firmicutes	c__Bacilli	o__Erysipelotrichales	f__Erysipelotrichaceae	g__Erysipelotrichaceae_UCG-009
g.Eubacterium_xylanophilum_group	0.000306663	0.0924841	0.077313	0.231856	1	NotSig	p__Firmicutes	c__Clostridia	o__Lachnospirales	f__Lachnospiraceae	g__Eubacterium_xylanophilum_group
g.Lachnospiraceae_UCG-001	6.16e-06	1.16845	0.978036	0.232458	1	NotSig	p__Firmicutes	c__Clostridia	o__Lachnospirales	f__Lachnospiraceae	g__Lachnospiraceae_UCG-001
g.Elusimicrobium	1.4e-05	0.794239	0.671588	0.237204	1	NotSig	p__Elusimicrobiota	c__Elusimicrobia	o__Elusimicrobiales	f__Elusimicrobiaceae	g__Elusimicrobium
g.Lachnospiraceae_AC2044_group	0.000124	-0.618847	0.523734	0.237609	1	NotSig	p__Firmicutes	c__Clostridia	o__Lachnospirales	f__Lachnospiraceae	g__Lachnospiraceae_AC2044_group
g.Bradyrhizobium	6.17e-05	0.753185	0.648564	0.245759	1	NotSig	p__Proteobacteria	c__Alphaproteobacteria	o__Rhizobiales	f__Xanthobacteraceae	g__Bradyrhizobium
g.TRA3-20	1.47e-05	1.10143	0.956424	0.249723	1	NotSig	p__Proteobacteria	c__Gammaproteobacteria	o__Burkholderiales	f__TRA3-20	g__TRA3-20
g.MB-A2-108	5.83e-06	1.37253	1.19789	0.252122	1	NotSig	p__Actinobacteriota	c__MB-A2-108	o__MB-A2-108	f__MB-A2-108	g__MB-A2-108
g.Granulicella	5.28e-06	1.26721	1.1147	0.255855	1	NotSig	p__Acidobacteriota	c__Acidobacteriae	o__Acidobacteriales	f__Acidobacteriaceae_(Subgroup_1)	g__Granulicella
g.Sphaerochaeta	1.57e-05	0.784479	0.690334	0.256039	1	NotSig	p__Spirochaetota	c__Spirochaetia	o__Spirochaetales	f__Spirochaetaceae	g__Sphaerochaeta
g.Youngiibacter	6.16e-06	1.66145	1.48636	0.263889	1	NotSig	p__Firmicutes	c__Clostridia	o__Clostridiales	f__Clostridiaceae	g__Youngiibacter
g.Gastranaerophilales	0.000391825	0.41188	0.372969	0.269684	1	NotSig	p__Cyanobacteria	c__Vampirivibrionia	o__Gastranaerophilales	f__Gastranaerophilales	g__Gastranaerophilales
g.Candidatus_Koribacter	3.79e-05	0.767777	0.700606	0.273365	1	NotSig	p__Acidobacteriota	c__Acidobacteriae	o__Acidobacteriales	f__Koribacteraceae	g__Candidatus_Koribacter
g.Ammoniphilus	2.95e-06	1.42958	1.3165	0.277755	1	NotSig	p__Firmicutes	c__Bacilli	o__Paenibacillales	f__Paenibacillaceae	g__Ammoniphilus
g.Gemmatimonas	2.36e-05	0.981778	0.911149	0.281479	1	NotSig	p__Gemmatimonadota	c__Gemmatimonadetes	o__Gemmatimonadales	f__Gemmatimonadaceae	g__Gemmatimonas
g.Succinivibrio	0.00835279	0.11302	0.106324	0.288021	1	NotSig	p__Proteobacteria	c__Gammaproteobacteria	o__Aeromonadales	f__Succinivibrionaceae	g__Succinivibrio
g.SC-I-84	1.6e-06	1.50751	1.42983	0.291956	1	NotSig	p__Proteobacteria	c__Gammaproteobacteria	o__Burkholderiales	f__SC-I-84	g__SC-I-84
g.S085	5.81e-06	-1.27969	1.21554	0.292666	1	NotSig	p__Chloroflexi	c__Dehalococcoidia	o__S085	f__S085	g__S085
g.Acidipila	3.38e-06	1.25876	1.19711	0.293253	1	NotSig	p__Acidobacteriota	c__Acidobacteriae	o__Acidobacteriales	f__Acidobacteriaceae_(Subgroup_1)	g__Acidipila
g.Eubacterium_siraeum_group	1.04e-05	1.22168	1.17417	0.298345	1	NotSig	p__Firmicutes	c__Clostridia	o__Oscillospirales	f__Ruminococcaceae	g__Eubacterium_siraeum_group
g.Candidatus_Saccharimonas	0.00254	0.107152	0.104458	0.305205	1	NotSig	p__Patescibacteria	c__Saccharimonadia	o__Saccharimonadales	f__Saccharimonadaceae	g__Candidatus_Saccharimonas
g.Eubacterium_nodatum_group	0.00153	0.171567	0.167382	0.305581	1	NotSig	p__Firmicutes	c__Clostridia	o__Peptostreptococcales-Tissierellales	f__Anaerovoracaceae	g__Eubacterium_nodatum_group
g.IMCC26256	1.28e-05	0.835061	0.817472	0.307227	1	NotSig	p__Actinobacteriota	c__Acidimicrobiia	o__IMCC26256	f__IMCC26256	g__IMCC26256
g.Cutibacterium	1.17e-05	1.37878	1.35478	0.30903	1	NotSig	p__Actinobacteriota	c__Actinobacteria	o__Propionibacteriales	f__Propionibacteriaceae	g__Cutibacterium
g.Incertae_Sedis	9.71e-05	-0.364243	0.362297	0.314932	1	NotSig	p__Firmicutes	c__Clostridia	o__Oscillospirales	f__Ruminococcaceae	g__Incertae_Sedis
g.Denitrobacterium	1.56e-05	0.51018	0.507468	0.314946	1	NotSig	p__Actinobacteriota	c__Coriobacteriia	o__Coriobacteriales	f__Eggerthellaceae	g__Denitrobacterium
g.Anaerofustis	4.86e-05	-0.404048	0.402697	0.315903	1	NotSig	p__Firmicutes	c__Clostridia	o__Eubacteriales	f__Anaerofustaceae	g__Anaerofustis
g.Conexibacter	5.86e-06	-1.08096	1.07837	0.316365	1	NotSig	p__Actinobacteriota	c__Thermoleophilia	o__Solirubrobacterales	f__Solirubrobacteraceae	g__Conexibacter
g.Mailhella	3.45e-06	-0.986814	1.0003	0.324091	1	NotSig	p__Desulfobacterota	c__Desulfovibrionia	o__Desulfovibrionales	f__Desulfovibrionaceae	g__Mailhella
g.Ilumatobacter	7.64e-06	0.952451	0.971021	0.326863	1	NotSig	p__Actinobacteriota	c__Acidimicrobiia	o__Microtrichales	f__Ilumatobacteraceae	g__Ilumatobacter
g.Enterorhabdus	2.87e-05	-0.428948	0.439241	0.328991	1	NotSig	p__Actinobacteriota	c__Coriobacteriia	o__Coriobacteriales	f__Eggerthellaceae	g__Enterorhabdus
g.Microvirga	2.93e-06	1.20505	1.25407	0.336799	1	NotSig	p__Proteobacteria	c__Alphaproteobacteria	o__Rhizobiales	f__Beijerinckiaceae	g__Microvirga
g.Asteroleplasma	2.13e-05	0.492976	0.517403	0.3409	1	NotSig	p__Firmicutes	c__Bacilli	o__Erysipelotrichales	f__Erysipelatoclostridiaceae	g__Asteroleplasma
g.Lactobacillus	9.72e-05	0.485386	0.510115	0.341541	1	NotSig	p__Firmicutes	c__Bacilli	o__Lactobacillales	f__Lactobacillaceae	g__Lactobacillus
g.Eubacterium_hallii_group	5.44e-05	0.379036	0.398519	0.341751	1	NotSig	p__Firmicutes	c__Clostridia	o__Lachnospirales	f__Lachnospiraceae	g__Eubacterium_hallii_group
g.Halomonas	2.15e-06	1.15414	1.21513	0.342412	1	NotSig	p__Proteobacteria	c__Gammaproteobacteria	o__Oceanospirillales	f__Halomonadaceae	g__Halomonas
g.Muribaculaceae	0.0212547	0.225219	0.237983	0.344162	1	NotSig	p__Bacteroidota	c__Bacteroidia	o__Bacteroidales	f__Muribaculaceae	g__Muribaculaceae
g.Parabacteroides	2.75e-05	0.673092	0.727914	0.355325	1	NotSig	p__Bacteroidota	c__Bacteroidia	o__Bacteroidales	f__Tannerellaceae	g__Parabacteroides
g.Faecalibaculum	8.99e-06	1.27346	1.38962	0.359647	1	NotSig	p__Firmicutes	c__Bacilli	o__Erysipelotrichales	f__Erysipelotrichaceae	g__Faecalibaculum
g.Catenisphaera	2.18e-05	0.519656	0.57625	0.36736	1	NotSig	p__Firmicutes	c__Bacilli	o__Erysipelotrichales	f__Erysipelotrichaceae	g__Catenisphaera
g.Stenotrophobacter	5.28e-06	1.11028	1.23352	0.368262	1	NotSig	p__Acidobacteriota	c__Blastocatellia	o__Blastocatellales	f__Blastocatellaceae	g__Stenotrophobacter
g.Howardella	6.14e-05	-0.322705	0.366388	0.378626	1	NotSig	p__Firmicutes	c__Clostridia	o__Lachnospirales	f__Lachnospiraceae	g__Howardella
g.Candidatus_Entotheonella	7.79e-06	-1.06581	1.21218	0.379449	1	NotSig	p__Entotheonellaeota	c__Entotheonellia	o__Entotheonellales	f__Entotheonellaceae	g__Candidatus_Entotheonella
g.Alcaligenes	8.41e-06	0.731563	0.833821	0.380476	1	NotSig	p__Proteobacteria	c__Gammaproteobacteria	o__Burkholderiales	f__Alcaligenaceae	g__Alcaligenes
g.Lachnospiraceae_UCG-010	4.4e-05	0.35371	0.404258	0.38178	1	NotSig	p__Firmicutes	c__Clostridia	o__Lachnospirales	f__Lachnospiraceae	g__Lachnospiraceae_UCG-010
g.Brevundimonas	1.11e-05	0.603938	0.711163	0.395934	1	NotSig	p__Proteobacteria	c__Alphaproteobacteria	o__Caulobacterales	f__Caulobacteraceae	g__Brevundimonas
g.Turicibacter	3.96e-06	1.11926	1.32171	0.397269	1	NotSig	p__Firmicutes	c__Bacilli	o__Erysipelotrichales	f__Erysipelotrichaceae	g__Turicibacter
g.Pseudoxanthomonas	2.38e-06	1.17438	1.39194	0.399016	1	NotSig	p__Proteobacteria	c__Gammaproteobacteria	o__Xanthomonadales	f__Xanthomonadaceae	g__Pseudoxanthomonas
g.Family_XIII_UCG.001	0.000286	0.0688768	0.0824771	0.403836	1	NotSig	p__Firmicutes	c__Clostridia	o__Peptostreptococcales-Tissierellales	f__Anaerovoracaceae	g__Family_XIII_UCG-001
g.Novosphingobium	9.29e-06	1.04892	1.26379	0.406724	1	NotSig	p__Proteobacteria	c__Alphaproteobacteria	o__Sphingomonadales	f__Sphingomonadaceae	g__Novosphingobium
g.Flexilinea	7.82e-05	-0.345377	0.423801	0.415271	1	NotSig	p__Chloroflexi	c__Anaerolineae	o__Anaerolineales	f__Anaerolineaceae	g__Flexilinea
g.Edaphobacter	2.76e-05	0.593561	0.729151	0.41579	1	NotSig	p__Acidobacteriota	c__Acidobacteriae	o__Acidobacteriales	f__Acidobacteriaceae_(Subgroup_1)	g__Edaphobacter
g.Faecalibacterium	7.43e-05	0.483366	0.59668	0.418056	1	NotSig	p__Firmicutes	c__Clostridia	o__Oscillospirales	f__Ruminococcaceae	g__Faecalibacterium
g.Trichococcus	9.79e-06	1.0243	1.30159	0.431473	1	NotSig	p__Firmicutes	c__Bacilli	o__Lactobacillales	f__Carnobacteriaceae	g__Trichococcus
g.PLTA13	8.06e-06	0.792606	1.01406	0.434604	1	NotSig	p__Proteobacteria	c__Gammaproteobacteria	o__PLTA13	f__PLTA13	g__PLTA13
g.Bacteroidetes_BD2-2	1.9e-05	0.580665	0.748098	0.437799	1	NotSig	p__Bacteroidota	c__Bacteroidia	o__Bacteroidales	f__Bacteroidetes_BD2-2	g__Bacteroidetes_BD2-2
g.Absconditabacteriales_(SR1)	6.2e-05	0.355299	0.463499	0.443503	1	NotSig	p__Patescibacteria	c__Gracilibacteria	o__Absconditabacteriales_(SR1)	f__Absconditabacteriales_(SR1)	g__Absconditabacteriales_(SR1)
g.Staphylococcus	1.93e-06	1.08385	1.42565	0.44726	1	NotSig	p__Firmicutes	c__Bacilli	o__Staphylococcales	f__Staphylococcaceae	g__Staphylococcus
g.Mogibacterium	0.000239798	-0.0567381	0.0746954	0.447655	1	NotSig	p__Firmicutes	c__Clostridia	o__Peptostreptococcales-Tissierellales	f__Anaerovoracaceae	g__Mogibacterium
g.Ellin6067	7.66e-06	0.71653	0.950615	0.451153	1	NotSig	p__Proteobacteria	c__Gammaproteobacteria	o__Burkholderiales	f__Nitrosomonadaceae	g__Ellin6067
g.Saccharofermentans	0.0516	0.224235	0.298963	0.453383	1	NotSig	p__Firmicutes	c__Clostridia	o__Clostridia	f__Hungateiclostridiaceae	g__Saccharofermentans
g.Catonella	3.18e-05	0.425106	0.571854	0.457404	1	NotSig	p__Firmicutes	c__Clostridia	o__Lachnospirales	f__Lachnospiraceae	g__Catonella
g.UCG-012	5.31e-06	0.732625	0.990782	0.459792	1	NotSig	p__Firmicutes	c__Clostridia	o__Clostridia	f__Hungateiclostridiaceae	g__UCG-012
g.Odoribacter	1.83e-05	0.874757	1.21355	0.471165	1	NotSig	p__Bacteroidota	c__Bacteroidia	o__Bacteroidales	f__Marinifilaceae	g__Odoribacter
g.Leuconostoc	1.38e-05	0.640153	0.89161	0.472921	1	NotSig	p__Firmicutes	c__Bacilli	o__Lactobacillales	f__Leuconostocaceae	g__Leuconostoc
g.Acidothermus	3.62e-05	0.587107	0.821781	0.475106	1	NotSig	p__Actinobacteriota	c__Actinobacteria	o__Frankiales	f__Acidothermaceae	g__Acidothermus
g.Aeriscardovia	1.11e-05	0.774622	1.09705	0.480272	1	NotSig	p__Actinobacteriota	c__Actinobacteria	o__Bifidobacteriales	f__Bifidobacteriaceae	g__Aeriscardovia
g.UCG.005	0.00160237	0.108311	0.1571	0.490689	1	NotSig	p__Firmicutes	c__Clostridia	o__Oscillospirales	f__Oscillospiraceae	g__UCG-005
g.0319-7L14	4.31e-06	-0.916841	1.34121	0.494371	1	NotSig	p__Actinobacteriota	c__Actinobacteria	o__0319-7L14	f__0319-7L14	g__0319-7L14
g.Sporacetigenium	6.61e-06	0.91498	1.33958	0.494723	1	NotSig	p__Firmicutes	c__Clostridia	o__Peptostreptococcales-Tissierellales	f__Peptostreptococcaceae	g__Sporacetigenium
g.Terrimonas	5.61e-06	0.763699	1.12022	0.495542	1	NotSig	p__Bacteroidota	c__Bacteroidia	o__Chitinophagales	f__Chitinophagaceae	g__Terrimonas
g.Eubacterium_cellulosolvens_group	5.36e-05	0.3255	0.479227	0.497138	1	NotSig	p__Firmicutes	c__Clostridia	o__Lachnospirales	f__Lachnospiraceae	g__Eubacterium_cellulosolvens_group
g.Nocardioides	2.1e-06	0.932617	1.40056	0.505618	1	NotSig	p__Actinobacteriota	c__Actinobacteria	o__Propionibacteriales	f__Nocardioidaceae	g__Nocardioides
g.Methylobacterium-Methylorubrum	3.16e-05	0.745437	1.153	0.518075	1	NotSig	p__Proteobacteria	c__Alphaproteobacteria	o__Rhizobiales	f__Beijerinckiaceae	g__Methylobacterium-Methylorubrum
g.Selenomonas	0.0104812	0.101379	0.157984	0.521194	1	NotSig	p__Firmicutes	c__Negativicutes	o__Veillonellales-Selenomonadales	f__Selenomonadaceae	g__Selenomonas
g.Quinella	0.00122	-0.258316	0.406972	0.525735	1	NotSig	p__Firmicutes	c__Negativicutes	o__Veillonellales-Selenomonadales	f__Selenomonadaceae	g__Quinella
g.Gaiella	4.76e-06	0.663194	1.04551	0.525996	1	NotSig	p__Actinobacteriota	c__Thermoleophilia	o__Gaiellales	f__Gaiellaceae	g__Gaiella
g.Ruminobacter	4.09e-05	0.353435	0.559702	0.52786	1	NotSig	p__Proteobacteria	c__Gammaproteobacteria	o__Aeromonadales	f__Succinivibrionaceae	g__Ruminobacter
g.Nitrosospira	1.22e-05	0.763924	1.21234	0.528741	1	NotSig	p__Proteobacteria	c__Gammaproteobacteria	o__Burkholderiales	f__Nitrosomonadaceae	g__Nitrosospira
g.Blautia	0.000816	0.0476515	0.0780204	0.541483	1	NotSig	p__Firmicutes	c__Clostridia	o__Lachnospirales	f__Lachnospiraceae	g__Blautia
g.Limibaculum	4.21e-06	-0.802647	1.31613	0.54208	1	NotSig	p__Proteobacteria	c__Alphaproteobacteria	o__Rhodobacterales	f__Rhodobacteraceae	g__Limibaculum
g.Marvinbryantia	0.000256794	-0.225978	0.372925	0.544662	1	NotSig	p__Firmicutes	c__Clostridia	o__Lachnospirales	f__Lachnospiraceae	g__Marvinbryantia
g.Sutterella	1.55e-05	0.320829	0.530304	0.545306	1	NotSig	p__Proteobacteria	c__Gammaproteobacteria	o__Burkholderiales	f__Sutterellaceae	g__Sutterella
g.Prevotellaceae_YAB2003_group	0.00280786	0.0555643	0.0931673	0.551032	1	NotSig	p__Bacteroidota	c__Bacteroidia	o__Bacteroidales	f__Prevotellaceae	g__Prevotellaceae_YAB2003_group
g.Eubacterium_coprostanoligenes_group	0.00694	0.203293	0.347195	0.558309	1	NotSig	p__Firmicutes	c__Clostridia	o__Oscillospirales	f__Eubacterium_coprostanoligenes_group	g__Eubacterium_coprostanoligenes_group
g.Exiguobacterium	3.52e-05	0.701048	1.19758	0.558403	1	NotSig	p__Firmicutes	c__Bacilli	o__Exiguobacterales	f__Exiguobacteraceae	g__Exiguobacterium
g.Butyrivibrio	0.00517	-0.101616	0.175529	0.562764	1	NotSig	p__Firmicutes	c__Clostridia	o__Lachnospirales	f__Lachnospiraceae	g__Butyrivibrio
g.Prevotellaceae_UCG.001	0.0309979	-0.150186	0.267297	0.574315	1	NotSig	p__Bacteroidota	c__Bacteroidia	o__Bacteroidales	f__Prevotellaceae	g__Prevotellaceae_UCG-001
g.HOC36	6.68e-06	0.737619	1.31708	0.575562	1	NotSig	p__Proteobacteria	c__Gammaproteobacteria	o__HOC36	f__HOC36	g__HOC36
g.Anaerorhabdus_furcosa_group	0.000383	0.0464926	0.0833334	0.577016	1	NotSig	p__Firmicutes	c__Bacilli	o__Erysipelotrichales	f__Erysipelotrichaceae	g__Anaerorhabdus_furcosa_group
g.Christensenellaceae	4.66e-06	-0.493918	0.895125	0.581203	1	NotSig	p__Firmicutes	c__Clostridia	o__Christensenellales	f__Christensenellaceae	g__Christensenellaceae
g.S0134_terrestrial_group	2.9e-05	-0.601139	1.10634	0.586988	1	NotSig	p__Gemmatimonadota	c__S0134_terrestrial_group	o__S0134_terrestrial_group	f__S0134_terrestrial_group	g__S0134_terrestrial_group
g.Tuzzerella	2.51e-05	0.2756	0.518992	0.595502	1	NotSig	p__Firmicutes	c__Clostridia	o__Lachnospirales	f__Lachnospiraceae	g__Tuzzerella
g.Pseudoramibacter	1.81e-05	-0.269457	0.508121	0.596006	1	NotSig	p__Firmicutes	c__Clostridia	o__Eubacteriales	f__Eubacteriaceae	g__Pseudoramibacter
g.PAUC26f	6.73e-06	0.586074	1.11097	0.597925	1	NotSig	p__Acidobacteriota	c__Acidobacteriae	o__PAUC26f	f__PAUC26f	g__PAUC26f
g.Candidatus_Solibacter	9.59e-06	-0.539362	1.02793	0.599888	1	NotSig	p__Acidobacteriota	c__Acidobacteriae	o__Solibacterales	f__Solibacteraceae	g__Candidatus_Solibacter
g.Oscillospiraceae	2.2e-06	0.613728	1.18728	0.605314	1	NotSig	p__Firmicutes	c__Clostridia	o__Oscillospirales	f__Oscillospiraceae	g__Oscillospiraceae
g.Candidatus_Xiphinematobacter	9.84e-06	-0.587821	1.15946	0.61227	1	NotSig	p__Verrucomicrobiota	c__Verrucomicrobiae	o__Chthoniobacterales	f__Xiphinematobacteraceae	g__Candidatus_Xiphinematobacter
g.Anaeroplasma	0.000396181	0.20364	0.408405	0.618143	1	NotSig	p__Firmicutes	c__Bacilli	o__Acholeplasmatales	f__Acholeplasmataceae	g__Anaeroplasma
g.Paludicola	8.88e-05	0.180525	0.375238	0.630541	1	NotSig	p__Firmicutes	c__Clostridia	o__Oscillospirales	f__Ruminococcaceae	g__Paludicola
g.Lachnobacterium	4.28e-05	-0.38505	0.80388	0.632038	1	NotSig	p__Firmicutes	c__Clostridia	o__Lachnospirales	f__Lachnospiraceae	g__Lachnobacterium
g.Fibrobacter	0.0576	-0.114483	0.240067	0.633539	1	NotSig	p__Fibrobacterota	c__Fibrobacteria	o__Fibrobacterales	f__Fibrobacteraceae	g__Fibrobacter
g.Brachymonas	9.99e-06	0.258051	0.541887	0.634018	1	NotSig	p__Proteobacteria	c__Gammaproteobacteria	o__Burkholderiales	f__Comamonadaceae	g__Brachymonas
g.Corynebacterium	8.46e-06	0.529698	1.12862	0.638923	1	NotSig	p__Actinobacteriota	c__Actinobacteria	o__Corynebacteriales	f__Corynebacteriaceae	g__Corynebacterium
g.Candidatus_Udaeobacter	8.44e-06	-0.569265	1.21817	0.640366	1	NotSig	p__Verrucomicrobiota	c__Verrucomicrobiae	o__Chthoniobacterales	f__Chthoniobacteraceae	g__Candidatus_Udaeobacter
g.Desulfobulbus	0.000437	-0.0360484	0.0784471	0.645945	1	NotSig	p__Desulfobacterota	c__Desulfobulbia	o__Desulfobulbales	f__Desulfobulbaceae	g__Desulfobulbus
g.Escherichia-Shigella	0.000111	0.207998	0.458638	0.650266	1	NotSig	p__Proteobacteria	c__Gammaproteobacteria	o__Enterobacterales	f__Enterobacteriaceae	g__Escherichia-Shigella
g.Erysipelotrichaceae_UCG.008	0.000299	0.0335366	0.0742138	0.651434	1	NotSig	p__Firmicutes	c__Bacilli	o__Erysipelotrichales	f__Erysipelotrichaceae	g__Erysipelotrichaceae_UCG-008
g.Tyzzerella	8.43e-05	0.179066	0.424516	0.673241	1	NotSig	p__Firmicutes	c__Clostridia	o__Lachnospirales	f__Lachnospiraceae	g__Tyzzerella
g.Lachnospiraceae_XPB1014_group	0.00432	-0.0349221	0.0833851	0.675438	1	NotSig	p__Firmicutes	c__Clostridia	o__Lachnospirales	f__Lachnospiraceae	g__Lachnospiraceae_XPB1014_group
g.U29.B03	0.000596226	-0.0390843	0.0960059	0.684009	1	NotSig	p__Bacteroidota	c__Bacteroidia	o__Bacteroidales	f__Rikenellaceae	g__U29-B03
g.Eubacterium_saphenum_group	2.21e-05	0.179596	0.443873	0.685839	1	NotSig	p__Firmicutes	c__Clostridia	o__Peptostreptococcales-Tissierellales	f__Anaerovoracaceae	g__Eubacterium_saphenum_group
g.DNF00809	0.000179	0.14687	0.368036	0.68992	1	NotSig	p__Actinobacteriota	c__Coriobacteriia	o__Coriobacteriales	f__Eggerthellaceae	g__DNF00809
g.UCG.002	0.00275	-0.0720319	0.184448	0.696221	1	NotSig	p__Firmicutes	c__Clostridia	o__Oscillospirales	f__Oscillospiraceae	g__UCG-002
g.Fusicatenibacter	1.21e-05	-0.48933	1.259	0.697596	1	NotSig	p__Firmicutes	c__Clostridia	o__Lachnospirales	f__Lachnospiraceae	g__Fusicatenibacter
g.Acinetobacter	0.000147548	0.278775	0.728914	0.702197	1	NotSig	p__Proteobacteria	c__Gammaproteobacteria	o__Pseudomonadales	f__Moraxellaceae	g__Acinetobacter
g.Ruminococcus_gnavus_group	3.48e-06	0.531631	1.39148	0.702487	1	NotSig	p__Firmicutes	c__Clostridia	o__Lachnospirales	f__Lachnospiraceae	g__Ruminococcus_gnavus_group
g.Prevotella	0.199236	0.134145	0.358292	0.708175	1	NotSig	p__Bacteroidota	c__Bacteroidia	o__Bacteroidales	f__Prevotellaceae	g__Prevotella
g.Haliangium	5.43e-06	0.390448	1.06559	0.714125	1	NotSig	p__Myxococcota	c__Polyangia	o__Haliangiales	f__Haliangiaceae	g__Haliangium
g.KD4-96	2.68e-06	0.466699	1.33456	0.726627	1	NotSig	p__Chloroflexi	c__KD4-96	o__KD4-96	f__KD4-96	g__KD4-96
g.Ensifer	3.91e-06	0.4861	1.42488	0.733053	1	NotSig	p__Proteobacteria	c__Alphaproteobacteria	o__Rhizobiales	f__Rhizobiaceae	g__Ensifer
g.AD3	1.68e-05	0.273792	0.83747	0.743783	1	NotSig	p__Chloroflexi	c__AD3	o__AD3	f__AD3	g__AD3
g.Clostridia_vadinBB60_group	0.0014	-0.0407036	0.127333	0.749282	1	NotSig	p__Firmicutes	c__Clostridia	o__Clostridia_vadinBB60_group	f__Clostridia_vadinBB60_group	g__Clostridia_vadinBB60_group
g.Succinimonas	7.06e-06	0.321357	1.0216	0.753152	1	NotSig	p__Proteobacteria	c__Gammaproteobacteria	o__Aeromonadales	f__Succinivibrionaceae	g__Succinimonas
g.Lachnospiraceae_UCG.002	0.000313046	-0.0243462	0.0790008	0.758004	1	NotSig	p__Firmicutes	c__Clostridia	o__Lachnospirales	f__Lachnospiraceae	g__Lachnospiraceae_UCG-002
g.Eubacterium_ventriosum_group	0.000186	0.102411	0.362436	0.777563	1	NotSig	p__Firmicutes	c__Clostridia	o__Lachnospirales	f__Lachnospiraceae	g__Eubacterium_ventriosum_group
g.Coprococcus	5.25e-05	-0.129423	0.463022	0.779899	1	NotSig	p__Firmicutes	c__Clostridia	o__Lachnospirales	f__Lachnospiraceae	g__Coprococcus
g.Treponema	0.0639	-0.0558403	0.20039	0.780558	1	NotSig	p__Spirochaetota	c__Spirochaetia	o__Spirochaetales	f__Spirochaetaceae	g__Treponema
g.Colidextribacter	7.35e-05	-0.108682	0.424484	0.797971	1	NotSig	p__Firmicutes	c__Clostridia	o__Oscillospirales	f__Oscillospiraceae	g__Colidextribacter
g.Candidatus_Soleaferrea	2.38e-06	-0.329953	1.32893	0.803959	1	NotSig	p__Firmicutes	c__Clostridia	o__Oscillospirales	f__Ruminococcaceae	g__Candidatus_Soleaferrea
g.Lactococcus	1.25e-05	-0.214611	0.868614	0.804896	1	NotSig	p__Firmicutes	c__Bacilli	o__Lactobacillales	f__Streptococcaceae	g__Lactococcus
g.GCA-900066575	5.43e-06	0.333582	1.38686	0.809963	1	NotSig	p__Firmicutes	c__Clostridia	o__Lachnospirales	f__Lachnospiraceae	g__GCA-900066575
g.Helicobacter	7.23e-06	0.273957	1.17177	0.815184	1	NotSig	p__Campilobacterota	c__Campylobacteria	o__Campylobacterales	f__Helicobacteraceae	g__Helicobacter
g.BD2-11_terrestrial_group	4.51e-06	0.277039	1.19523	0.816744	1	NotSig	p__Gemmatimonadota	c__BD2-11_terrestrial_group	o__BD2-11_terrestrial_group	f__BD2-11_terrestrial_group	g__BD2-11_terrestrial_group
g.Ralstonia	0.0002	0.107964	0.513909	0.83364	1	NotSig	p__Proteobacteria	c__Gammaproteobacteria	o__Burkholderiales	f__Burkholderiaceae	g__Ralstonia
g.Campylobacter	6.61e-06	-0.134588	0.663245	0.839231	1	NotSig	p__Campilobacterota	c__Campylobacteria	o__Campylobacterales	f__Campylobacteraceae	g__Campylobacter
g.Longimicrobiaceae	4.98e-06	-0.234752	1.19045	0.843709	1	NotSig	p__Gemmatimonadota	c__Longimicrobia	o__Longimicrobiales	f__Longimicrobiaceae	g__Longimicrobiaceae
g.Serratia	1.87e-05	0.143943	0.750639	0.847964	1	NotSig	p__Proteobacteria	c__Gammaproteobacteria	o__Enterobacterales	f__Yersiniaceae	g__Serratia
g.Atopobium	0.000110773	0.0716084	0.377605	0.849626	1	NotSig	p__Actinobacteriota	c__Coriobacteriia	o__Coriobacteriales	f__Atopobiaceae	g__Atopobium
g.Moraxella	1.13e-06	-0.235144	1.31843	0.858478	1	NotSig	p__Proteobacteria	c__Gammaproteobacteria	o__Pseudomonadales	f__Moraxellaceae	g__Moraxella
g.Prevotellaceae_Ga6A1_group	0.00545313	-0.0309927	0.186846	0.868286	1	NotSig	p__Bacteroidota	c__Bacteroidia	o__Bacteroidales	f__Prevotellaceae	g__Prevotellaceae_Ga6A1_group
g.Pseudobutyrivibrio	0.00369515	0.0192463	0.118281	0.87077	1	NotSig	p__Firmicutes	c__Clostridia	o__Lachnospirales	f__Lachnospiraceae	g__Pseudobutyrivibrio
g.Lachnospiraceae_FCS020_group	6.08e-05	-0.0830337	0.582249	0.886625	1	NotSig	p__Firmicutes	c__Clostridia	o__Lachnospirales	f__Lachnospiraceae	g__Lachnospiraceae_FCS020_group
g.Bryobacter	2.14e-05	0.113159	0.807941	0.888639	1	NotSig	p__Acidobacteriota	c__Acidobacteriae	o__Bryobacterales	f__Bryobacteraceae	g__Bryobacter
g.UTBCD1	2.58e-06	-0.162263	1.197	0.892195	1	NotSig	p__Bacteroidota	c__Bacteroidia	o__Chitinophagales	f__Chitinophagaceae	g__UTBCD1
g.Roseiarcus	3.45e-06	0.176518	1.37758	0.898064	1	NotSig	p__Proteobacteria	c__Alphaproteobacteria	o__Rhizobiales	f__Beijerinckiaceae	g__Roseiarcus
g.Erysipelothrix	4.68e-06	0.0902486	0.731391	0.901818	1	NotSig	p__Firmicutes	c__Bacilli	o__Erysipelotrichales	f__Erysipelotrichaceae	g__Erysipelothrix
g.p-2534-18B5_gut_group	0.00053	-0.0660621	0.536909	0.902096	1	NotSig	p__Bacteroidota	c__Bacteroidia	o__Bacteroidales	f__p-2534-18B5_gut_group	g__p-2534-18B5_gut_group
g.Enterococcus	1.46e-05	-0.104348	0.881244	0.905764	1	NotSig	p__Firmicutes	c__Bacilli	o__Lactobacillales	f__Enterococcaceae	g__Enterococcus
g.Alistipes	4.65e-05	0.0761291	0.726143	0.916521	1	NotSig	p__Bacteroidota	c__Bacteroidia	o__Bacteroidales	f__Rikenellaceae	g__Alistipes
g.Lachnospiraceae_UCG-004	1.4e-05	-0.117364	1.13497	0.917658	1	NotSig	p__Firmicutes	c__Clostridia	o__Lachnospirales	f__Lachnospiraceae	g__Lachnospiraceae_UCG-004
g.Suttonella	5.12e-05	-0.0423788	0.413097	0.918308	1	NotSig	p__Proteobacteria	c__Gammaproteobacteria	o__Cardiobacteriales	f__Cardiobacteriaceae	g__Suttonella
g.Enterobacter	2.31e-05	-0.0829673	0.820828	0.919507	1	NotSig	p__Proteobacteria	c__Gammaproteobacteria	o__Enterobacterales	f__Enterobacteriaceae	g__Enterobacter
g.Skermanella	1.5e-05	-0.0859957	0.968255	0.929244	1	NotSig	p__Proteobacteria	c__Alphaproteobacteria	o__Azospirillales	f__Azospirillaceae	g__Skermanella
g.UCG.009	0.000156	-0.00651452	0.0750041	0.930802	1	NotSig	p__Firmicutes	c__Clostridia	o__Oscillospirales	f__Butyricicoccaceae	g__UCG-009
g.UCG.010	0.00273564	-0.0174461	0.230362	0.939644	1	NotSig	p__Firmicutes	c__Clostridia	o__Oscillospirales	f__UCG-010	g__UCG-010
g.probable_genus_10	0.00562126	0.00542939	0.122337	0.964609	1	NotSig	p__Firmicutes	c__Clostridia	o__Lachnospirales	f__Lachnospiraceae	g__probable_genus_10
g.RCP2-54	8.64e-06	0.0554593	1.31326	0.966323	1	NotSig	p__RCP2-54	c__RCP2-54	o__RCP2-54	f__RCP2-54	g__RCP2-54
g.Lachnospiraceae_NK4A136_group	0.000113	-0.0200279	0.725199	0.977972	1	NotSig	p__Firmicutes	c__Clostridia	o__Lachnospirales	f__Lachnospiraceae	g__Lachnospiraceae_NK4A136_group
g.Rothia	2.76e-05	-0.0271915	1.19727	0.981885	1	NotSig	p__Actinobacteriota	c__Actinobacteria	o__Micrococcales	f__Micrococcaceae	g__Rothia
g.Subgroup_2	8.79e-06	-0.0161932	0.865268	0.985072	1	NotSig	p__Acidobacteriota	c__Acidobacteriae	o__Subgroup_2	f__Subgroup_2	g__Subgroup_2
g.Clostridium_methylpentosum_group	0.00195	-0.00114928	0.0747801	0.987741	1	NotSig	p__Firmicutes	c__Clostridia	o__Oscillospirales	f__Clostridium_methylpentosum_group	g__Clostridium_methylpentosum_group
g.Eubacterium_brachy_group	2.39e-05	0.00481011	0.438207	0.991244	1	NotSig	p__Firmicutes	c__Clostridia	o__Peptostreptococcales-Tissierellales	f__Anaerovoracaceae	g__Eubacterium_brachy_group
